# Supplementary material for: Transcriptomic Analysis of the Cold Resistance Mechanisms During Overwintering in Apis mellifera
Source: Insects. 2026 Jan 1;17(1):59. doi: 10.3390/insects17010059 (PMC12841635; doi:10.3390/insects17010059)
Supplement: Supplementary file 1 [file insects-17-00059-s001.zip]

Archive with 8 entries (8 files):
- Figure S1. Volcano Plot of Genes Differentially Expressed Between Summer and Winter.png
- GO enrichment analysis of DEGs.xlsx
- KEGG  enrichment analysis of DEG.xlsx
- Table S1. The information of primers in qRT-PCR.xlsx
- Table S2. Quality analysis of sequencing data and comparison results of reference genomes.xlsx
- Table S3. Volcano Plot data of Genes Differentially Expressed Between Summer and Winter. .xlsx
- Table S4. Shared DEGs between four overwintering intervals and the summer breeding period.xlsx
- Table S5. Gene function enrichment analysis of the shared DEGs between four overwintering intervals and the summer breeding period.xlsx
