# Supplementary material for: Transcriptomic Analysis of the Cold Resistance Mechanisms During Overwintering in Apis mellifera
Source: Insects. 2026 Jan 1;17(1):59. doi: 10.3390/insects17010059 (PMC12841635; doi:10.3390/insects17010059)
Supplement: Supplementary file 1 [file insects-17-00059-s001.zip › GO enrichment analysis of DEGs.xlsx]

## Sheet: Sheet1
Figure 1B Enriched GO pathways of significantly upregulated DEGs
Category	GOID	Description	GeneRatio	BgRatio	pvalue	padj	geneID	geneName	Count
BP	GO:0006928	movement of cell or subcellular component	17/340	41/2695	3.03739413417395e-06	0.000750236351140966	100578129/413097/552512/411894/551711/412230/412663/410959/411602/411301/724731/410323/411937/113218800/552508/552224/411018	LOC100578129/LOC413097/LOC552512/LOC411894/LOC551711/LOC412230/LOC412663/LOC410959/LOC411602/LOC411301/LOC724731/LOC410323/LOC411937/LOC113218800/LOC552508/LOC552224/LOC411018	17
BP	GO:0007018	microtubule-based movement	15/340	39/2695	3.47087109574128e-05	0.00428652580324048	100578129/413097/552512/411894/551711/412230/410959/411602/411301/724731/410323/113218800/552508/552224/411018	LOC100578129/LOC413097/LOC552512/LOC411894/LOC551711/LOC412230/LOC410959/LOC411602/LOC411301/LOC724731/LOC410323/LOC113218800/LOC552508/LOC552224/LOC411018	15
BP	GO:0006811	ion transport	35/340	153/2695	0.000206331858966072	0.0169879897215399	408680/408576/408430/413994/552785/408343/411113/726119/100578899/107964339/551883/413934/724767/406124/100577254/409056/100576291/410317/408539/100820634/726268/107964338/100577019/725996/408777/726724/409208/113218998/724079/413159/725438/412740/724436/409040/724499	LOC408680/LOC408576/LOC408430/LOC413994/pHCl/LOC408343/LOC411113/LOC726119/LOC100578899/LOC107964339/LOC551883/LOC413934/LOC724767/LOC406124/LOC100577254/LOC409056/LOC100576291/LOC410317/LOC408539/LOC100820634/LOC726268/LOC107964338/LOC100577019/nAChRa3/LOC408777/LOC726724/LOC409208/LOC113218998/SsRbeta/LOC413159/LOC725438/LCCH3/LOC724436/Hiscl1/LOC724499	35
BP	GO:0007017	microtubule-based process	15/340	46/2695	0.000305527920209985	0.0188663490729666	100578129/413097/552512/411894/551711/412230/410959/411602/411301/724731/410323/113218800/552508/552224/411018	LOC100578129/LOC413097/LOC552512/LOC411894/LOC551711/LOC412230/LOC410959/LOC411602/LOC411301/LOC724731/LOC410323/LOC113218800/LOC552508/LOC552224/LOC411018	15
CC	GO:0005856	cytoskeleton	19/202	53/1570	1.14904276695661e-05	0.000529473102002331	408563/113218867/410815/409787/409843/411184/726044/408792/413097/411894/100578575/412230/411602/411301/409937/410323/410489/113218800/552224	LOC408563/LOC113218867/TpnI/LOC409787/LOC409843/TpnT/LOC726044/LOC408792/LOC413097/LOC411894/LOC100578575/LOC412230/LOC411602/LOC411301/LOC409937/LOC410323/LOC410489/LOC113218800/LOC552224	19
CC	GO:0044430	cytoskeletal part	18/202	50/1570	1.85780035790292e-05	0.000529473102002331	408563/113218867/410815/409787/409843/411184/726044/413097/411894/100578575/412230/411602/411301/409937/410323/410489/113218800/552224	LOC408563/LOC113218867/TpnI/LOC409787/LOC409843/TpnT/LOC726044/LOC413097/LOC411894/LOC100578575/LOC412230/LOC411602/LOC411301/LOC409937/LOC410323/LOC410489/LOC113218800/LOC552224	18
CC	GO:0030286	dynein complex	8/202	17/1570	0.000566268316023417	0.0107590980044449	413097/411894/412230/411602/411301/410323/113218800/552224	LOC413097/LOC411894/LOC412230/LOC411602/LOC411301/LOC410323/LOC113218800/LOC552224	8
CC	GO:0005875	microtubule associated complex	8/202	19/1570	0.00139705167041206	0.0199079863033719	413097/411894/412230/411602/411301/410323/113218800/552224	LOC413097/LOC411894/LOC412230/LOC411602/LOC411301/LOC410323/LOC113218800/LOC552224	8
CC	GO:0015630	microtubule cytoskeleton	9/202	24/1570	0.00185839530970767	0.0211857065306675	408563/413097/411894/412230/411602/411301/410323/113218800/552224	LOC408563/LOC413097/LOC411894/LOC412230/LOC411602/LOC411301/LOC410323/LOC113218800/LOC552224	9
MF	GO:0005216	ion channel activity	30/582	74/4359	4.27263084032746e-09	4.08036245251273e-07	408680/408576/408430/413994/552785/408343/726119/100578899/107964339/551883/100576097/724767/406124/100577254/100576291/410317/725724/100820634/107964338/102653640/725996/408777/409777/726724/412818/113218998/412740/551704/100577496/409040	LOC408680/LOC408576/LOC408430/LOC413994/pHCl/LOC408343/LOC726119/LOC100578899/LOC107964339/LOC551883/LOC100576097/LOC724767/LOC406124/LOC100577254/LOC100576291/LOC410317/LOC725724/LOC100820634/LOC107964338/LOC102653640/nAChRa3/LOC408777/LOC409777/LOC726724/LOC412818/LOC113218998/LCCH3/LOC551704/LOC100577496/Hiscl1	30
MF	GO:0022838	substrate-specific channel activity	30/582	74/4359	4.27263084032746e-09	4.08036245251273e-07	408680/408576/408430/413994/552785/408343/726119/100578899/107964339/551883/100576097/724767/406124/100577254/100576291/410317/725724/100820634/107964338/102653640/725996/408777/409777/726724/412818/113218998/412740/551704/100577496/409040	LOC408680/LOC408576/LOC408430/LOC413994/pHCl/LOC408343/LOC726119/LOC100578899/LOC107964339/LOC551883/LOC100576097/LOC724767/LOC406124/LOC100577254/LOC100576291/LOC410317/LOC725724/LOC100820634/LOC107964338/LOC102653640/nAChRa3/LOC408777/LOC409777/LOC726724/LOC412818/LOC113218998/LCCH3/LOC551704/LOC100577496/Hiscl1	30
MF	GO:0015267	channel activity	30/582	79/4359	2.61052833254436e-08	1.24652727878993e-06	408680/408576/408430/413994/552785/408343/726119/100578899/107964339/551883/100576097/724767/406124/100577254/100576291/410317/725724/100820634/107964338/102653640/725996/408777/409777/726724/412818/113218998/412740/551704/100577496/409040	LOC408680/LOC408576/LOC408430/LOC413994/pHCl/LOC408343/LOC726119/LOC100578899/LOC107964339/LOC551883/LOC100576097/LOC724767/LOC406124/LOC100577254/LOC100576291/LOC410317/LOC725724/LOC100820634/LOC107964338/LOC102653640/nAChRa3/LOC408777/LOC409777/LOC726724/LOC412818/LOC113218998/LCCH3/LOC551704/LOC100577496/Hiscl1	30
MF	GO:0022803	passive transmembrane transporter activity	30/582	79/4359	2.61052833254436e-08	1.24652727878993e-06	408680/408576/408430/413994/552785/408343/726119/100578899/107964339/551883/100576097/724767/406124/100577254/100576291/410317/725724/100820634/107964338/102653640/725996/408777/409777/726724/412818/113218998/412740/551704/100577496/409040	LOC408680/LOC408576/LOC408430/LOC413994/pHCl/LOC408343/LOC726119/LOC100578899/LOC107964339/LOC551883/LOC100576097/LOC724767/LOC406124/LOC100577254/LOC100576291/LOC410317/LOC725724/LOC100820634/LOC107964338/LOC102653640/nAChRa3/LOC408777/LOC409777/LOC726724/LOC412818/LOC113218998/LCCH3/LOC551704/LOC100577496/Hiscl1	30
MF	GO:0003774	motor activity	22/582	55/4359	6.8855361553827e-07	2.32498025453888e-05	113218867/409787/409843/726044/100578129/413097/552512/411894/100578575/551711/412230/410959/411602/411301/409937/724731/410323/410489/113218800/552508/552224/411018	LOC113218867/LOC409787/LOC409843/LOC726044/LOC100578129/LOC413097/LOC552512/LOC411894/LOC100578575/LOC551711/LOC412230/LOC410959/LOC411602/LOC411301/LOC409937/LOC724731/LOC410323/LOC410489/LOC113218800/LOC552508/LOC552224/LOC411018	22

## Sheet: Sheet2
Figure 1D Enriched GO pathways of significantly downregulated DEGs
Category	GOID	Description	GeneRatio	BgRatio	pvalue	padj	geneID	geneName	Count
BP	GO:0055085	transmembrane transport	91/527	247/2695	1.81429972046859e-11	5.76947311109012e-09	102654777/412007/409646/412797/410269/725701/113219370/411781/409924/102655153/551093/406076/726871/412316/551721/409074/412810/410683/552202/413947/552699/410626/727479/408272/725661/412448/102654496/552476/410705/551766/412094/551796/409650/100576458/409424/409055/102653922/413556/724534/410179/113219372/551961/725069/414012/550915/410272/410567/552634/410296/725470/551325/725569/727630/408634/…	LOC102654777/LOC412007/LOC409646/LOC412797/LOC410269/LOC725701/LOC113219370/LOC411781/LOC409924/LOC102655153/LOC551093/Vha16/LOC726871/LOC412316/LOC551721/LOC409074/LOC412810/LOC410683/LOC552202/LOC413947/LOC552699/LOC410626/LOC727479/LOC408272/LOC725661/LOC412448/LOC102654496/LOC552476/LOC410705/LOC551766/LOC412094/LOC551796/LOC409650/LOC100576458/LOC409424/LOC409055/LOC102653922/LOC413556/Slc35…	91
BP	GO:0006810	transport	139/527	453/2695	2.72358589763625e-10	3.45178459484425e-08	725217/102654777/412007/409646/412797/410269/725701/551687/724341/113219370/411781/409924/102655153/411542/550806/551093/406076/726871/412316/551721/409074/412810/102655983/410683/409865/552202/413947/552699/410626/727479/408272/725661/412448/102654496/552476/412431/410705/410533/551766/411410/412094/552183/412830/551796/409650/726833/726187/408983/413394/100576458/409424/409990/409055/102653922/…	LOC725217/LOC102654777/LOC412007/LOC409646/LOC412797/LOC410269/LOC725701/LOC551687/LOC724341/LOC113219370/LOC411781/LOC409924/LOC102655153/LOC411542/LOC550806/LOC551093/Vha16/LOC726871/LOC412316/LOC551721/LOC409074/LOC412810/LOC102655983/LOC410683/LOC409865/LOC552202/LOC413947/LOC552699/LOC410626/LOC727479/LOC408272/LOC725661/LOC412448/LOC102654496/LOC552476/LOC412431/LOC410705/LOC410533/LOC55176…	139
BP	GO:0051234	establishment of localization	139/527	454/2695	3.25640056117382e-10	3.45178459484425e-08	725217/102654777/412007/409646/412797/410269/725701/551687/724341/113219370/411781/409924/102655153/411542/550806/551093/406076/726871/412316/551721/409074/412810/102655983/410683/409865/552202/413947/552699/410626/727479/408272/725661/412448/102654496/552476/412431/410705/410533/551766/411410/412094/552183/412830/551796/409650/726833/726187/408983/413394/100576458/409424/409990/409055/102653922/…	LOC725217/LOC102654777/LOC412007/LOC409646/LOC412797/LOC410269/LOC725701/LOC551687/LOC724341/LOC113219370/LOC411781/LOC409924/LOC102655153/LOC411542/LOC550806/LOC551093/Vha16/LOC726871/LOC412316/LOC551721/LOC409074/LOC412810/LOC102655983/LOC410683/LOC409865/LOC552202/LOC413947/LOC552699/LOC410626/LOC727479/LOC408272/LOC725661/LOC412448/LOC102654496/LOC552476/LOC412431/LOC410705/LOC410533/LOC55176…	139
BP	GO:0051179	localization	140/527	463/2695	7.46334149732744e-10	5.93335649037531e-08	725217/102654777/412007/409646/412797/410269/725701/551687/724341/113219370/411781/409924/102655153/411542/550806/551093/406076/726871/412316/551721/409074/412810/102655983/410683/409865/552202/413947/552699/410626/727479/408272/725661/412448/102654496/552476/412431/410705/410533/551766/113218566/411410/412094/552183/412830/551796/409650/726833/726187/408983/413394/100576458/409424/409990/409055/…	LOC725217/LOC102654777/LOC412007/LOC409646/LOC412797/LOC410269/LOC725701/LOC551687/LOC724341/LOC113219370/LOC411781/LOC409924/LOC102655153/LOC411542/LOC550806/LOC551093/Vha16/LOC726871/LOC412316/LOC551721/LOC409074/LOC412810/LOC102655983/LOC410683/LOC409865/LOC552202/LOC413947/LOC552699/LOC410626/LOC727479/LOC408272/LOC725661/LOC412448/LOC102654496/LOC552476/LOC412431/LOC410705/LOC410533/LOC55176…	140
BP	GO:0006812	cation transport	29/527	72/2695	3.21251148791184e-05	0.00142287968188281	551687/551093/406076/551721/409074/412810/552699/727479/725661/412448/102654496/551766/412094/409055/551961/414012/410567/552634/410862/727630/411892/412379/410803/552330/410527/552697/100577346/107965038/413553	LOC551687/LOC551093/Vha16/LOC551721/LOC409074/LOC412810/LOC552699/LOC727479/LOC725661/LOC412448/LOC102654496/LOC551766/LOC412094/LOC409055/LOC551961/LOC414012/LOC410567/LOC552634/LOC410862/LOC727630/LOC411892/LOC412379/LOC410803/LOC552330/LOC410527/LOC552697/LOC100577346/LOC107965038/LOC413553	29
CC	GO:0016021	integral component of membrane	141/325	466/1570	2.26713784825808e-09	1.07263558538658e-07	102654777/412007/725760/412797/412694/410269/725701/724552/113219370/411781/409924/552375/102655153/409870/726871/412316/725031/552228/725842/408992/102655983/409638/552202/413947/727479/408272/552360/410218/102654496/550828/550998/551549/412431/410705/113218566/726695/727074/412830/724780/406108/725957/552455/552234/413394/102654427/410172/100576458/409424/551679/551619/102653922/550659/551571/7…	LOC102654777/LOC412007/LOC725760/LOC412797/LOC412694/LOC410269/LOC725701/LOC724552/LOC113219370/LOC411781/LOC409924/LOC552375/LOC102655153/LOC409870/LOC726871/LOC412316/LOC725031/LOC552228/LOC725842/LOC408992/LOC102655983/LOC409638/LOC552202/LOC413947/LOC727479/LOC408272/LOC552360/LOC410218/LOC102654496/LOC550828/LOC550998/LOC551549/LOC412431/LOC410705/LOC113218566/LOC726695/LOC727074/LOC412830/L…	141
CC	GO:0031224	intrinsic component of membrane	141/325	467/1570	2.71553312756096e-09	1.07263558538658e-07	102654777/412007/725760/412797/412694/410269/725701/724552/113219370/411781/409924/552375/102655153/409870/726871/412316/725031/552228/725842/408992/102655983/409638/552202/413947/727479/408272/552360/410218/102654496/550828/550998/551549/412431/410705/113218566/726695/727074/412830/724780/406108/725957/552455/552234/413394/102654427/410172/100576458/409424/551679/551619/102653922/550659/551571/7…	LOC102654777/LOC412007/LOC725760/LOC412797/LOC412694/LOC410269/LOC725701/LOC724552/LOC113219370/LOC411781/LOC409924/LOC552375/LOC102655153/LOC409870/LOC726871/LOC412316/LOC725031/LOC552228/LOC725842/LOC408992/LOC102655983/LOC409638/LOC552202/LOC413947/LOC727479/LOC408272/LOC552360/LOC410218/LOC102654496/LOC550828/LOC550998/LOC551549/LOC412431/LOC410705/LOC113218566/LOC726695/LOC727074/LOC412830/L…	141
CC	GO:0005839	proteasome core complex	12/325	15/1570	1.29377082226264e-06	3.40692983195827e-05	552579/113218560/411206/551956/409978/411695/411520/408353/409802/100578243/409831/408986	LOC552579/LOC113218560/LOC411206/LOC551956/LOC409978/LOC411695/LOC411520/LOC408353/LOC409802/LOC100578243/LOC409831/LOC408986	12
CC	GO:1905368	peptidase complex	14/325	20/1570	2.38109068715411e-06	4.70265410712937e-05	410218/727074/552579/113218560/411206/551956/409978/411695/411520/408353/409802/100578243/409831/408986	LOC410218/LOC727074/LOC552579/LOC113218560/LOC411206/LOC551956/LOC409978/LOC411695/LOC411520/LOC408353/LOC409802/LOC100578243/LOC409831/LOC408986	14
CC	GO:0000502	proteasome complex	12/325	17/1570	1.16898133342353e-05	0.000153915875567431	552579/113218560/411206/551956/409978/411695/411520/408353/409802/100578243/409831/408986	LOC552579/LOC113218560/LOC411206/LOC551956/LOC409978/LOC411695/LOC411520/LOC408353/LOC409802/LOC100578243/LOC409831/LOC408986	12
MF	GO:0022857	transmembrane transporter activity	85/772	253/4359	2.39846182760705e-10	2.52061092642599e-08	102654777/412007/409646/412797/410269/551687/113219370/102655153/406076/726871/409074/412810/102655983/410683/413947/552699/411295/410626/727479/725661/412448/102654496/412431/410705/412094/412830/551796/102654427/100576458/409424/409055/102653922/413556/411110/113219372/551046/551961/725069/414012/550915/410272/410567/552634/410296/410862/551759/727630/411892/410803/412081/552495/552330/725456/7…	LOC102654777/LOC412007/LOC409646/LOC412797/LOC410269/LOC551687/LOC113219370/LOC102655153/Vha16/LOC726871/LOC409074/LOC412810/LOC102655983/LOC410683/LOC413947/LOC552699/LOC411295/LOC410626/LOC727479/LOC725661/LOC412448/LOC102654496/LOC412431/LOC410705/LOC412094/LOC412830/LOC551796/LOC102654427/LOC100576458/LOC409424/LOC409055/LOC102653922/LOC413556/LOC411110/LOC113219372/LOC551046/LOC551961/LOC725…	85
MF	GO:0005215	transporter activity	92/772	282/4359	2.44719507419999e-10	2.52061092642599e-08	102654777/412007/409646/412797/410269/551687/113219370/102655153/406076/726871/409074/412810/102655983/410683/409865/413947/552699/411295/410626/727479/725661/412448/102654496/412431/410705/410533/412094/552183/412830/551796/409650/102654427/100576458/409424/409055/102653922/413556/411110/113219372/551046/551961/725069/414012/550915/410272/410567/552634/410296/410862/551759/727630/411892/410803/4…	LOC102654777/LOC412007/LOC409646/LOC412797/LOC410269/LOC551687/LOC113219370/LOC102655153/Vha16/LOC726871/LOC409074/LOC412810/LOC102655983/LOC410683/LOC409865/LOC413947/LOC552699/LOC411295/LOC410626/LOC727479/LOC725661/LOC412448/LOC102654496/LOC412431/LOC410705/LOC410533/LOC412094/LOC552183/LOC412830/LOC551796/LOC409650/LOC102654427/LOC100576458/LOC409424/LOC409055/LOC102653922/LOC413556/LOC411110…	92
MF	GO:0004298	threonine-type endopeptidase activity	12/772	15/4359	2.38214907379015e-07	1.22680677300193e-05	552579/113218560/411206/551956/409978/411695/411520/408353/409802/100578243/409831/408986	LOC552579/LOC113218560/LOC411206/LOC551956/LOC409978/LOC411695/LOC411520/LOC408353/LOC409802/LOC100578243/LOC409831/LOC408986	12
MF	GO:0070003	threonine-type peptidase activity	12/772	15/4359	2.38214907379015e-07	1.22680677300193e-05	552579/113218560/411206/551956/409978/411695/411520/408353/409802/100578243/409831/408986	LOC552579/LOC113218560/LOC411206/LOC551956/LOC409978/LOC411695/LOC411520/LOC408353/LOC409802/LOC100578243/LOC409831/LOC408986	12
MF	GO:0048037	cofactor binding	60/772	196/4359	4.45030650547999e-06	0.000183352628025775	727622/408452/724946/724870/551028/724175/550686/410042/551593/727598/551891/724211/726445/411447/409469/552712/410733/412675/725087/408955/102656882/410207/410492/410734/100578286/413228/412774/412149/412460/411813/551197/725343/725621/725325/413356/443552/413605/409712/412025/410032/726922/100577883/411917/410745/724811/551544/411697/725159/107965400/410583/410515/408603/100577026/102655391/102…	LOC727622/LOC408452/LOC724946/LOC724870/LOC551028/LOC724175/LOC550686/LOC410042/LOC551593/LOC727598/LOC551891/LOC724211/Gpdh/LOC411447/Cyp4g11/LOC552712/LOC410733/LOC412675/LOC725087/LOC408955/LOC102656882/LOC410207/LOC410492/LOC410734/LOC100578286/LOC413228/LOC412774/LOC412149/LOC412460/LOC411813/LOC551197/LOC725343/LOC725621/LOC725325/LOC413356/Cat/LOC413605/LOC409712/LOC412025/Trxr-1/LOC726922…	60

## Sheet: Sheet3
Figure 3B The significant enrichment GO terms of shared DEGs across successive overwintering intervals
Category	GOID	Description	GeneRatio	BgRatio	pvalue	padj	geneID	geneName	Count
BP	GO:0006464	cellular protein modification process	38/178	334/2734	0.000254869552679573	0.0205024779764082	410129/725118/409714/410109/113219396/412419/409332/552398/726051/412471/410910/412260/411297/550708/726488/409246/411678/727249/413430/411572/551573/412608/413213/413388/409925/551659/100578168/725936/409791/102654331/408830/413101/411270/411093/413464/100577578/551967/410632	LOC410129/LOC725118/LOC409714/LOC410109/LOC113219396/LOC412419/LOC409332/LOC552398/LOC726051/LOC412471/LOC410910/LOC412260/LOC411297/LOC550708/LOC726488/LOC409246/LOC411678/LOC727249/LOC413430/LOC411572/LOC551573/LOC412608/LOC413213/LOC413388/LOC409925/LOC551659/LOC100578168/LOC725936/LOC409791/LOC102654331/LOC408830/LOC413101/LOC411270/LOC411093/LOC413464/LOC100577578/LOC551967/LOC410632	38
BP	GO:0036211	protein modification process	38/178	334/2734	0.000254869552679573	0.0205024779764082	410129/725118/409714/410109/113219396/412419/409332/552398/726051/412471/410910/412260/411297/550708/726488/409246/411678/727249/413430/411572/551573/412608/413213/413388/409925/551659/100578168/725936/409791/102654331/408830/413101/411270/411093/413464/100577578/551967/410632	LOC410129/LOC725118/LOC409714/LOC410109/LOC113219396/LOC412419/LOC409332/LOC552398/LOC726051/LOC412471/LOC410910/LOC412260/LOC411297/LOC550708/LOC726488/LOC409246/LOC411678/LOC727249/LOC413430/LOC411572/LOC551573/LOC412608/LOC413213/LOC413388/LOC409925/LOC551659/LOC100578168/LOC725936/LOC409791/LOC102654331/LOC408830/LOC413101/LOC411270/LOC411093/LOC413464/LOC100577578/LOC551967/LOC410632	38
BP	GO:0006796	phosphate-containing compound metabolic process	36/178	323/2734	0.000577937692761002	0.0205024779764082	410129/725118/409714/411995/726156/409276/113219396/412419/552795/726051/550724/412471/410910/410330/726445/412260/411297/409246/411678/727249/413430/551573/552535/412608/409925/551659/725936/409791/726262/408830/411270/411093/413464/102653763/410632/552560	LOC410129/LOC725118/LOC409714/LOC411995/LOC726156/LOC409276/LOC113219396/LOC412419/LOC552795/LOC726051/LOC550724/LOC412471/LOC410910/LOC410330/Gpdh/LOC412260/LOC411297/LOC409246/LOC411678/LOC727249/LOC413430/LOC551573/LOC552535/LOC412608/LOC409925/LOC551659/LOC725936/LOC409791/LOC726262/LOC408830/LOC411270/LOC411093/LOC413464/LOC102653763/LOC410632/LOC552560	36
BP	GO:0006793	phosphorus metabolic process	36/178	325/2734	0.000651896439268985	0.0205024779764082	410129/725118/409714/411995/726156/409276/113219396/412419/552795/726051/550724/412471/410910/410330/726445/412260/411297/409246/411678/727249/413430/551573/552535/412608/409925/551659/725936/409791/726262/408830/411270/411093/413464/102653763/410632/552560	LOC410129/LOC725118/LOC409714/LOC411995/LOC726156/LOC409276/LOC113219396/LOC412419/LOC552795/LOC726051/LOC550724/LOC412471/LOC410910/LOC410330/Gpdh/LOC412260/LOC411297/LOC409246/LOC411678/LOC727249/LOC413430/LOC551573/LOC552535/LOC412608/LOC409925/LOC551659/LOC725936/LOC409791/LOC726262/LOC408830/LOC411270/LOC411093/LOC413464/LOC102653763/LOC410632/LOC552560	36
BP	GO:0006355	regulation of transcription, DNA-templated	24/178	190/2734	0.000956127869416335	0.0205024779764082	102655120/413870/411296/725081/552820/100576912/413754/406112/724622/411712/412976/409246/726999/410166/413060/725389/724636/408435/410925/413101/408423/409455/102654580/552311	LOC102655120/LOC413870/LOC411296/LOC725081/LOC552820/LOC100576912/LOC413754/Per/LOC724622/LOC411712/LOC412976/LOC409246/LOC726999/LOC410166/LOC413060/LOC725389/LOC724636/LOC408435/LOC410925/LOC413101/Foxp/LOC409455/LOC102654580/LOC552311	24
BP	GO:0051252	regulation of RNA metabolic process	24/178	190/2734	0.000956127869416335	0.0205024779764082	102655120/413870/411296/725081/552820/100576912/413754/406112/724622/411712/412976/409246/726999/410166/413060/725389/724636/408435/410925/413101/408423/409455/102654580/552311	LOC102655120/LOC413870/LOC411296/LOC725081/LOC552820/LOC100576912/LOC413754/Per/LOC724622/LOC411712/LOC412976/LOC409246/LOC726999/LOC410166/LOC413060/LOC725389/LOC724636/LOC408435/LOC410925/LOC413101/Foxp/LOC409455/LOC102654580/LOC552311	24
BP	GO:1903506	regulation of nucleic acid-templated transcription	24/178	190/2734	0.000956127869416335	0.0205024779764082	102655120/413870/411296/725081/552820/100576912/413754/406112/724622/411712/412976/409246/726999/410166/413060/725389/724636/408435/410925/413101/408423/409455/102654580/552311	LOC102655120/LOC413870/LOC411296/LOC725081/LOC552820/LOC100576912/LOC413754/Per/LOC724622/LOC411712/LOC412976/LOC409246/LOC726999/LOC410166/LOC413060/LOC725389/LOC724636/LOC408435/LOC410925/LOC413101/Foxp/LOC409455/LOC102654580/LOC552311	24
BP	GO:2001141	regulation of RNA biosynthetic process	24/178	190/2734	0.000956127869416335	0.0205024779764082	102655120/413870/411296/725081/552820/100576912/413754/406112/724622/411712/412976/409246/726999/410166/413060/725389/724636/408435/410925/413101/408423/409455/102654580/552311	LOC102655120/LOC413870/LOC411296/LOC725081/LOC552820/LOC100576912/LOC413754/Per/LOC724622/LOC411712/LOC412976/LOC409246/LOC726999/LOC410166/LOC413060/LOC725389/LOC724636/LOC408435/LOC410925/LOC413101/Foxp/LOC409455/LOC102654580/LOC552311	24
BP	GO:0043412	macromolecule modification	38/178	359/2734	0.00110951382392701	0.0205024779764082	410129/725118/409714/410109/113219396/412419/409332/552398/726051/412471/410910/412260/411297/550708/726488/409246/411678/727249/413430/411572/551573/412608/413213/413388/409925/551659/100578168/725936/409791/102654331/408830/413101/411270/411093/413464/100577578/551967/410632	LOC410129/LOC725118/LOC409714/LOC410109/LOC113219396/LOC412419/LOC409332/LOC552398/LOC726051/LOC412471/LOC410910/LOC412260/LOC411297/LOC550708/LOC726488/LOC409246/LOC411678/LOC727249/LOC413430/LOC411572/LOC551573/LOC412608/LOC413213/LOC413388/LOC409925/LOC551659/LOC100578168/LOC725936/LOC409791/LOC102654331/LOC408830/LOC413101/LOC411270/LOC411093/LOC413464/LOC100577578/LOC551967/LOC410632	38
BP	GO:0007154	cell communication	32/178	286/2734	0.00115275235801393	0.0205024779764082	413410/411765/410910/727312/409217/412994/409255/411297/410906/102655356/550818/100578696/552535/412608/412008/410235/726003/413829/726393/413211/727324/726262/411011/409238/413501/725970/408830/411270/724602/726535/102653763/406070	LOC413410/LOC411765/LOC410910/LOC727312/LOC409217/LOC412994/LOC409255/LOC411297/LOC410906/LOC102655356/LOC550818/LOC100578696/LOC552535/LOC412608/LOC412008/LOC410235/Rep/LOC413829/LOC726393/SIFR/LOC727324/LOC726262/LOC411011/LOC409238/LOC413501/LOC725970/LOC408830/LOC411270/LOC724602/LOC726535/LOC102653763/DopR2	32
BP	GO:0019219	regulation of nucleobase-containing compound metabolic process	24/178	193/2734	0.00119892130759951	0.0205024779764082	102655120/413870/411296/725081/552820/100576912/413754/406112/724622/411712/412976/409246/726999/410166/413060/725389/724636/408435/410925/413101/408423/409455/102654580/552311	LOC102655120/LOC413870/LOC411296/LOC725081/LOC552820/LOC100576912/LOC413754/Per/LOC724622/LOC411712/LOC412976/LOC409246/LOC726999/LOC410166/LOC413060/LOC725389/LOC724636/LOC408435/LOC410925/LOC413101/Foxp/LOC409455/LOC102654580/LOC552311	24
BP	GO:0023052	signaling	32/178	287/2734	0.00122457251740025	0.0205024779764082	413410/411765/410910/727312/409217/412994/409255/411297/410906/102655356/550818/100578696/552535/412608/412008/410235/726003/413829/726393/413211/727324/726262/411011/409238/413501/725970/408830/411270/724602/726535/102653763/406070	LOC413410/LOC411765/LOC410910/LOC727312/LOC409217/LOC412994/LOC409255/LOC411297/LOC410906/LOC102655356/LOC550818/LOC100578696/LOC552535/LOC412608/LOC412008/LOC410235/Rep/LOC413829/LOC726393/SIFR/LOC727324/LOC726262/LOC411011/LOC409238/LOC413501/LOC725970/LOC408830/LOC411270/LOC724602/LOC726535/LOC102653763/DopR2	32
BP	GO:0031323	regulation of cellular metabolic process	25/178	205/2734	0.00125575124606657	0.0205024779764082	102655120/413870/411296/725081/552820/100576912/413754/406112/724622/411712/412976/409246/726999/410166/413060/725389/724636/408435/410925/413101/408423/409455/102654580/552560/552311	LOC102655120/LOC413870/LOC411296/LOC725081/LOC552820/LOC100576912/LOC413754/Per/LOC724622/LOC411712/LOC412976/LOC409246/LOC726999/LOC410166/LOC413060/LOC725389/LOC724636/LOC408435/LOC410925/LOC413101/Foxp/LOC409455/LOC102654580/LOC552560/LOC552311	25
BP	GO:0007165	signal transduction	31/178	279/2734	0.00156388000925241	0.0205024779764082	413410/411765/410910/727312/409217/412994/409255/411297/410906/102655356/550818/100578696/552535/412608/412008/410235/726003/413829/726393/413211/727324/726262/411011/413501/725970/408830/411270/724602/726535/102653763/406070	LOC413410/LOC411765/LOC410910/LOC727312/LOC409217/LOC412994/LOC409255/LOC411297/LOC410906/LOC102655356/LOC550818/LOC100578696/LOC552535/LOC412608/LOC412008/LOC410235/Rep/LOC413829/LOC726393/SIFR/LOC727324/LOC726262/LOC411011/LOC413501/LOC725970/LOC408830/LOC411270/LOC724602/LOC726535/LOC102653763/DopR2	31
BP	GO:0009889	regulation of biosynthetic process	24/178	197/2734	0.00160454175467542	0.0205024779764082	102655120/413870/411296/725081/552820/100576912/413754/406112/724622/411712/412976/409246/726999/410166/413060/725389/724636/408435/410925/413101/408423/409455/102654580/552311	LOC102655120/LOC413870/LOC411296/LOC725081/LOC552820/LOC100576912/LOC413754/Per/LOC724622/LOC411712/LOC412976/LOC409246/LOC726999/LOC410166/LOC413060/LOC725389/LOC724636/LOC408435/LOC410925/LOC413101/Foxp/LOC409455/LOC102654580/LOC552311	24
BP	GO:0010556	regulation of macromolecule biosynthetic process	24/178	197/2734	0.00160454175467542	0.0205024779764082	102655120/413870/411296/725081/552820/100576912/413754/406112/724622/411712/412976/409246/726999/410166/413060/725389/724636/408435/410925/413101/408423/409455/102654580/552311	LOC102655120/LOC413870/LOC411296/LOC725081/LOC552820/LOC100576912/LOC413754/Per/LOC724622/LOC411712/LOC412976/LOC409246/LOC726999/LOC410166/LOC413060/LOC725389/LOC724636/LOC408435/LOC410925/LOC413101/Foxp/LOC409455/LOC102654580/LOC552311	24
BP	GO:0031326	regulation of cellular biosynthetic process	24/178	197/2734	0.00160454175467542	0.0205024779764082	102655120/413870/411296/725081/552820/100576912/413754/406112/724622/411712/412976/409246/726999/410166/413060/725389/724636/408435/410925/413101/408423/409455/102654580/552311	LOC102655120/LOC413870/LOC411296/LOC725081/LOC552820/LOC100576912/LOC413754/Per/LOC724622/LOC411712/LOC412976/LOC409246/LOC726999/LOC410166/LOC413060/LOC725389/LOC724636/LOC408435/LOC410925/LOC413101/Foxp/LOC409455/LOC102654580/LOC552311	24
BP	GO:2000112	regulation of cellular macromolecule biosynthetic process	24/178	197/2734	0.00160454175467542	0.0205024779764082	102655120/413870/411296/725081/552820/100576912/413754/406112/724622/411712/412976/409246/726999/410166/413060/725389/724636/408435/410925/413101/408423/409455/102654580/552311	LOC102655120/LOC413870/LOC411296/LOC725081/LOC552820/LOC100576912/LOC413754/Per/LOC724622/LOC411712/LOC412976/LOC409246/LOC726999/LOC410166/LOC413060/LOC725389/LOC724636/LOC408435/LOC410925/LOC413101/Foxp/LOC409455/LOC102654580/LOC552311	24
BP	GO:0010468	regulation of gene expression	24/178	201/2734	0.00212325199894253	0.0250742896463092	102655120/413870/411296/725081/552820/100576912/413754/406112/724622/411712/412976/409246/726999/410166/413060/725389/724636/408435/410925/413101/408423/409455/102654580/552311	LOC102655120/LOC413870/LOC411296/LOC725081/LOC552820/LOC100576912/LOC413754/Per/LOC724622/LOC411712/LOC412976/LOC409246/LOC726999/LOC410166/LOC413060/LOC725389/LOC724636/LOC408435/LOC410925/LOC413101/Foxp/LOC409455/LOC102654580/LOC552311	24
BP	GO:0019222	regulation of metabolic process	25/178	213/2734	0.00218037301272254	0.0250742896463092	102655120/413870/411296/725081/552820/100576912/413754/406112/724622/411712/412976/409246/726999/410166/413060/725389/724636/408435/410925/413101/408423/409455/102654580/552560/552311	LOC102655120/LOC413870/LOC411296/LOC725081/LOC552820/LOC100576912/LOC413754/Per/LOC724622/LOC411712/LOC412976/LOC409246/LOC726999/LOC410166/LOC413060/LOC725389/LOC724636/LOC408435/LOC410925/LOC413101/Foxp/LOC409455/LOC102654580/LOC552560/LOC552311	25
