# Supplementary material for: Transcriptomic Analysis of the Cold Resistance Mechanisms During Overwintering in Apis mellifera
Source: Insects. 2026 Jan 1;17(1):59. doi: 10.3390/insects17010059 (PMC12841635; doi:10.3390/insects17010059)
Supplement: Supplementary file 1 [file insects-17-00059-s001.zip › KEGG enrichment analysis of DEG.xlsx]

## Sheet: Sheet1
Figure 1C enriched GO pathways of significantly upregulated DEGs
KEGGID	Description	GeneRatio	BgRatio	pvalue	padj	geneID	geneName	keggID	Count
ame04814	Motor proteins	30/233	107/2914	2.65617905452945e-10	2.81554979780122e-08	410815/409843/411184/408414/412886/408583/726044/100578129/413097/552512/411894/100578575/551711/412230/410959/411602/100578990/411301/411226/409937/726015/724731/724291/410323/410489/113218800/552508/552224/411018/552070	TpnI/LOC409843/TpnT/LOC408414/LOC412886/LOC408583/LOC726044/LOC100578129/LOC413097/LOC552512/LOC411894/LOC100578575/LOC551711/LOC412230/LOC410959/LOC411602/LOC100578990/LOC411301/LOC411226/LOC409937/LOC726015/LOC724731/LOC724291/LOC410323/LOC410489/LOC113218800/LOC552508/LOC552224/LOC411018/LOC552070	ame:410815/ame:409843/ame:411184/ame:408414/ame:412886/ame:408583/ame:726044/ame:100578129/ame:413097/ame:552512/ame:411894/ame:100578575/ame:551711/ame:412230/ame:410959/ame:411602/ame:412174/ame:411301/ame:411226/ame:409937/ame:726015/ame:724731/ame:724291/ame:410323/ame:410489/ame:113218800/ame:552508/ame:552224/ame:411018/ame:552070	30
ame04080	Neuroactive ligand-receptor interaction	14/233	64/2914	0.000377258458843873	0.0199946983187253	409042/413211/406151/406124/100578877/100576135/551388/412299/412818/107964882/410979/113218647/412740/725250	Crzr/SIFR/mGlutR1/LOC406124/LOC100578877/LOC100576135/Akhr/LOC412299/LOC412818/LOC107964882/LOC410979/LOC113218647/LCCH3/LOC725250	ame:409042/ame:413211/ame:406151/ame:406124/ame:100578877/ame:100576135/ame:551388/ame:412299/ame:412818/ame:412299/ame:410979/ame:113218647/ame:412740/ame:725250	14
ame04512	ECM-receptor interaction	7/233	22/2914	0.00114728855907689	0.0405375290873835	408393/410038/408552/412663/409448/724950/102654867	LOC408393/LOC410038/LOC408552/LOC412663/LOC409448/LOC724950/LOC102654867	ame:408393/ame:410038/ame:408552/ame:412663/ame:409448/ame:724950/ame:102654867	7

## Sheet: Sheet2
Figure 1E enriched GO pathways of significantly downregulated DEGs
KEGGID	Description	GeneRatio	BgRatio	pvalue	padj	geneID	geneName	keggID	Count
ame01212	Fatty acid metabolism	30/592	54/2914	8.76119062988691e-09	1.04258168495654e-06	724552/725031/725842/408904/409638/725146/726218/725258/550828/410325/724226/100576797/412815/409986/413789/551395/412020/727166/409712/408291/412025/551775/409515/409150/411697/412166/100577192/727333/113218558/113219003	LOC724552/LOC725031/LOC725842/LOC408904/LOC409638/LOC725146/LOC726218/LOC725258/LOC550828/LOC410325/LOC724226/LOC100576797/LOC412815/LOC409986/LOC413789/LOC551395/LOC412020/LOC727166/LOC409712/LOC408291/LOC412025/LOC551775/LOC409515/LOC409150/LOC411697/LOC412166/LOC100577192/LOC727333/LOC113218558/LOC113219003	ame:724552/ame:725031/ame:725842/ame:408904/ame:409638/ame:725146/ame:726218/ame:725258/ame:550828/ame:410325/ame:724226/ame:100576797/ame:412815/ame:409986/ame:413789/ame:551395/ame:412020/ame:727166/ame:409712/ame:408291/ame:412025/ame:551775/ame:409515/ame:409150/ame:411697/ame:412166/ame:100577192/ame:727333/ame:727333/ame:113219003	30
ame04141	Protein processing in endoplasmic reticulum	50/592	120/2914	4.16929614038247e-08	2.48073120352757e-06	551205/724341/412526/408751/410054/412150/551435/552051/551535/411410/552747/409911/100576667/408983/409613/552528/552435/409377/410172/409165/412219/551546/411071/727262/725028/413976/409587/724274/409032/412141/413613/726087/408928/551353/412868/409968/552227/727568/552223/100578943/409841/410340/409794/408706/413441/409418/410030/408557/726952/724188	LOC551205/LOC724341/LOC412526/LOC408751/LOC410054/LOC412150/LOC551435/LOC552051/LOC551535/LOC411410/LOC552747/LOC409911/LOC100576667/LOC408983/LOC409613/LOC552528/LOC552435/LOC409377/LOC410172/LOC409165/LOC412219/LOC551546/LOC411071/LOC727262/LOC725028/LOC413976/Hsc70-3/LOC724274/LOC409032/LOC412141/LOC413613/Rpn1/Hsp90/LOC551353/LOC412868/LOC409968/LOC552227/LOC727568/LOC552223/LOC100578943/LOC4…	ame:551205/ame:724341/ame:412526/ame:408751/ame:410054/ame:412150/ame:551435/ame:552051/ame:551535/ame:411410/ame:552747/ame:409911/ame:100576667/ame:408983/ame:409613/ame:552528/ame:552435/ame:409377/ame:410172/ame:409165/ame:412219/ame:551546/ame:411071/ame:727262/ame:725028/ame:413976/ame:409587/ame:724274/ame:409032/ame:412141/ame:413613/ame:726087/ame:408928/ame:551353/ame:412868/ame:409968/…	50
ame04145	Phagosome	30/592	58/2914	7.86252338699394e-08	3.1188009435076e-06	410996/100577548/409946/408388/551093/406076/551721/409074/412810/411295/725661/552476/552419/406122/411816/100577764/552528/413394/409055/552756/409165/550827/551961/724873/727630/411892/410994/552138/724188/411519	LOC410996/LOC100577548/LOC409946/LOC408388/LOC551093/Vha16/LOC551721/LOC409074/LOC412810/LOC411295/LOC725661/LOC552476/LOC552419/Arp1/LOC411816/LOC100577764/LOC552528/LOC413394/LOC409055/LOC552756/LOC409165/LOC550827/LOC551961/LOC724873/LOC727630/LOC411892/LOC410994/LOC552138/LOC724188/LOC411519	ame:410996/ame:100577548/ame:409946/ame:408388/ame:551093/ame:406076/ame:551721/ame:409074/ame:412810/ame:411295/ame:725661/ame:552476/ame:552419/ame:406122/ame:411816/ame:100577764/ame:552528/ame:413394/ame:409055/ame:552756/ame:409165/ame:550827/ame:551961/ame:724873/ame:727630/ame:411892/ame:410994/ame:552138/ame:724188/ame:411519	30
ame04142	Lysosome	38/592	85/2914	2.16258192038008e-07	6.43368121313073e-06	724386/409341/411353/412694/409946/552375/726818/409708/406076/409074/412810/408992/725688/409709/725661/411657/409814/406108/726187/725899/409055/552756/550716/551922/412884/552073/727630/408808/552721/107964955/552144/551012/413119/410278/551863/413489/552249/725178	LOC724386/LOC409341/LOC411353/LOC412694/LOC409946/LOC552375/LOC726818/LOC409708/Vha16/LOC409074/LOC412810/LOC408992/LOC725688/LOC409709/LOC725661/LOC411657/LOC409814/Tspan6/LOC726187/LOC725899/LOC409055/LOC552756/LOC550716/LOC551922/LOC412884/LOC552073/LOC727630/LOC408808/LOC552721/LOC107964955/LOC552144/LOC551012/LOC413119/LOC410278/LOC551863/LOC413489/LOC552249/LOC725178	ame:724386/ame:409341/ame:411353/ame:412694/ame:409946/ame:552375/ame:726818/ame:409708/ame:406076/ame:409074/ame:412810/ame:408992/ame:725688/ame:409709/ame:725661/ame:411657/ame:409814/ame:406108/ame:726187/ame:725899/ame:409055/ame:552756/ame:550716/ame:551922/ame:412884/ame:552073/ame:727630/ame:408808/ame:552721/ame:408992/ame:552144/ame:551012/ame:413119/ame:410278/ame:551863/ame:413489/ame…	38
ame01040	Biosynthesis of unsaturated fatty acids	19/592	30/2914	3.1013464219482e-07	7.38120448423671e-06	724552/725031/725842/408904/409638/725146/725258/550828/724226/100576797/409986/413789/412020/727166/412166/100577192/727333/113218558/113219003	LOC724552/LOC725031/LOC725842/LOC408904/LOC409638/LOC725146/LOC725258/LOC550828/LOC724226/LOC100576797/LOC409986/LOC413789/LOC412020/LOC727166/LOC412166/LOC100577192/LOC727333/LOC113218558/LOC113219003	ame:724552/ame:725031/ame:725842/ame:408904/ame:409638/ame:725146/ame:725258/ame:550828/ame:724226/ame:100576797/ame:409986/ame:413789/ame:412020/ame:727166/ame:412166/ame:100577192/ame:727333/ame:727333/ame:113219003	19
ame03050	Proteasome	23/592	42/2914	7.20184252983079e-07	1.42836543508311e-05	410072/409198/552579/113218560/411206/551956/409475/409168/410026/551343/409978/411695/411520/408353/409802/413299/552838/100578243/551411/725550/409831/551386/408986	LOC410072/LOC409198/LOC552579/LOC113218560/LOC411206/LOC551956/LOC409475/LOC409168/LOC410026/LOC551343/LOC409978/LOC411695/LOC411520/LOC408353/LOC409802/LOC413299/LOC552838/LOC100578243/LOC551411/LOC725550/LOC409831/LOC551386/LOC408986	ame:410072/ame:409198/ame:552579/ame:113218560/ame:411206/ame:551956/ame:409475/ame:409168/ame:410026/ame:551343/ame:409978/ame:411695/ame:411520/ame:408353/ame:409802/ame:413299/ame:552838/ame:100578243/ame:551411/ame:725550/ame:409831/ame:551386/ame:408986	23
ame00062	Fatty acid elongation	14/592	23/2914	2.32561385115642e-05	0.000395354354696591	724552/725031/725842/409638/725146/725258/550828/410325/413789/408291/551775/409150/100577192/113219003	LOC724552/LOC725031/LOC725842/LOC409638/LOC725146/LOC725258/LOC550828/LOC410325/LOC413789/LOC408291/LOC551775/LOC409150/LOC100577192/LOC113219003	ame:724552/ame:725031/ame:725842/ame:409638/ame:725146/ame:725258/ame:550828/ame:410325/ame:413789/ame:408291/ame:551775/ame:409150/ame:100577192/ame:113219003	14
ame00280	Valine, leucine and isoleucine degradation	16/592	32/2914	0.000158912318771691	0.0023638207417289	408559/409494/726218/410325/408955/551395/725274/550687/412796/409712/408291/413763/551775/409150/411697/102655391	LOC408559/LOC409494/LOC726218/LOC410325/LOC408955/LOC551395/LOC725274/LOC550687/LOC412796/LOC409712/LOC408291/LOC413763/LOC551775/LOC409150/LOC411697/LOC102655391	ame:408559/ame:409494/ame:726218/ame:410325/ame:408955/ame:551395/ame:725274/ame:550687/ame:412796/ame:409712/ame:408291/ame:413763/ame:551775/ame:409150/ame:411697/ame:102655391	16
ame04148	Efferocytosis	25/592	62/2914	0.000214901546794343	0.00284147600761409	411353/100576484/552479/412235/100578323/552419/411349/100577764/409424/411573/409578/409165/724873/409401/409523/411917/409246/412456/411886/552138/411820/411234/409925/724237/410609	LOC411353/LOC100576484/LOC552479/LOC412235/LOC100578323/LOC552419/LOC411349/LOC100577764/LOC409424/LOC411573/LOC409578/LOC409165/LOC724873/LOC409401/LOC409523/LOC411917/LOC409246/LOC412456/LOC411886/LOC552138/LOC411820/LOC411234/LOC409925/LOC724237/LOC410609	ame:411353/ame:100576484/ame:552479/ame:412235/ame:100578323/ame:552419/ame:411349/ame:100577764/ame:409424/ame:411573/ame:409578/ame:409165/ame:724873/ame:409401/ame:409523/ame:411917/ame:409246/ame:412456/ame:411886/ame:552138/ame:411820/ame:411234/ame:409925/ame:724237/ame:410609	25
ame00071	Fatty acid degradation	13/592	25/2914	0.000407318897837785	0.00484709488426964	408559/726218/410325/551395/412020/550687/409712/408291/412025/551775/409515/409150/411697	LOC408559/LOC726218/LOC410325/LOC551395/LOC412020/LOC550687/LOC409712/LOC408291/LOC412025/LOC551775/LOC409515/LOC409150/LOC411697	ame:408559/ame:726218/ame:410325/ame:551395/ame:412020/ame:550687/ame:409712/ame:408291/ame:412025/ame:551775/ame:409515/ame:409150/ame:411697	13
ame00520	Amino sugar and nucleotide sugar metabolism	19/592	46/2914	0.000864991463652625	0.00935763492496931	726818/412245/406107/725539/550926/551964/413356/551581/413435/411897/551005/100577156/412362/551952/551847/413705/551447/412215/725178	LOC726818/LOC412245/Gfat2/LOC725539/LOC550926/LOC551964/LOC413356/LOC551581/LOC413435/LOC411897/LOC551005/LOC100577156/LOC412362/LOC551952/LOC551847/LOC413705/LOC551447/LOC412215/LOC725178	ame:726818/ame:412245/ame:406107/ame:725539/ame:550926/ame:551964/ame:413356/ame:551581/ame:413435/ame:411897/ame:551005/ame:100577156/ame:412362/ame:551952/ame:551847/ame:413705/ame:551447/ame:412215/ame:725178	19
ame01200	Carbon metabolism	32/592	95/2914	0.00135519254431221	0.0134389927310961	727622/413336/413678/409485/551631/726218/413768/550804/552712/551276/412675/551395/412020/411813/412876/412796/725325/411014/443552/412670/100576646/551785/552678/411796/409150/551005/411697/409624/412193/410550/102655391/409058	LOC727622/LOC413336/LOC413678/LOC409485/LOC551631/LOC726218/LOC413768/LOC550804/LOC552712/LOC551276/LOC412675/LOC551395/LOC412020/LOC411813/LOC412876/LOC412796/LOC725325/LOC411014/Cat/LOC412670/LOC100576646/LOC551785/LOC552678/LOC411796/LOC409150/LOC551005/LOC411697/LOC409624/LOC412193/LOC410550/LOC102655391/LOC409058	ame:727622/ame:413336/ame:413678/ame:409485/ame:551631/ame:726218/ame:413768/ame:550804/ame:552712/ame:551276/ame:412675/ame:551395/ame:412020/ame:411813/ame:412876/ame:412796/ame:725325/ame:411014/ame:443552/ame:412670/ame:100576646/ame:551785/ame:552678/ame:411796/ame:409150/ame:551005/ame:411697/ame:409624/ame:412193/ame:410550/ame:102655391/ame:409058	32
ame00630	Glyoxylate and dicarboxylate metabolism	13/592	28/2914	0.0016007754221324	0.0146532519410582	413678/409485/410042/102654610/726218/551395/411014/443552/410066/411796/409624/410550/102655391	LOC413678/LOC409485/LOC410042/LOC102654610/LOC726218/LOC551395/LOC411014/Cat/GlnS/LOC411796/LOC409624/LOC410550/LOC102655391	ame:413678/ame:409485/ame:410042/ame:102654610/ame:726218/ame:551395/ame:411014/ame:443552/ame:410066/ame:411796/ame:409624/ame:410550/ame:102655391	13
ame00600	Sphingolipid metabolism	12/592	26/2914	0.00257483463037726	0.0201677638976176	726818/409708/551593/409709/411447/411349/100578035/409628/408808/411552/727078/725178	LOC726818/LOC409708/LOC551593/LOC409709/LOC411447/LOC411349/LOC100578035/LOC409628/LOC408808/LOC411552/LOC727078/LOC725178	ame:726818/ame:409708/ame:551593/ame:409709/ame:411447/ame:411349/ame:100578035/ame:409628/ame:408808/ame:411552/ame:727078/ame:725178	12
ame00650	Butanoate metabolism	8/592	14/2914	0.00259769030106333	0.0201677638976176	412305/726218/410325/408955/551395/413763/409150/411697	LOC412305/LOC726218/LOC410325/LOC408955/LOC551395/LOC413763/LOC409150/LOC411697	ame:412305/ame:726218/ame:410325/ame:408955/ame:551395/ame:413763/ame:409150/ame:411697	8
ame00480	Glutathione metabolism	15/592	36/2914	0.00271163212068808	0.0201677638976176	552304/100578132/552283/552712/551276/409490/410837/410096/725325/552109/410080/551224/551180/725942/411045	GstS1/LOC100578132/LOC552283/LOC552712/LOC551276/GstD1/LOC410837/LOC410096/LOC725325/LOC552109/LOC410080/LOC551224/LOC551180/LOC725942/GstS4	ame:552304/ame:100578132/ame:552283/ame:552712/ame:551276/ame:409490/ame:410837/ame:410096/ame:725325/ame:552109/ame:410080/ame:551224/ame:551180/ame:725942/ame:411045	15
ame04146	Peroxisome	22/592	62/2914	0.00364322688026127	0.0255025881618289	411983/413678/408904/100576414/100578329/551276/412304/409986/412341/412020/725343/102654488/409398/443552/724560/100576895/409515/552495/725018/552110/725187/551241	LOC411983/LOC413678/LOC408904/LOC100576414/LOC100578329/LOC551276/DHRS4/LOC409986/LOC412341/LOC412020/LOC725343/LOC102654488/Sod1/Cat/LOC724560/LOC100576895/LOC409515/LOC552495/LOC725018/LOC552110/LOC725187/LOC551241	ame:411983/ame:413678/ame:408904/ame:100576414/ame:100578329/ame:551276/ame:412304/ame:409986/ame:412341/ame:412020/ame:725343/ame:102654488/ame:409398/ame:443552/ame:724560/ame:100576895/ame:409515/ame:552495/ame:725018/ame:552110/ame:725187/ame:551241	22
ame00980	Metabolism of xenobiotics by cytochrome P450	11/592	24/2914	0.00414741082985893	0.0274189938196229	552304/552283/409203/409490/410837/411021/725942/408788/551072/412231/411045	GstS1/LOC552283/LOC409203/GstD1/LOC410837/LOC411021/LOC725942/LOC408788/LOC551072/LOC412231/GstS4	ame:552304/ame:552283/ame:409203/ame:409490/ame:410837/ame:411021/ame:725942/ame:408788/ame:551072/ame:412231/ame:411045	11
ame01250	Biosynthesis of nucleotide sugars	12/592	29/2914	0.00760781867455064	0.0476489695932382	406107/725539/550926/551964/413356/551581/413435/411897/551005/412362/551847/551447	Gfat2/LOC725539/LOC550926/LOC551964/LOC413356/LOC551581/LOC413435/LOC411897/LOC551005/LOC412362/LOC551847/LOC551447	ame:406107/ame:725539/ame:550926/ame:551964/ame:413356/ame:551581/ame:413435/ame:411897/ame:551005/ame:412362/ame:551847/ame:551447	12
