# Supplementary material for: Transcriptomic Analysis of the Cold Resistance Mechanisms During Overwintering in Apis mellifera
Source: Insects. 2026 Jan 1;17(1):59. doi: 10.3390/insects17010059 (PMC12841635; doi:10.3390/insects17010059)
Supplement: Supplementary file 1 [file insects-17-00059-s001.zip › Table S1. The information of primers in qRT-PCR.xlsx]

## Sheet: Sheet1
Table S2. The information of primers in qRT-PCR
Gene ID	Forward primer	Reverse primer	Prod Size
LRRC552187	ACGGACAACGCCTCGGATAC	TACTTCGCACCACCACCTTCC	143
LRRC725041	TGGAGAAGATGAAAGCAGAGTTTACC	GGCATATCAGCATTCAACGCATTAC	103
LRRC413384	GTGTGCCGTAGCGAGAACTTG	AGCCACCATCTCAACAGTAGTCC	142
LRRC100577598	CATCATCTACACTATCGCCGTCATC	GAAATGGTGGAAATGGTGGAAATGG	129
LRRC408888	GGAGTGCCAGATGTGCTTCG	GTAGGAGTCGCCACGGTAGTC	149
LRRC412084	TTGAGTTTGGCTGGACAAAATCTTAC	ATCCACAGTACCTACATCAGCTTTAC	84
LRRC100577574	TCGCAAAGAACCTCACCTTCAAAG	TGGACCGCTGCCTTCTATTCG	147
LRRC724772	AGGTTGATGGGCGAAGAAATGAAG	GTACAGATCCAGGCAGCGTAGG	111
LRRC113219396	TGGGTCACAAGGATATAGTTCGTTTG	ATGGACAGTATTTGGTAACAGGATGC	81
LRRC410825	CGATAAGAGAAGAACGCCGAGAATAG	AACACTCACGCATACACAACCATC	80
LRRC107964349	ATTCCTGAATATCTTGAAGGCTGTGG	TTGCGTGCTCTTTATTATCCCGTAG	97
LRRC551570	TGAATATGCTCCTCTTCCAGAATGC	AATTTACAAGGCAGTGTTGGTTTCG	87
LRRC552187	ACGGACAACGCCTCGGATAC	TACTTCGCACCACCACCTTCC	143
LRRC725041	TGGAGAAGATGAAAGCAGAGTTTACC	GGCATATCAGCATTCAACGCATTAC	103
LRRC413384	GTGTGCCGTAGCGAGAACTTG	AGCCACCATCTCAACAGTAGTCC	142
LRRC100577598	CATCATCTACACTATCGCCGTCATC	GAAATGGTGGAAATGGTGGAAATGG	129
LRRC408888	GGAGTGCCAGATGTGCTTCG	GTAGGAGTCGCCACGGTAGTC	149
LRRC412084	TTGAGTTTGGCTGGACAAAATCTTAC	ATCCACAGTACCTACATCAGCTTTAC	84
LRRC100577574	TCGCAAAGAACCTCACCTTCAAAG	TGGACCGCTGCCTTCTATTCG	147
LRRC724772	AGGTTGATGGGCGAAGAAATGAAG	GTACAGATCCAGGCAGCGTAGG	111
LRRC113219396	TGGGTCACAAGGATATAGTTCGTTTG	ATGGACAGTATTTGGTAACAGGATGC	81
LRRC410825	CGATAAGAGAAGAACGCCGAGAATAG	AACACTCACGCATACACAACCATC	80
