# Supplementary material for: Transcriptomic Analysis of the Cold Resistance Mechanisms During Overwintering in Apis mellifera
Source: Insects. 2026 Jan 1;17(1):59. doi: 10.3390/insects17010059 (PMC12841635; doi:10.3390/insects17010059)
Supplement: Supplementary file 1 [file insects-17-00059-s001.zip › Table S2. Quality analysis of sequencing data and comparison results of reference genomes.xlsx]

## Sheet: Sheet1
Table S3. Quality analysis of sequencing data and comparison results of reference genomes
Group	Raw reads	Clean reads	Q20(%)	Q30(%)	GC content (%)	Total Mapped
Hcwb-Jul1	47032840	46058200	98.26	94.75	39.32	43700069(94.88%)
Hcwb-Jul2	46951528	45720986	97.92	94.19	38.82	42594763(93.16%)
Hcwb-Jul3	43026890	41262042	98.13	94.64	40.06	39034989(94.6%)
Hcwb-Nov1	40919132	40253768	97.92	93.93	39.52	38354383(95.28%)
Hcwb-Nov2	47447224	46699868	98.1	94.29	38.77	44032026(94.29%)
Hcwb-Nov3	46433546	45819118	97.91	93.88	39.08	43856944(95.72%)
Hcwb-Dec1	56859136	55796248	97.63	93.67	37.9	51446903(92.2%)
Hcwb-Dec2	50326956	49459730	97.52	93.17	38.57	45913947(92.83%)
Hcwb-Dec3	48144258	46818150	97.61	93.65	38.02	41082147(87.75%)
Hcwb-Jan1	46682696	46065414	98.31	94.79	40.3	43805983(95.1%)
Hcwb-Jan2	46268478	45448734	98.35	94.92	39.7	42272990(93.01%)
Hcwb-Jan3	45469242	44337266	98.12	94.52	37.9	41424736(93.43%)
Hcwb-Feb1	47837872	46641804	97.87	94.03	38.95	39395200(84.46%)
Hcwb-Feb2	48691772	47298996	97.71	93.7	38.94	40951206(86.58%)
Hcwb-Feb3	56169564	54080262	98.08	94.33	38.76	49330331(91.22%)
Hcwb-Jul1	47032840	46058200	98.26	94.75	39.32	43700069(94.88%)
Hcwb-Jul2	46951528	45720986	97.92	94.19	38.82	42594763(93.16%)
Hcwb-Jul3	43026890	41262042	98.13	94.64	40.06	39034989(94.6%)
Hcwb-Nov1	40919132	40253768	97.92	93.93	39.52	38354383(95.28%)
Hcwb-Nov2	47447224	46699868	98.1	94.29	38.77	44032026(94.29%)
Hcwb-Nov3	46433546	45819118	97.91	93.88	39.08	43856944(95.72%)
Hcwb-Dec1	56859136	55796248	97.63	93.67	37.9	51446903(92.2%)
Hcwb-Dec2	50326956	49459730	97.52	93.17	38.57	45913947(92.83%)
Hcwb-Dec3	48144258	46818150	97.61	93.65	38.02	41082147(87.75%)
Hcwb-Jan1	46682696	46065414	98.31	94.79	40.3	43805983(95.1%)
Hcwb-Jan2	46268478	45448734	98.35	94.92	39.7	42272990(93.01%)
Hcwb-Jan3	45469242	44337266	98.12	94.52	37.9	41424736(93.43%)
Hcwb-Feb1	47837872	46641804	97.87	94.03	38.95	39395200(84.46%)
Hcwb-Feb2	48691772	47298996	97.71	93.7	38.94	40951206(86.58%)
Hcwb-Feb3	56169564	54080262	98.08	94.33	38.76	49330331(91.22%)
