# Supplementary material for: Transcriptomic Analysis of the Cold Resistance Mechanisms During Overwintering in Apis mellifera
Source: Insects. 2026 Jan 1;17(1):59. doi: 10.3390/insects17010059 (PMC12841635; doi:10.3390/insects17010059)
Supplement: Supplementary file 1 [file insects-17-00059-s001.zip › Table S3. Volcano Plot data of Genes Differentially Expressed Between Summer and Winter. .xlsx]

## Sheet: Nov vs  Jul
Table S3A The DEGs between November and July
gene_id	Nov1	Nov2	Nov3	Jul1	Jul2	Jul3	Nov	Jul	log2FoldChange	pvalue	padj	gene_name	gene_chr	gene_start	gene_end	gene_strand	gene_length	gene_biotype	gene_description
406147	54.5684686430552	31.1164766815015	22.277816285573	1114.82784676506	944.050624683057	1146.07597961923	35.9875872033766	1068.31815035578	-4.90781	6.9957477664832e-60	7.64495315921284e-56	LOC406147	NC_037652.1	2619834	2629981	-	3398	protein_coding	short-chain dehydrogenase/reductase && sp|D2WKD9|SDR1_AEDAE Farnesol dehydrogenase OS=Aedes aegypti OX=7159 GN=SDR-1 PE=1 SV=2 && PF00106:short chain dehydrogenase
102654936	558.130126647389	481.860867467823	591.10472544387	4.56429005840351	3.31245833222125	4.84087003007066	543.698573186361	4.23920614023181	7.00989813709557	8.87588871854062e-48	4.8497855958106e-44	LOC102654936	NC_037649.1	8076362	8079675	+	683	protein_coding	uncharacterized LOC102654936 && - && -
411053	12000.2763936964	9091.34544414382	14635.7827057453	1689.9283941239	1507.16854116067	1343.34143334461	11909.1348478618	1513.47945620973	2.97609644480175	1.33959205291828e-42	4.87968731809699e-39	LOC411053	NC_037641.1	4195178	4212096	+	11457	protein_coding	cubilin && sp|Q9JLB4|CUBN_MOUSE Cubilin OS=Mus musculus OX=10090 GN=Cubn PE=1 SV=3 && PF07645:Calcium-binding EGF domain|PF00008:EGF-like domain|PF00431:CUB domain
412986	3854.25710099895	3240.55878583065	5383.06300847062	348.027116953267	428.411277633949	578.483968593444	4159.29296510008	451.640787726887	3.20363628933614	2.08566217528485e-33	5.6980290628782e-30	LOC412986	NC_037643.1	15066032	15072835	-	1779	protein_coding	putative fatty acyl-CoA reductase%2C transcript variant X1 && sp|A1ZAI5|FACR1_DROME Putative fatty acyl-CoA reductase CG5065 OS=Drosophila melanogaster OX=7227 GN=CG5065 PE=3 SV=1 && PF03015:Male sterility protein|PF07993:Male sterility protein
100576738	13.4027817719785	14.2246750544007	20.7926285332015	215.662705259566	183.289361049576	168.220233544955	16.1400284531935	189.057433284699	-3.53408	1.31237196317297e-27	2.86832016271084e-24	LOC100576738	NC_037651.1	3440250	3448435	-	1623	protein_coding	uncharacterized LOC100576738%2C transcript variant X1 && - && -
100577030	969.786995358156	952.164186453944	1078.24630822173	282.985983621018	206.476569375125	235.992413965945	1000.06583001128	241.818322320696	2.0486452368079	2.2328844090417e-27	4.06682680366795e-24	LOC100577030	NC_037651.1	7454837	7503623	-	4625	protein_coding	QRFP-like peptide receptor%2C transcript variant X4 && sp|C3ZQF9|QRFPR_BRAFL QRFP-like peptide receptor OS=Branchiostoma floridae OX=7739 GN=QRFPR PE=3 SV=1 && PF00001:7 transmembrane receptor (rhodopsin family)
411202	461.438629578116	409.848450004919	338.62280754071	1510.78000933156	1512.68930504771	1435.31796391595	403.303295707915	1486.26242609841	-1.88353	1.22965185205139e-26	1.91966220560251e-23	LOC411202	NC_037641.1	10513758	10515610	-	1236	protein_coding	1%2C5-anhydro-D-fructose reductase && sp|P80276|ALDR_PIG Aldo-keto reductase family 1 member B1 OS=Sus scrofa OX=9823 GN=AKR1B1 PE=1 SV=2 && PF00248:Aldo/keto reductase family
724293	11509.1601759089	12437.7002506916	8894.78944895312	2786.49908065534	2059.24492986421	1919.40496692302	10947.2166251845	2255.04965914752	2.27924831510227	9.98174619617296e-26	1.36350653039723e-22	LOC724293	NC_037651.1	8100347	8105036	-	4690	protein_coding	yellow-x1 && sp|Q9GP81|YELL_DROGU Protein yellow OS=Drosophila guanche OX=7266 GN=y PE=3 SV=1 && PF03022:Major royal jelly protein
409798	3377.50100653857	4648.80161621632	3881.54	18465.976503786	13823.9927731367	16043.8534971617	3969.28027119263	16111.2742580281	-2.02109	2.13792140160289e-25	2.59591167519071e-22	Fabp	NC_037638.1	5372582	5374100	+	560	protein_coding	FABP-like protein && - && PF14651:Lipocalin / cytosolic fatty-acid binding protein family
100577739	759.171853227066	677.450149465832	761.901316966597	200.828762569754	186.601819381797	228.731108920839	732.841106553165	205.387230290797	1.83630573206428	7.46304007436602e-25	8.15561019326719e-22	LOC100577739	NC_037651.1	2653716	2666817	+	8694	protein_coding	telomere-associated protein RIF1-like && sp|Q6PR54|RIF1_MOUSE Telomere-associated protein RIF1 OS=Mus musculus OX=10090 GN=Rif1 PE=1 SV=2 && -
727313	311.136005420929	325.389441869415	353.474685064425	60.4768432738465	62.9367083122038	77.4539204811305	330.000044118256	66.9558240223936	2.30401927034972	1.50850014728652e-24	1.49862632814064e-21	LOC727313	NC_037651.1	10444860	10462947	-	1657	protein_coding	uncharacterized LOC727313%2C transcript variant X1 && - && PF00431:CUB domain
102655356	226.889948568493	194.700239807109	201.242940446343	34.2321754380263	27.6038194351771	32.6758727029769	207.611042940648	31.5039558587268	2.72118339525732	3.95138182871453e-23	3.5983917186827e-20	LOC102655356	NC_037643.1	15511589	15522815	-	2191	protein_coding	thyrotropin-releasing hormone receptor && sp|Q8ITC7|CAPAR_DROME Neuropeptides capa receptor OS=Drosophila melanogaster OX=7227 GN=CapaR PE=2 SV=3 && PF00001:7 transmembrane receptor (rhodopsin family)
412745	742.897046789664	761.909157601336	773.782818985569	249.894880697592	266.100819355107	223.890238890768	759.529674458856	246.628646314489	1.62206979062373	6.6623806938477e-23	5.33835855482049e-20	LOC412745	NC_037638.1	25298527	25305022	-	3991	protein_coding	blastoderm-specific protein 25D && sp|Q9Y2I6|NINL_HUMAN Ninein-like protein OS=Homo sapiens OX=9606 GN=NINL PE=1 SV=2 && -
102655631	2576.20612488529	2427.97422334801	1955.99226987331	7188.75684198553	6820.35170604356	7625.58051486881	2320.05753936887	7211.56302096596	-1.63645	6.83903914416974e-23	5.33835855482049e-20	LOC102655631	NC_037649.1	6019222	6027065	+	5883	protein_coding	facilitated trehalose transporter Tret1-like && sp|O04036|ERD6_ARATH Sugar transporter ERD6 OS=Arabidopsis thaliana OX=3702 GN=ERD6 PE=1 SV=3 && -
727193	64.1418841944684	16.8918016271008	78.7149508756913	1287.12979646979	923.071721912323	793.902684931588	53.2495455657535	1001.36806777123	-4.22954	3.01031480138428e-22	2.19311467663516e-19	LOC727193	NC_037648.1	8288010	8291476	-	1063	protein_coding	lipase member H-A && sp|Q6PA23|LIPHA_XENLA Lipase member H-A OS=Xenopus laevis OX=8355 GN=liph-a PE=2 SV=1 && PF00151:Lipase
100577777	21.061514213109	54.2315736449025	41.5852570664029	450.723643267346	306.95447211917	370.326557300405	38.9594483081382	376.001557562307	-3.26519	4.57931823316253e-22	3.12767435325001e-19	LOC100577777	NC_037652.1	5580925	5582533	+	1290	protein_coding	cysteine-rich venom protein 1%2C transcript variant X1 && - && PF01826:Trypsin Inhibitor like cysteine rich domain
411353	4202.72942707039	2691.13071185443	2483.97651584139	14823.7	20316.4111042904	27545.7606886096	3125.94555158874	20895.2816100266	-2.74094	1.89687969156392e-21	1.21935889820062e-18	LOC411353	NC_037645.1	8577142	8579600	-	1405	protein_coding	lipase 3 && sp|O46107|LIP1_DROME Lipase 1 OS=Drosophila melanogaster OX=7227 GN=Lip1 PE=2 SV=2 && PF04083:Partial alpha/beta-hydrolase lipase region
100577303	22.0188557682503	22.226054772501	42.3278509425887	352.591407011671	270.517430464736	209.367628800556	28.8575871611134	277.492155425654	-3.25196	2.82347704722488e-20	1.71416428733742e-17	LOC100577303	NC_037640.1	3836772	3847322	+	5996	lncRNA	uncharacterized LOC100577303%2C transcript variant X7 && - && -
724308	56774.1835861008	41123.5355822723	34003.3735905463	182730.21141567	161819.110292895	186765.606630156	43967.0309196398	177104.976112907	-2.01013	5.06879899598766e-20	2.91535975937648e-17	LOC724308	NC_037643.1	3055301	3069901	+	1881	protein_coding	serine protease 53 && sp|P35041|TRY7_ANOGA Trypsin-7 OS=Anopheles gambiae OX=7165 GN=TRYP7 PE=2 SV=2 && PF00089:Trypsin
411392	1895.53627917981	2947.17486283364	1993.1219636826	9011.04964780313	8127.66859449355	10026.6520497839	2278.61103523202	9055.12343069351	-1.9906	8.05100139568008e-20	4.19285694817289e-17	LOC411392	NC_037645.1	6605423	6609406	-	2944	protein_coding	protein Red && sp|O02467|ASPG_SPOFR N(4)-(Beta-N-acetylglucosaminyl)-L-asparaginase (Fragment) OS=Spodoptera frugiperda OX=7108 PE=1 SV=1 && PF07808:RED-like protein N-terminal region|PF01112:Asparaginase|PF07807:RED-like protein C-terminal region
677671	9153.14260870615	11476.6456423286	12350.0787548455	41920.722041407	33364.1844749099	33162.380140999	10993.2890019601	36149.0955524386	-1.71729	8.05728366687689e-20	4.19285694817289e-17	Obp3	NC_037646.1	11979053	11981270	+	785	protein_coding	odorant binding protein 3%2C transcript variant X1 && - && PF01395:PBP/GOBP family
727522	10924.2244857176	25375.042212669	7530.64449839986	237131.984621781	172103.189261665	140927.408315417	14609.9703989288	183387.527399621	-3.64989	8.69978605814001e-20	4.32142100197064e-17	LOC727522	NC_037638.1	13311175	13319041	-	2126	protein_coding	uncharacterized LOC727522 && - && PF06757:Insect allergen related repeat, nitrile-specifier detoxification
413346	1320.17400453988	1137.08496216115	1237.90399160167	379.977147362092	419.578055414692	474.405262946925	1231.7209861009	424.65348857457	1.5366795039892	1.14628305792194e-19	5.24730061753543e-17	LOC413346	NC_037638.1	5691449	5701789	-	2135	protein_coding	endoglucanase E-4 && sp|P26221|GUN4_THEFU Endoglucanase E-4 OS=Thermobifida fusca OX=2021 GN=celD PE=1 SV=2 && PF00759:Glycosyl hydrolase family 9
413071	893.199670946851	849.03529230954	994.333200212742	318.359231573645	272.72573601955	329.179162044805	912.189387823044	306.754709879333	1.57325132262952	1.15240862757001e-19	5.24730061753543e-17	LOC413071	NC_037643.1	2081254	2206979	+	10317	protein_coding	eye-specific diacylglycerol kinase%2C transcript variant X1 && sp|Q09103|DGK2_DROME Eye-specific diacylglycerol kinase OS=Drosophila melanogaster OX=7227 GN=rdgA PE=2 SV=2 && -
726251	404.955477824778	501.419795667623	395.059942130828	115.248323974689	79.4989999733101	102.868488139001	433.811738541076	99.2052706956667	2.12938856795984	1.30087363412312e-19	5.686378829479e-17	LOC726251	NC_037653.1	979697	996193	-	2566	protein_coding	uncharacterized LOC726251%2C transcript variant X3 && - && -
100576196	1006.16597445353	1029.51085706225	604.471415215214	193.982327482149	146.852319395142	141.595448379567	880.049415576996	160.810031752286	2.45134881903459	1.4880467606477e-19	6.25437500013771e-17	LOC100576196	NC_037642.1	8678387	8837618	+	11466	protein_coding	uncharacterized LOC100576196%2C transcript variant X2 && - && -
725668	109.13693728611	36.4507298269017	48.2686019520748	595.639852621658	597.346652577233	694.66484931514	64.618756355029	629.217118171343	-3.28957	2.80397671652921e-19	1.13488361326782e-16	LOC725668	NC_037644.1	10562764	10574046	+	3495	protein_coding	phospholipase B1%2C membrane-associated-like && sp|Q06HQ7|PLB1_MONDO Phospholipase B1, membrane-associated OS=Monodelphis domestica OX=13616 GN=PLB1 PE=2 SV=1 && PF00657:GDSL-like Lipase/Acylhydrolase
406094	85774.9313159968	83023.2049972004	60110.7464956093	334724.49357805	239134.096072494	274228.025898458	76302.9609362688	282695.538516334	-1.88945	5.43067310076072e-19	2.11951413018261e-16	CSP3	NC_037642.1	2779893	2781325	+	604	protein_coding	chemosensory protein 3 && sp|Q9W1C9|PEB3_DROME Ejaculatory bulb-specific protein 3 OS=Drosophila melanogaster OX=7227 GN=EbpIII PE=2 SV=2 && PF03392:Insect pheromone-binding family, A10/OS-D
100576717	1757.67909523946	1707.85004871898	1655.98434389426	726.863191800759	762.969569188295	760.016594721093	1707.17116261757	749.949785236716	1.18660887690351	7.12536562923005e-19	2.61349258412078e-16	LOC100576717	NC_037648.1	14996872	15002814	+	5526	protein_coding	restin homolog && - && PF18428:BRCA1 C Terminus (BRCT) domain|PF09038:Tumour suppressor p53-binding protein-1 Tudor
551367	31.5922713196635	32.8945610633015	34.901912180731	329.769956719653	183.289361049576	206.947193785521	33.129581521232	240.00217051825	-2.85499	7.1746685142408e-19	2.61349258412078e-16	Apd-1	NC_037641.1	4486092	4488233	+	1483	protein_coding	apidermin 1 && - && -
725087	12.4454402168372	33.7836032542016	86.8834835137347	37464.8338718906	19515.9003406702	3607.65838991016	44.3708423282578	20196.1308674903	-8.82743	9.07775120814304e-19	3.20005371621249e-16	LOC725087	NC_037650.1	10762729	10766334	-	1574	protein_coding	probable cytochrome P450 6a14 && sp|P33270|CP6A2_DROME Cytochrome P450 6a2 OS=Drosophila melanogaster OX=7227 GN=Cyp6a2 PE=2 SV=2 && PF00067:Cytochrome P450
413410	2222.94709103814	1817.20223819968	2016.88496772054	802.173977764417	736.469902530525	798.743554961659	2019.01143231946	779.129145085534	1.37374491704859	1.00144619046046e-18	3.41993874042246e-16	LOC413410	NC_037644.1	1489969	1565854	-	8243	protein_coding	IQ motif and SEC7 domain-containing protein 2%2C transcript variant X2 && sp|Q6DN90|IQEC1_HUMAN IQ motif and SEC7 domain-containing protein 1 OS=Homo sapiens OX=9606 GN=IQSEC1 PE=1 SV=1 && PF01369:Sec7 domain|PF16453:PH domain
410236	1670.5610137216	1649.17326411958	1661.18250102756	637.85953566189	503.493666497631	655.937889074574	1660.30559295625	599.097030411365	1.47105798278358	1.90432114756004e-18	6.30618833349579e-16	LOC410236	NC_037647.1	6265679	6286952	-	4876	protein_coding	hillarin%2C transcript variant X1 && sp|Q0E908|HIL_DROME Hillarin OS=Drosophila melanogaster OX=7227 GN=Hil PE=1 SV=1 && -
726079	911.389160494536	681.006318229432	894.825620803849	214.521632744965	135.810791621071	106.499140661555	829.073699842606	152.27718834253	2.4439985867815	9.08649809107207e-18	2.92050738644811e-15	nAChRb2	NC_037646.1	11041574	11043715	-	1284	protein_coding	nicotinic acetylcholine receptor beta2 subunit && sp|P12391|ACHB3_RAT Neuronal acetylcholine receptor subunit beta-3 OS=Rattus norvegicus OX=10116 GN=Chrnb3 PE=2 SV=1 && PF02931:Neurotransmitter-gated ion-channel ligand binding domain
100578329	396.339403828506	399.179943714119	305.20608311235	7310.85160104782	4554.63020680422	1661.62863782175	366.908476884992	4509.0368152246	-3.61967	1.0896219738254e-17	3.35015890923905e-15	LOC100578329	NC_037649.1	9947897	9951470	-	1750	protein_coding	fatty acyl-CoA reductase wat && sp|Q8MS59|WAT_DROME Fatty acyl-CoA reductase wat OS=Drosophila melanogaster OX=7227 GN=wat PE=1 SV=1 && PF03015:Male sterility protein|PF07993:Male sterility protein
100578731	3377.50100653857	3430.81381468326	2631.75269720236	8369.76689459743	9862.29260780008	11363.9423955909	3146.68917280806	9865.33396599613	-1.64868	1.10363946497626e-17	3.35015890923905e-15	LOC100578731	NC_037647.1	10054932	10056782	+	1403	protein_coding	uncharacterized LOC100578731 && - && PF16984:Group 7 allergen
725842	709.390092359718	313.831893387715	463.378578739919	11345.6840126765	7089.76498373089	2632.22307885092	495.533521495784	7022.55735841944	-3.82521	4.13120569772924e-17	1.22015718553473e-14	LOC725842	NC_037646.1	1107346	1116371	+	1279	protein_coding	elongation of very long chain fatty acids protein 6-like && sp|Q9VV87|ELOV6_DROME Elongation of very long chain fatty acids protein 6 OS=Drosophila melanogaster OX=7227 GN=Baldspot PE=1 SV=2 && PF01151:GNS1/SUR4 family
409018	1482.9220689139	1548.71149654787	1665.63806428468	670.950638585316	631.575388676852	705.556806882799	1565.75720991548	669.360944714989	1.2265353917954	4.57628252282972e-17	1.31604251077587e-14	Para	NC_037646.1	6440200	6501762	-	16012	protein_coding	sodium channel protein paralytic%2C transcript variant X2 && sp|P35500|SCNA_DROME Sodium channel protein para OS=Drosophila melanogaster OX=7227 GN=para PE=2 SV=3 && -
552297	4311.8663643565	2217.2712241047	2564.91924834564	608.191650282267	528.889180377994	698.295501837693	3031.35227893561	611.792110832651	2.30890537457331	5.97968138153669e-17	1.67553738813931e-14	LOC552297	NC_037640.1	1770671	1856806	-	2318	protein_coding	low density lipoprotein receptor adapter protein 1-B%2C transcript variant X1 && sp|Q5SW96|ARH_HUMAN Low density lipoprotein receptor adapter protein 1 OS=Homo sapiens OX=9606 GN=LDLRAP1 PE=1 SV=3 && PF00640:Phosphotyrosine interaction domain (PTB/PID)
408536	2877.76871475481	4108.26396414909	2538.92846267914	951.654477177131	738.67820808534	697.085284330175	3174.98704719434	795.805989864215	1.99609018458528	6.54008652851095e-17	1.78675163958919e-14	LOC408536	NC_037652.1	5288728	5342670	-	8915	protein_coding	angiotensin-converting enzyme%2C transcript variant X5 && sp|Q10751|ACE_CHICK Angiotensin-converting enzyme (Fragment) OS=Gallus gallus OX=9031 GN=ACE PE=2 SV=1 && PF01401:Angiotensin-converting enzyme
408299	428.889016703311	593.880183521228	323.770930016994	4150.08073560339	3025.37861009541	1833.47952388926	448.846710080511	3002.97962319602	-2.74267	6.87406169810352e-17	1.83218893260671e-14	LOC408299	NC_037647.1	7500026	7509778	-	4111	protein_coding	purine nucleoside phosphorylase%2C transcript variant X1 && sp|A4Q998|PNPH_ANOGA Purine nucleoside phosphorylase OS=Anopheles gambiae OX=7165 GN=pnp PE=1 SV=1 && PF01048:Phosphorylase superfamily
410550	995.635217346972	1062.40541812555	922.301594222722	2817.30803854957	2485.44790194335	3533.83512195158	993.447409898415	2945.53035414816	-1.56809	7.15241771615746e-17	1.86099097148021e-14	LOC410550	NC_037651.1	9440653	9443049	-	1988	protein_coding	aminomethyltransferase%2C mitochondrial && sp|P48728|GCST_HUMAN Aminomethyltransferase, mitochondrial OS=Homo sapiens OX=9606 GN=AMT PE=1 SV=1 && PF01571:Aminomethyltransferase folate-binding domain|PF08669:Glycine cleavage T-protein C-terminal barrel domain
725331	567.703542198802	581.433592848627	603.728821339028	238.484155551583	203.164111042904	206.947193785521	584.288652128819	216.198486793336	1.43454930246679	7.60038753794399e-17	1.93155895382912e-14	LOC725331	NC_037645.1	2836803	2842562	+	4144	protein_coding	protein hairy%2C transcript variant X1 && sp|Q9HCC6|HES4_HUMAN Transcription factor HES-4 OS=Homo sapiens OX=9606 GN=HES4 PE=1 SV=1 && PF00010:Helix-loop-helix DNA-binding domain|PF07527:Hairy Orange
100576747	1226.35453213603	1073.96296660725	922.301594222722	328.628884205053	351.120583215453	399.371777480829	1074.21	359.707081633778	1.57824343220735	8.83412226093648e-17	2.19407472880713e-14	LOC100576747	NC_037638.1	25910479	25922947	+	8523	protein_coding	maternal protein tudor && sp|P25823|TUD_DROME Maternal protein tudor OS=Drosophila melanogaster OX=7227 GN=tud PE=1 SV=2 && PF00567:Tudor domain
107965147	4420.04596008747	3169.43541055865	4779.3341871316	1260.88512863397	1183.65177738039	1388.11948112276	4122.93851925924	1277.55212904571	1.69047203641902	9.20344458202255e-17	2.2350053864965e-14	LOC107965147	NC_037648.1	12650293	12660310	+	5983	protein_coding	uncharacterized LOC107965147 && - && -
413768	203.913751245101	214.25916800691	233.174477122331	611.61486782607	538.826555374657	585.74527363855	217.115798791447	578.728898946426	-1.41278	1.75881611564644e-16	4.14042786467117e-14	LOC413768	NC_037646.1	8256011	8260771	-	3393	protein_coding	2-oxoglutarate dehydrogenase%2C mitochondrial && sp|O61199|ODO1_CAEEL 2-oxoglutarate dehydrogenase, mitochondrial OS=Caenorhabditis elegans OX=6239 GN=ogdh-1 PE=1 SV=2 && PF02779:Transketolase, pyrimidine binding domain|PF00676:Dehydrogenase E1 component|PF16870:2-oxoglutarate dehydrogenase C-terminal|PF16078:2-oxoglutarate dehydrogenase N-terminus
412866	596.423788853042	561.874664648826	473.774893006519	184.853747365342	168.935374943284	191.214366187791	544.024448836129	181.667829498806	1.58200256155527	1.78074770900023e-16	4.14042786467117e-14	LOC412866	NC_037648.1	9442095	9447289	-	3430	protein_coding	E3 ubiquitin-protein ligase SMURF2%2C transcript variant X1 && sp|Q9HAU4|SMUF2_HUMAN E3 ubiquitin-protein ligase SMURF2 OS=Homo sapiens OX=9606 GN=SMURF2 PE=1 SV=1 && PF00168:C2 domain|PF00397:WW domain|PF00632:HECT-domain (ubiquitin-transferase)
726481	2496.74677580856	3055.63801012344	2565.66184222182	6322.68280340346	6294.77498399779	7274.61743768868	2706.01554271794	6630.69174169664	-1.29298	4.6420240856118e-16	1.05683415015762e-13	LOC726481	NC_037643.1	17778197	17781351	-	1022	protein_coding	inositol monophosphatase 2 && sp|P54927|IMP2_SOLLC Inositol monophosphatase 2 OS=Solanum lycopersicum OX=4081 GN=IMP2 PE=1 SV=1 && PF00459:Inositol monophosphatase family
408677	11190.3654380469	11568.2169879913	12445.8733648735	4997.89761395184	3895.45099869219	5036.92526628852	11734.8185969706	4643.42462631085	1.3376211852897	5.90191211459353e-16	1.31624684874037e-13	LOC408677	NC_037639.1	14687041	14722203	-	16552	protein_coding	titin%2C transcript variant X1 && - && -
409452	1782.56997567314	2047.4641656428	2072.57950843448	844.393660804649	712.178541427569	628.102886401668	1967.53788325014	728.225029544629	1.43384759743443	1.07284599584899e-15	2.34481220852754e-13	LOC409452	NC_037643.1	6595121	6607651	-	3463	protein_coding	maltase A2%2C transcript variant X1 && sp|Q07837|SLC31_HUMAN Neutral and basic amino acid transport protein rBAT OS=Homo sapiens OX=9606 GN=SLC3A1 PE=1 SV=2 && PF00128:Alpha amylase, catalytic domain
724558	1125.83366884619	1039.29032116215	1039.63142666007	2431.62552861447	2192.84741593047	2226.8002138325	1068.25180555614	2283.75771945915	-1.09641	1.79065034447638e-15	3.83690724792899e-13	LOC724558	NC_037640.1	11672602	11674151	-	975	protein_coding	uncharacterized LOC724558 && - && -
726591	643.333525054967	423.18408286842	469.319329749405	1631.73369587925	1483.98133283512	1661.62863782175	511.94564589093	1592.44788884538	-1.63802	1.96326148451746e-15	4.12586951977053e-13	LOC726591	NC_037638.1	20557814	20564060	-	3478	protein_coding	coiled-coil domain containing 13-like && - && -
410718	1338.36349408756	1504.25938700287	1360.43198117232	616.179157884474	555.388847035764	641.415278984362	1401.01828742092	604.327761301533	1.21338	2.11614964670195e-15	4.36326100738847e-13	LOC410718	NC_037638.1	12625417	13027097	+	10135	protein_coding	puratrophin-1%2C transcript variant X3 && sp|Q58EX7|PKHG4_HUMAN Puratrophin-1 OS=Homo sapiens OX=9606 GN=PLEKHG4 PE=1 SV=1 && PF00621:RhoGEF domain
100577135	1326.87539542587	1681.17878299198	1231.96324059219	425.620047946127	227.455472145859	223.890238890768	1413.33913967001	292.321919660918	2.27318019932558	3.25942308760644e-15	6.55136422654765e-13	LOC100577135	NC_037645.1	4105730	4111027	-	1849	protein_coding	protein amnionless && - && PF14828:Amnionless
411365	6921.57944367174	6538.90531406981	6390.76289845471	3139.09048766701	3114.81498506539	3452.7505489479	6617.08255206542	3235.55200722676	1.03220657948387	3.29726420626025e-15	6.55136422654765e-13	LOC411365	NC_037640.1	1667221	1767124	-	3839	protein_coding	beta-1%2C4-N-acetylgalactosaminyltransferase bre-4%2C transcript variant X5 && sp|A8Y1P7|BRE4_CAEBR Beta-1,4-N-acetylgalactosaminyltransferase bre-4 OS=Caenorhabditis briggsae OX=6238 GN=bre-4 PE=3 SV=1 && PF13733:N-terminal region of glycosyl transferase group 7|PF02709:N-terminal domain of galactosyltransferase
552734	1696.40923571042	2032.3504483975	1970.84414739703	838.688298231645	679.053958105357	655.937889074574	1899.86794383498	724.560048470525	1.39074812023275	4.09610279770172e-15	7.96304585002153e-13	LOC552734	NC_037647.1	8199344	8203674	+	2453	protein_coding	poly(U)-specific endoribonuclease homolog && sp|Q9VZ49|ENDOU_DROME Poly(U)-specific endoribonuclease homolog OS=Drosophila melanogaster OX=7227 GN=CG2145 PE=2 SV=1 && PF09412:Endoribonuclease XendoU
100577548	367.619157174267	193.811197616209	244.313385265117	1162.75289237829	997.049957998597	1094.03662679597	268.581246685198	1084.61315905762	-2.01513	4.15349207038092e-15	7.96304585002153e-13	LOC100577548	NC_037641.1	12043518	12045656	+	1831	protein_coding	tubulin beta chain%2C transcript variant X1 && sp|O17449|TBB1_MANSE Tubulin beta-1 chain OS=Manduca sexta OX=7130 PE=2 SV=1 && PF03953:Tubulin C-terminal domain|PF00091:Tubulin/FtsZ family, GTPase domain
411303	2535.04043801421	2314.17682291281	2589.42484625977	921.986591797509	606.179874796489	521.603745740113	2479.54736906226	683.256737444704	1.85939454571596	5.66770432342753e-15	1.06787366976579e-12	nAChRa9	NC_037646.1	11044376	11046966	-	1333	protein_coding	nicotinic acetylcholine receptor alpha9 subunit && sp|P09479|ACHA_CHICK Acetylcholine receptor subunit alpha OS=Gallus gallus OX=9031 GN=CHRNA1 PE=1 SV=1 && PF02931:Neurotransmitter-gated ion-channel ligand binding domain
726463	840.545885414078	946.829933308544	507.934211311065	2678.09719176826	2933.73392957062	3558.03947210193	765.103343344562	3056.62353114694	-1.99889	1.21473849259751e-14	2.2499427537467e-12	LOC726463	NC_037643.1	17770015	17774820	-	995	protein_coding	inositol monophosphatase 2 && sp|P20456|IMPA1_BOVIN Inositol monophosphatase 1 OS=Bos taurus OX=9913 GN=IMPA1 PE=1 SV=1 && PF00459:Inositol monophosphatase family
552447	8059.85855273477	8938.43018730902	6245.95709259848	24568.4323118715	20659.802618064	19940.7538713686	7748.08194421409	21722.9962671013	-1.48739	1.23626198825538e-14	2.25164516794246e-12	LOC552447	NC_037648.1	12918286	12922857	+	1259	protein_coding	clavesin-2 && sp|Q5SYC1|CLVS2_HUMAN Clavesin-2 OS=Homo sapiens OX=9606 GN=CLVS2 PE=1 SV=1 && PF00650:CRAL/TRIO domain
727028	121.582377502948	312.942851196815	236.88744650326	19.3982327482149	30.9162777673984	20.5736976278003	223.804225067674	23.6294027144712	3.2416346946128	1.44298042434991e-14	2.58506394709767e-12	LOC727028	NC_037646.1	6923612	6933656	+	2422	protein_coding	uncharacterized LOC727028 && - && PF06585:Haemolymph juvenile hormone binding protein (JHBP)
551566	1998.92916713507	1532.70873711167	1854.25690883586	585.37019999025	609.492333128711	755.175724691023	1795.29827102754	650.012752603328	1.4660234940556	1.57234460309562e-14	2.77138416494016e-12	LOC551566	NC_037643.1	7120297	7131472	-	10831	protein_coding	uncharacterized LOC551566 && - && PF00855:PWWP domain
409602	15297.3607096031	19404.2348585843	20318.1110463188	7451.20352034373	7116.26465038866	7951.12902439106	18339.9022048354	7506.19906504115	1.28888519240401	1.71473838493234e-14	2.97439064611756e-12	LOC409602	NC_037646.1	6864807	6868996	+	1264	protein_coding	circadian clock-controlled protein && - && PF06585:Haemolymph juvenile hormone binding protein (JHBP)
408444	2104.23673820062	1952.33665121649	2134.95739403408	925.409809341311	707.761930317941	893.140520548037	2063.84359448373	842.104086735763	1.2935776665137	2.38171621355112e-14	4.03111153987031e-12	LOC408444	NC_037651.1	4526896	4599343	+	14475	protein_coding	unconventional myosin-XV%2C transcript variant X4 && sp|Q9UKN7|MYO15_HUMAN Unconventional myosin-XV OS=Homo sapiens OX=9606 GN=MYO15A PE=1 SV=2 && PF00373:FERM central domain|PF00784:MyTH4 domain|PF00063:Myosin head (motor domain)
107965199	546.642027985693	560.985622457926	633.432576386459	220.226995317969	161.206305501434	137.964795857014	580.35340894336	173.132698892139	1.7446791986837	2.39771458722155e-14	4.03111153987031e-12	LOC107965199	NC_037648.1	10467257	10471396	+	2746	protein_coding	UDP-glucuronosyltransferase 1-1%2C transcript variant X4 && sp|A0A291PQF1|UGT5_DACCO UDP-glycosyltransferase UGT5 OS=Dactylopius coccus OX=765876 GN=UGT5 PE=1 SV=1 && -
102654111	132.113134609502	148.470045880307	122.527989570652	393.670017537303	346.703972105825	384.849167390617	134.370390020154	375.074385677915	-1.48223	2.71378455186341e-14	4.45877711807681e-12	LOC102654111	NC_037652.1	7719771	7722791	-	1999	protein_coding	platelet glycoprotein V%2C transcript variant X1 && - && PF13855:Leucine rich repeat
102655391	21.061514213109	18.6698860089009	11.8815020189723	199.687690055153	125.873416624408	102.868488139001	17.2043007469941	142.809864939521	-3.0664	2.73369387729819e-14	4.45877711807681e-12	LOC102655391	NC_037638.1	5606928	5609698	+	1989	protein_coding	dihydrolipoyl dehydrogenase%2C mitochondrial && sp|P09622|DLDH_HUMAN Dihydrolipoyl dehydrogenase, mitochondrial OS=Homo sapiens OX=9606 GN=DLD PE=1 SV=2 && PF02852:Pyridine nucleotide-disulphide oxidoreductase, dimerisation domain|PF07992:Pyridine nucleotide-disulphide oxidoreductase
102653764	69.8859335253163	72.9014596538034	72.7741998662052	231.637720463978	337.870749886568	462.303087871748	71.8538643484416	343.937186074098	-2.25807	3.63239464501438e-14	5.83747186481134e-12	LOC102653764	NC_037642.1	12616987	12618367	+	624	protein_coding	waprin-Thr1 && - && PF00095:WAP-type (Whey Acidic Protein) 'four-disulfide core'
406140	1759.59377834974	3092.97778214124	3557.02466692982	11628.6699962975	10319.4118576466	15280.206249918	2803.1987424736	12409.4293679541	-2.14609	4.01706597720369e-14	6.36210101433071e-12	Apid1	NC_037653.1	4518604	4520315	+	679	protein_coding	apidaecin 1 && sp|P35581|APD22_APIME Apidaecins type 22 OS=Apis mellifera OX=7460 PE=1 SV=1 && PF00807:Apidaecin
409143	65.0992257496097	85.348050326404	90.5964528946636	318.359231573645	595.138347022419	1102.50814934859	80.3479096568924	672.001909314885	-3.0623	5.18746990384424e-14	8.09838158702998e-12	LOC409143	NC_037641.1	12179118	12181902	-	1658	protein_coding	venom serine protease 34%2C transcript variant X1 && sp|Q8MQS8|SP34_APIME Venom serine protease 34 OS=Apis mellifera OX=7460 PE=2 SV=1 && PF00089:Trypsin|PF00431:CUB domain
100576522	96.6914970692733	137.801539589506	103.963142666007	389.105727478899	329.037527667311	432.047650183806	112.818726441596	383.396968443339	-1.76459	6.36503458223813e-14	9.79677435418286e-12	LOC100576522	NC_037642.1	13179353	13183341	+	1849	protein_coding	odorant receptor 13a%2C transcript variant X2 && - && PF02949:7tm Odorant receptor
410992	544.727344875411	629.441871157229	570.312096910669	1490.24070406875	1376.87851342663	1212.6379425327	581.493770981103	1359.91905334269	-1.22577	8.54493064668883e-14	1.29693058481966e-11	LOC410992	NC_037641.1	12065830	12067267	-	961	protein_coding	ubiquitin-conjugating enzyme E2 C && sp|Q9VTY6|UBE2C_DROME Ubiquitin-conjugating enzyme E2 C OS=Drosophila melanogaster OX=7227 GN=vih PE=1 SV=1 && PF00179:Ubiquitin-conjugating enzyme
724993	474.841411350094	512.977344149324	568.826909158297	1486.81748652494	1771.06105496096	2851.27244771162	518.881888219239	2036.38366306584	-1.97202	9.11804017497927e-14	1.3649581237284e-11	LOC724993	NC_037638.1	25708094	25710539	-	1174	protein_coding	uncharacterized LOC724993 && - && -
409872	1642.7981086225	1894.54890880799	1849.80134557875	867.215111096667	749.71973585941	700.715936852728	1795.71612100308	772.550261269602	1.21683699202822	1.00078772353104e-13	1.47792003280367e-11	LOC409872	NC_037640.1	6901482	6917270	-	3253	protein_coding	TRPL translocation defect protein 14%2C transcript variant X1 && sp|Q7K556|TTD14_DROME TRPL translocation defect protein 14 OS=Drosophila melanogaster OX=7227 GN=Ttd14 PE=1 SV=1 && PF13521:AAA domain
552497	701.731359918587	761.909157601336	685.414147719463	318.359231573645	322.412611002869	320.707639492181	716.351555079795	320.493160689565	1.1601545724552	1.02565248474756e-13	1.49444404710951e-11	LOC552497	NC_037638.1	11703719	11715797	+	3910	protein_coding	roquin-1%2C transcript variant X1 && sp|Q6NUC6|RC3H1_XENLA Roquin-1 OS=Xenopus laevis OX=8355 GN=rc3h1 PE=2 SV=1 && PF18386:Roquin II domain
410326	2203.80025993532	1687.40207832828	1797.07718036956	710.888176596346	633.783694231666	815.686600066906	1896.09317287772	720.119490298306	1.3968785263043	1.27399443467702e-13	1.83186989238822e-11	LOC410326	NC_037648.1	12230829	12233251	-	1565	protein_coding	Krueppel-like factor 10 && sp|O14901|KLF11_HUMAN Krueppel-like factor 11 OS=Homo sapiens OX=9606 GN=KLF11 PE=1 SV=2 && -
411488	1567.16812576634	1723.85280815518	1849.05875170256	836.406153202443	789.469235846065	773.328987303788	1713.35989520803	799.734792117432	1.09948478867046	1.45503118549099e-13	2.06501049286305e-11	LOC411488	NC_037649.1	3984278	3994670	+	6395	protein_coding	glycogen debranching enzyme && sp|A8BQB4|GDE_HORSE Glycogen debranching enzyme OS=Equus caballus OX=9796 GN=AGL PE=2 SV=1 && PF14701:Glycogen debranching enzyme, glucanotransferase domain|PF06202:Amylo-alpha-1,6-glucosidase|PF14702:Central domain of human glycogen debranching enzyme|PF14699:N-terminal domain from the human glycogen debranching enzyme
410166	1655.24354883934	2025.23811087029	1673.06400304653	826.136500571035	754.136346969039	761.226812228611	1784.51522091872	780.499886589562	1.19298502508505	1.59973645379122e-13	2.24127179064493e-11	LOC410166	NC_037649.1	8145410	8193635	+	5040	protein_coding	myelin regulatory factor-like protein%2C transcript variant X5 && sp|Q3UR85|MYRF_MOUSE Myelin regulatory factor OS=Mus musculus OX=10090 GN=Myrf PE=1 SV=2 && PF13884:Chaperone of endosialidase|PF13888:Myelin gene regulatory factor C-terminal domain 2|PF13887:Myelin gene regulatory factor -C-terminal domain 1|PF05224:NDT80 / PhoG like DNA-binding family
725654	1461.86055470079	1355.78934112256	1364.14495055325	714.311394140149	659.179208112029	636.574408954292	1393.93161545887	670.021670402157	1.05659354655941	2.0821689868788e-13	2.88024590995083e-11	LOC725654	NC_037647.1	8134604	8156050	+	3362	protein_coding	cell growth regulator with RING finger domain protein 1%2C transcript variant X1 && - && PF13920:Zinc finger, C3HC4 type (RING finger)
411996	706.518067694294	832.143490682439	830.962547451873	341.180681865662	311.371083228798	349.752859672605	789.874701942869	334.101541589022	1.24217978309607	2.1319815280667e-13	2.91228676733911e-11	LOC411996	NC_037638.1	14830680	14836466	+	5597	protein_coding	uncharacterized LOC411996 && sp|Q9U3V9|XMAS2_DROME Protein xmas-2 OS=Drosophila melanogaster OX=7227 GN=xmas-2 PE=1 SV=3 && PF03399:SAC3/GANP family
409042	670.139088598924	339.614116923816	388.376597245156	69.6054233906535	61.8325555347967	111.340010691625	466.043267589298	80.9259965390251	2.52731832797677	2.67928808807669e-13	3.61472348475334e-11	Crzr	NC_037638.1	10198903	10212094	+	2684	protein_coding	corazonin receptor%2C transcript variant X1 && sp|Q8BZP8|NPSR1_MOUSE Neuropeptide S receptor OS=Mus musculus OX=10090 GN=Npsr1 PE=2 SV=1 && PF00001:7 transmembrane receptor (rhodopsin family)
727260	324.538787192907	298.718176142414	325.998711645552	81.0161485366623	112.623583295523	112.550228199143	316.418558326958	102.063320010443	1.63286705536066	3.13180819196496e-13	4.17370730753574e-11	LOC727260	NC_037644.1	1406172	1411159	-	4494	protein_coding	uncharacterized LOC727260 && - && -
551579	373.363206505115	348.504538832816	306.691270864722	860.368676009061	779.531860849402	758.806377213576	342.853005400884	799.568971357346	-1.22314	5.05428594328906e-13	6.57538533193606e-11	LOC551579	NC_037651.1	5522474	5526445	-	2711	protein_coding	band 4.1-like protein 5%2C transcript variant X1 && sp|Q8BGS1|E41L5_MOUSE Band 4.1-like protein 5 OS=Mus musculus OX=10090 GN=Epb41l5 PE=1 SV=1 && PF09380:FERM C-terminal PH-like domain|PF00373:FERM central domain|PF08736:FERM adjacent (FA)|PF09379:FERM N-terminal domain
726803	5599.49075602158	3759.75942531628	7105.13820734542	1723.01949704732	1491.71040227697	1224.74011760788	5488.12946289442	1479.82333897739	1.89088377678417	5.17393083920013e-13	6.65184896597400e-11	LOC726803	NC_037639.1	10308332	10309331	+	633	protein_coding	uncharacterized LOC726803%2C transcript variant X1 && - && -
550822	895.114354057134	875.706558036541	825.764390318573	427.902192975329	379.828555428037	364.275469762817	865.528434137416	390.668739388728	1.14711129864983	5.49449040966343e-13	6.98183618567464e-11	LOC550822	NC_037646.1	5773779	5777550	-	2784	protein_coding	egalitarian protein homolog && sp|Q17902|EGAL1_CAEEL Egalitarian protein homolog OS=Caenorhabditis elegans OX=6239 GN=egal-1 PE=1 SV=2 && PF01612:3'-5' exonuclease
411805	799.380198543002	882.818895563741	429.961854311559	179.148384792338	141.331555508107	110.129793184107	704.053649472767	143.536577828184	2.29294524008593	6.79394745201302e-13	8.53382273052854e-11	LOC411805	NC_037650.1	2418482	2425599	+	3247	protein_coding	WD repeat%2C SAM and U-box domain-containing protein 1%2C transcript variant X1 && sp|A0AUS0|WSDU1_DANRE WD repeat, SAM and U-box domain-containing protein 1 OS=Danio rerio OX=7955 GN=wdsub1 PE=2 SV=1 && PF00400:WD domain, G-beta repeat|PF04564:U-box domain
677674	31.5922713196635	81.7918815628038	70.5464182376479	1198.12614033092	631.575388676852	283.190896759134	61.3101903733717	704.297475255636	-3.51974	6.96875654416351e-13	8.65392858120668e-11	Obp13	NC_037652.1	1917639	1919322	+	399	protein_coding	odorant binding protein 13 && - && PF01395:PBP/GOBP family
724612	1180.40213748925	1534.48682149347	1234.19102222074	511.200486541193	326.829222112497	297.713506849346	1316.35999373449	378.581071834345	1.79760059845667	9.70265422716961e-13	1.19135511679224e-10	LOC724612	NC_037644.1	7788202	7813164	-	4082	protein_coding	thyrotropin-releasing hormone-degrading ectoenzyme%2C transcript variant X2 && sp|Q10836|TRHDE_RAT Thyrotropin-releasing hormone-degrading ectoenzyme OS=Rattus norvegicus OX=10116 GN=Trhde PE=1 SV=1 && PF01433:Peptidase family M1 domain|PF17900:Peptidase M1 N-terminal domain|PF11838:ERAP1-like C-terminal domain
409626	9.57341555141319	13.3356328635006	8.9111265142292	106.119743857882	28637.3064348301	59069.5063244297	10.606724976381	29270.9775010392	-11.4307	1.38328626850269e-12	1.67961692691082e-10	LOC409626	NC_037643.1	5476590	5479957	-	1401	protein_coding	chymotrypsin-2 && sp|P35035|TRY1_ANOGA Trypsin-1 OS=Anopheles gambiae OX=7165 GN=TRYP1 PE=2 SV=3 && PF00089:Trypsin
413366	266.140952329287	348.504538832816	369.811750340512	112.966178945487	73.9782360862747	91.9765305713425	328.152413834205	92.973648534368	1.82120107028145	2.1265301012218e-12	2.55370559847823e-10	LOC413366	NC_037642.1	7226738	7263231	-	9311	protein_coding	homeobox protein SIX1%2C transcript variant X1 && sp|Q6NZ04|SIX1B_DANRE Homeobox protein six1b OS=Danio rerio OX=7955 GN=six1b PE=1 SV=1 && PF16878:Transcriptional regulator, SIX1, N-terminal SD domain|PF00046:Homeodomain
726294	426.016992037887	433.85258915922	406.941	1065.76172863722	1120.71506906819	1737.87234079537	422.270341782303	1308.11637950026	-1.63116	2.33756808939417e-12	2.7766243566195e-10	LOC726294	NC_037648.1	16169681	16173344	-	3079	protein_coding	orcokinin peptides && sp|P85832|ORCK1_APIME Orcokinin peptides OS=Apis mellifera OX=7460 PE=1 SV=1 && -
726424	32.5496128748049	35.5616876360017	26.7333795426876	116.389396489289	298.121249899913	468.354175409336	31.6148933511647	294.288273932846	-3.2204	2.96121365010685e-12	3.4795852439105e-10	LOC726424	NC_037653.1	899072	980141	+	2975	protein_coding	metabotropic glutamate receptor%2C transcript variant X1 && sp|P91685|GRM_DROME Metabotropic glutamate receptor OS=Drosophila melanogaster OX=7227 GN=mGluR PE=1 SV=2 && PF00003:7 transmembrane sweet-taste receptor of 3 GCPR|PF01094:Receptor family ligand binding region|PF07562:Nine Cysteines Domain of family 3 GPCR
102655594	152.21730726747	72.0124174629034	43.8130386949602	451.864715781947	829.21873583272	1400.22165619794	89.3475878084445	893.768369270869	-3.32619	3.4153611154265e-12	3.97053896482775e-10	LOC102655594	NC_037638.1	24558219	24562881	-	4434	lncRNA	uncharacterized LOC102655594 && - && -
100578337	246.99412122646	281.826374515313	312.632021874208	99.2733087702763	93.8529860796022	101.658270631484	280.48417253866	98.2615218271208	1.51515825341493	3.92567239945534e-12	4.51576294539452e-10	LOC100578337	NC_037645.1	2974041	3050843	+	9818	protein_coding	uncharacterized LOC100578337%2C transcript variant X3 && sp|O94818|NOL4_HUMAN Nucleolar protein 4 OS=Homo sapiens OX=9606 GN=NOL4 PE=1 SV=2 && -
725098	1149.76720772472	849.92433450044	1167.35757336403	419.914685373123	426.202972079135	425.996562646218	1055.68303852973	424.038073366158	1.31609	5.53707698319762e-12	6.30303929920662e-10	LOC725098	NC_037642.1	395361	413402	-	4219	protein_coding	tight junction protein ZO-2%2C transcript variant X2 && sp|Q07157|ZO1_HUMAN Tight junction protein ZO-1 OS=Homo sapiens OX=9606 GN=TJP1 PE=1 SV=3 && PF00595:PDZ domain|PF07653:Variant SH3 domain|PF00625:Guanylate kinase
724951	1212.95175036405	314.720935578615	621.551074367487	8225.99175775772	5980.09144243677	3525.36359939896	716.407920103384	5910.48226653115	-3.04476	5.75851554589159e-12	6.48753174077354e-10	LOC724951	NC_037647.1	4600236	4604303	-	1477	protein_coding	1-acyl-sn-glycerol-3-phosphate acyltransferase beta%2C transcript variant X1 && sp|Q8K3K7|PLCB_MOUSE 1-acyl-sn-glycerol-3-phosphate acyltransferase beta OS=Mus musculus OX=10090 GN=Agpat2 PE=1 SV=1 && PF01553:Acyltransferase
724560	1163.1699894967	1203.76312647866	976.510947184283	10890.3960793508	7128.41033094014	2925.0957156702	1114.48135438655	6981.3007086537	-2.64723	7.24782795576319e-12	8.08206774495715e-10	LOC724560	NC_037642.1	1937897	1940749	+	1750	protein_coding	fatty acyl-CoA reductase 1 && sp|A1ZAI5|FACR1_DROME Putative fatty acyl-CoA reductase CG5065 OS=Drosophila melanogaster OX=7227 GN=CG5065 PE=3 SV=1 && PF07993:Male sterility protein|PF03015:Male sterility protein
100578548	13.4027817719785	10.6685062908005	18.5648469046442	68.4643508760526	128.081722179222	162.169146007367	14.212044989141	119.571739687547	-3.062	7.33399422244951e-12	8.09554432958872e-10	LOC100578548	NC_037649.1	9158014	9160220	-	1302	protein_coding	uncharacterized LOC100578548 && - && PF16077:Spaetzle
107964289	196.25501880397	120.020695771506	144.805805856225	640.141680691092	533.305791487622	428.416997661253	153.694	533.954823279989	-1.79857	7.45914856536938e-12	8.15135755223566e-10	LOC107964289	NC_037641.1	12060575	12063346	-	2567	lncRNA	uncharacterized LOC107964289%2C transcript variant X1 && - && -
408888	338.898910520027	355.616876360017	276.987515817291	106.119743857882	109.311124963301	127.072838289355	323.834434232445	114.167902370179	1.50394813491635	8.33721297107627e-12	9.02069934137836e-10	LOC408888	NC_037643.1	8485219	8498067	+	3654	protein_coding	leucine-rich repeats and immunoglobulin-like domains protein 1 && - && PF13855:Leucine rich repeat
410729	3841.81166078211	4247.8435881204	2397.09303232766	10055.1309986629	10462.9517187095	13161.1153942546	3495.58276041006	11226.3993705424	-1.68344	9.73563304499985e-12	1.03292230986173e-09	LOC410729	NC_037638.1	10476644	10478968	+	1650	protein_coding	putative serine protease K12H4.7 && sp|Q9QXE5|TSSP_MOUSE Thymus-specific serine protease OS=Mus musculus OX=10090 GN=Prss16 PE=2 SV=1 && PF05577:Serine carboxypeptidase S28
551268	260.396902998439	606.326774193828	333.424650407409	1858.80712628483	1654.02086055581	1547.86819211509	400.049442533225	1686.89872631858	-2.07616	1.05814158789254e-11	1.11186262235477e-09	LOC551268	NC_037648.1	8270561	8283879	-	3079	protein_coding	pancreatic triacylglycerol lipase%2C transcript variant X8 && sp|Q17RR3|LIPR3_HUMAN Pancreatic lipase-related protein 3 OS=Homo sapiens OX=9606 GN=PNLIPRP3 PE=2 SV=2 && PF00151:Lipase
551968	6953.1717149914	8668.1613612754	6842.25997517566	20701.3375598891	18102.5847855892	15321.3536451736	7487.86435048082	18041.7586635506	-1.26874	1.14429434964346e-11	1.19093796694321e-09	LOC551968	NC_037652.1	5174985	5177250	+	1193	protein_coding	aldose reductase && sp|P07943|ALDR_RAT Aldo-keto reductase family 1 member B1 OS=Rattus norvegicus OX=10116 GN=Akr1b1 PE=1 SV=3 && PF00248:Aldo/keto reductase family
412458	5474.07901229806	5928.13332892148	7313.80708655362	15614.4362897984	13139.4180511443	13766.2241480134	6238.67314259105	14173.3594963187	-1.18375	1.4216497625512e-11	1.45836243189091e-09	LOC412458	NC_037638.1	6481220	6485582	+	983	protein_coding	farnesol dehydrogenase && sp|Q71R50|DHR11_CHICK Dehydrogenase/reductase SDR family member 11 OS=Gallus gallus OX=9031 GN=DHRS11 PE=2 SV=1 && PF00106:short chain dehydrogenase
724386	28195.6234820221	22899.9487532033	5853.8675259724	168612.862265028	138818.503786728	137698.54800536	18983.1465870659	148376.638019039	-2.9665	1.42793539725776e-11	1.45836243189091e-09	LOC724386	NC_037642.1	6879277	6880564	+	662	protein_coding	NPC intracellular cholesterol transporter 2 && - && PF02221:ML domain
551863	4045.72541202722	2666.23753050922	3306.02793677903	1113.68677425046	1214.56805514779	1424.42600634829	3339.33029310516	1250.89361191551	1.41665416698288	1.52541411669137e-11	1.52933261167003e-09	LOC551863	NC_037645.1	12611929	12619978	-	1955	protein_coding	putative inorganic phosphate cotransporter && sp|Q9V7S5|PICO_DROME Putative inorganic phosphate cotransporter OS=Drosophila melanogaster OX=7227 GN=Picot PE=2 SV=1 && PF07690:Major Facilitator Superfamily
409162	2969.67350404837	4489.66306404521	5021.41979076816	32608.4292497493	18966.0322575215	12159.1	4160.25211962058	21244.5056017669	-2.35229	1.56949544716056e-11	1.55922238605187e-09	LOC409162	NC_037644.1	13462293	13466703	+	1472	protein_coding	retinoid-inducible serine carboxypeptidase && sp|Q920A6|RISC_RAT Retinoid-inducible serine carboxypeptidase OS=Rattus norvegicus OX=10116 GN=Scpep1 PE=2 SV=1 && PF00450:Serine carboxypeptidase
408649	1262.7335112314	1239.32481411466	1435.43396266709	557.984459639829	470.369083175418	643.835713999398	1312.49742933772	557.396418938215	1.23635564127756	1.94288183628653e-11	1.91277591954407e-09	LOC408649	NC_037639.1	15784750	15815523	-	6474	protein_coding	trithorax group protein osa%2C transcript variant X2 && sp|Q13569|TDG_HUMAN G/T mismatch-specific thymine DNA glycosylase OS=Homo sapiens OX=9606 GN=TDG PE=1 SV=2 && PF03167:Uracil DNA glycosylase superfamily
725230	492.073559342638	357.394960741817	491.597146034978	1291.69408652819	1065.50743019784	1685.83298797211	447.021888706478	1347.67816823271	-1.59163	2.42638201715899e-11	2.36745559674227e-09	LOC725230	NC_037638.1	15876519	15877060	-	542	protein_coding	histone H4 && sp|P84048|H4_ACRAS Histone H4 OS=Acrolepiopsis assectella OX=57686 GN=His4 PE=3 SV=2 && PF15511:Centromere kinetochore component CENP-T histone fold
408302	1118.17493640506	1313.11531595936	878.488555527762	441.595063150539	388.661777647294	441.729390243948	1103.25960263073	423.99541034726	1.37941382299482	2.48795087394086e-11	2.40604665048016e-09	LOC408302	NC_037647.1	6496350	6510979	+	2394	protein_coding	solute carrier family 22 member 21 && sp|Q4W8A2|S22A8_MACFA Solute carrier family 22 member 8 OS=Macaca fascicularis OX=9541 GN=SLC22A8 PE=2 SV=1 && PF00083:Sugar (and other) transporter
410283	394.424720718224	433.85258915922	395.059942130828	839.829370746245	796.094152510508	941.549220848743	407.779084002757	859.157581368499	-1.075	2.79479735454603e-11	2.67908293776131e-09	LOC410283	NC_037648.1	16216987	16218294	+	940	protein_coding	transmembrane protein 222 && sp|Q9H0R3|TM222_HUMAN Transmembrane protein 222 OS=Homo sapiens OX=9606 GN=TMEM222 PE=1 SV=2 && PF05608:Protein of unknown function (DUF778)
724389	428.889016703311	372.508677987117	518.330525577665	163.173369587925	149.060624949956	105.288923154037	439.909406756031	139.174305897306	1.65965379655695	2.9004068435964e-11	2.75614312928882e-09	LOC724389	NC_037643.1	4500753	4655231	-	4683	protein_coding	calcium/calmodulin-dependent 3'%2C5'-cyclic nucleotide phosphodiesterase 1C%2C transcript variant X1 && sp|B7YZV4|PDE1_DROME Calcium/calmodulin-dependent 3',5'-cyclic nucleotide phosphodiesterase 1 OS=Drosophila melanogaster OX=7227 GN=Pde1c PE=1 SV=1 && -
100578144	741.939705234522	394.734732759618	383.921033988041	1632.87476839385	1938.89227712684	1936.34801202826	506.865157327394	1836.03835251632	-1.85803	3.42456087984421e-11	3.22617252542565e-09	LOC100578144	NC_037639.1	11777012	11782855	-	3435	protein_coding	mitotic apparatus protein p62 && - && PF15998:Domain of unknown function (DUF4773)
412838	672.053771709206	851.70241888224	962.401663536754	354.873552040873	292.600486012877	318.287204477146	828.719	321.920414176965	1.36501923669997	3.94660404575679e-11	3.68619564205386e-09	LOC412838	NC_037645.1	6752255	6892488	-	6432	protein_coding	alpha-mannosidase 2%2C transcript variant X2 && sp|O18497|MAN2_SPOFR Alpha-mannosidase 2 OS=Spodoptera frugiperda OX=7108 PE=1 SV=1 && -
102654141	11.4880986616958	18.6698860089009	18.5648469046442	109.542961401684	80.6031527507172	83.5050080187189	16.2409438584136	91.2170407237067	-2.48	4.52496070472486e-11	4.16679042317228e-09	LOC102654141	NC_037643.1	8977917	8980593	-	1775	lncRNA	uncharacterized LOC102654141 && - && -
410894	149400.808412244	133032.717277519	84181.1843982947	368815.176024266	323004.436891559	384250.109724396	122204.903362686	358689.90754674	-1.55344	4.57553853203398e-11	4.16679042317228e-09	LOC410894	NC_037639.1	5729391	5731286	-	925	protein_coding	chymotrypsin-1 && sp|Q7SIG2|CTR1_SOLIN Chymotrypsin-1 OS=Solenopsis invicta OX=13686 PE=1 SV=1 && PF00089:Trypsin
726710	560.044809757672	804.583182764538	1039.63142666007	273.85740350421	207.580722152532	225.100456398286	801.419806394094	235.512860685009	1.76757142945765	4.62411198201141e-11	4.17622278838187e-09	Dll	NC_037650.1	6443136	6519079	+	7641	protein_coding	distal-less%2C transcript variant X1 && sp|P20009|DLL_DROME Homeotic protein distal-less OS=Drosophila melanogaster OX=7227 GN=Dll PE=2 SV=3 && -
100577886	496.860267118345	426.74025163202	464.86376649229	181.430529821539	198.747499933275	217.83915135318	462.821428414218	199.339060369331	1.21561902507299	5.440736101936e-11	4.87347246901283e-09	LOC100577886	NC_037653.1	5234491	5243375	+	7212	protein_coding	general transcription factor 3C polypeptide 1 && sp|Q12789|TF3C1_HUMAN General transcription factor 3C polypeptide 1 OS=Homo sapiens OX=9606 GN=GTF3C1 PE=1 SV=4 && PF04182:B-block binding subunit of TFIIIC
724843	873.095498288883	894.376444045442	945.322004384481	478.109383617767	384.245166537665	418.735257601112	904.264648906269	427.029935918848	1.08279269372954	5.96486756569267e-11	5.29951811039752e-09	LOC724843	NC_037649.1	3883137	3893778	+	2626	protein_coding	uncharacterized LOC724843%2C transcript variant X1 && sp|Q60465|PR15A_CRILO Protein phosphatase 1 regulatory subunit 15A OS=Cricetulus longicaudatus OX=10030 GN=Ppp1r15a PE=1 SV=1 && PF10488:Phosphatase-1 catalytic subunit binding region
552679	3027.11399735685	2794.25960599883	2525.56177290779	1097.71175904604	905.405277473809	549.43874841302	2782.31179208782	850.851928310958	1.7089291158414	6.06514028683853e-11	5.3451494398848e-09	LOC552679	NC_037642.1	10893192	10904379	+	2933	protein_coding	cytochrome P450 4c3 && sp|Q9VA27|CP4C3_DROME Cytochrome P450 4c3 OS=Drosophila melanogaster OX=7227 GN=Cyp4c3 PE=2 SV=1 && PF00067:Cytochrome P450
412961	912.346502049677	758.352988837735	732.940155795352	247.61273566839	363.266263766931	307.395246909487	801.213215560922	306.091415448269	1.38749143575594	6.30319961680321e-11	5.51050923299404e-09	LOC412961	NC_037646.1	6613578	6619138	+	2745	protein_coding	protein bicaudal D%2C transcript variant X1 && sp|P16568|BICD_DROME Protein bicaudal D OS=Drosophila melanogaster OX=7227 GN=BicD PE=1 SV=2 && PF09730:Microtubule-associated protein Bicaudal-D
100578232	277.629050990983	365.396340459917	398.030317635571	860.368676009061	1122.92	1616.8505900436	347.01856969549	1200.04754689189	-1.78892	6.39042743413902e-11	5.54242785716438e-09	LOC100578232	NC_037644.1	12118266	12120756	-	741	protein_coding	notch homolog 2 N-terminal-like protein && - && -
725225	179.022870811427	172.474185034608	180.450311913141	394.811090051903	539.930708152064	683.772891747481	177.315789253059	539.504896650483	-1.60481	6.88699531597492e-11	5.9260696703129e-09	LOC725225	NC_037638.1	11527170	11528989	+	1529	protein_coding	ninjurin-2 && sp|Q8MPP0|NIJA_DROME Ninjurin-A OS=Drosophila melanogaster OX=7227 GN=NijA PE=1 SV=1 && PF04923:Ninjurin
100578168	467.182678908964	616.106238293729	624.52144987223	230.496647949377	209.789027707346	243.253719011051	569.270122358308	227.846464889258	1.32235525673339	7.93349927312169e-11	6.77322500442764e-09	LOC100578168	NC_037641.1	8898399	8913756	+	3100	protein_coding	glycoprotein 3-alpha-L-fucosyltransferase A%2C transcript variant X2 && sp|Q9VUL9|FUCTA_DROME Glycoprotein 3-alpha-L-fucosyltransferase A OS=Drosophila melanogaster OX=7227 GN=FucTA PE=2 SV=2 && PF00852:Glycosyltransferase family 10 (fucosyltransferase) C-term|PF17039:Fucosyltransferase, N-terminal
724779	51226.3892740569	26124.5047795977	25802.1668219507	9589.57341270577	9437.19378849835	10180.3496732386	34384.3536252017	9735.70562481424	1.8203805026604	8.77714608762542e-11	7.43539941438532e-09	LOC724779	NC_037640.1	9906294	9916267	+	4558	protein_coding	protein artichoke%2C transcript variant X1 && - && PF13855:Leucine rich repeat
409483	452.822555581844	430.29642039562	447.784107340017	205.393052628158	214.205638816974	182.742843635167	443.634361105827	200.780511693433	1.1428993279588	9.05704682582182e-11	7.55537463454816e-09	LOC409483	NC_037649.1	8475900	8481216	-	3061	protein_coding	protein lin-54 homolog%2C transcript variant X1 && sp|Q6MZP7|LIN54_HUMAN Protein lin-54 homolog OS=Homo sapiens OX=9606 GN=LIN54 PE=1 SV=3 && PF03638:Tesmin/TSO1-like CXC domain, cysteine-rich domain
408958	900.858403387981	1102.41231671605	969.827602298612	314.936014029842	354.433041547674	473.195045439407	991.032774134215	380.854700338974	1.38045919545585	9.25070667926355e-11	7.65846383265091e-09	LOC408958	NC_037645.1	3126762	3219611	+	5080	protein_coding	nucleolar protein 4-like%2C transcript variant X1 && sp|Q6DIB4|NOL4L_MOUSE Nucleolar protein 4-like OS=Mus musculus OX=10090 GN=Nol4l PE=2 SV=1 && -
409851	1356.55298363525	1816.31319600878	1537.16932370454	755.390004665781	691.199638656835	632.943756431739	1570.01183444952	693.177799918118	1.17939212511426	9.55014700920907e-11	7.84691778320577e-09	LOC409851	NC_037644.1	7849025	7911946	+	2017	protein_coding	amphiphysin%2C transcript variant X1 && sp|O08839|BIN1_RAT Myc box-dependent-interacting protein 1 OS=Rattus norvegicus OX=10116 GN=Bin1 PE=1 SV=1 && PF14604:Variant SH3 domain|PF03114:BAR domain
725217	1001.37926667782	3166.76828398595	1308.45040983932	8248.81320804974	10991.8408990875	11060.1778012039	1825.53265350103	10100.2773027804	-2.46803	1.08362119560602e-10	8.83717345192728e-09	LOC725217	NC_037643.1	8502090	8505430	+	2512	protein_coding	uncharacterized protein PFB0145c%2C transcript variant X1 && - && PF01442:Apolipoprotein A1/A4/E domain
411273	224.017923903069	139.579623971307	121.04280181828	30.8089578942237	16.5622916611063	6.05108753758832	161.546783230885	17.8074456976394	3.17452473097669	1.13724024245813e-10	9.20574916265368e-09	LOC411273	NC_037645.1	7831736	7839080	-	2711	protein_coding	probable serine/threonine-protein kinase clkA%2C transcript variant X2 && - && PF01607:Chitin binding Peritrophin-A domain
409306	400.168770049071	943.273764544944	582.193598929641	2560.56672276437	2211.61801314639	2491.83784797887	641.878711174552	2421.34086129654	-1.91528	1.1615333882238e-10	9.27394981393674e-09	LOC409306	NC_037641.1	416774	430011	-	1503	protein_coding	2-oxoisovalerate dehydrogenase subunit beta%2C mitochondrial && sp|Q6P3A8|ODBB_MOUSE 2-oxoisovalerate dehydrogenase subunit beta, mitochondrial OS=Mus musculus OX=10090 GN=Bckdhb PE=1 SV=2 && PF02780:Transketolase, C-terminal domain|PF02779:Transketolase, pyrimidine binding domain
551929	74.6726413010229	115.575484817005	69.8038243614621	332.052101748855	310.266930451391	248.094589041121	86.6839834931635	296.804540413789	-1.77797	1.28283480937441e-10	1.00854811488083e-08	LOC551929	NC_037642.1	780710	783498	+	2227	protein_coding	CG30101-like && - && -
409095	77.5446659664469	112.908358244305	164.85584051324	20.5393052628158	12.1456805514779	19.3634801202826	118.436288241331	17.3494886448588	2.77752320084446	1.30946904168018e-10	1.02213412053436e-08	LOC409095	NC_037648.1	11837338	11853963	-	2645	protein_coding	LIM domain-containing protein A%2C transcript variant X1 && sp|P29673|APTE_DROME Protein apterous OS=Drosophila melanogaster OX=7227 GN=ap PE=2 SV=1 && PF00412:LIM domain
409905	1187.10352837524	1532.70873711167	1022.5517675078	2899.46525960083	3187.68906837425	4206.7160561314	1247.4546776649	3431.29012803549	-1.45993	1.61878572956952e-10	1.25461634416566e-08	LOC409905	NC_037641.1	2735356	2751026	+	2063	protein_coding	2-acylglycerol O-acyltransferase 1 && sp|Q70VZ7|MOGT1_BOVIN 2-acylglycerol O-acyltransferase 1 OS=Bos taurus OX=9913 GN=MOGAT1 PE=2 SV=1 && PF03982:Diacylglycerol acyltransferase
724651	164.662747484307	143.135792734907	178.222530284584	36.5143204672281	46.3744166510975	55.6700053458126	162.007023501266	46.1862474880461	1.81349091079915	1.66253234878823e-10	1.2794474301097e-08	LOC724651	NC_037640.1	9870525	9903559	-	7900	protein_coding	amphoterin-induced protein 2-like%2C transcript variant X1 && - && PF13855:Leucine rich repeat
410038	157.961356598318	163.583763125608	192.331813932114	60.4768432738465	44.1661110962834	53.2495703307773	171.29231121868	52.630841566969	1.70505222332259	1.76953917040359e-10	1.35227440938255e-08	LOC410038	NC_037641.1	10178645	10187901	+	4672	protein_coding	collagen alpha-1(I) chain && sp|Q91717|CO2A1_XENLA Collagen alpha-1(II) chain OS=Xenopus laevis OX=8355 GN=col2a1 PE=2 SV=2 && PF01410:Fibrillar collagen C-terminal domain|PF01391:Collagen triple helix repeat (20 copies)
726339	968.829653803015	808.139351528138	898.538590184778	454.146860811149	436.140347075798	400.581994988347	891.835865171977	430.289734291765	1.05104550447334	1.79352238313471e-10	1.36108420853445e-08	LOC726339	NC_037645.1	6989608	6997793	+	7540	protein_coding	protein ELYS%2C transcript variant X1 && sp|Q9VWE6|ELYS_DROME Protein ELYS homolog OS=Drosophila melanogaster OX=7227 GN=Elys PE=1 SV=2 && PF16687:beta-propeller of ELYS nucleoporin|PF13934:Nuclear pore complex assembly
411387	412.614210265909	177.808438180008	484.913801149306	65.0411	62.9367083122038	76.2437029736129	358.445483198408	68.0738482060222	2.39788149392086	1.89356935889275e-10	1.42709834165379e-08	LOC411387	NC_037643.1	13121140	13139358	+	3097	protein_coding	O-acyltransferase like protein%2C transcript variant X1 && sp|Q09225|NRF6_CAEEL Nose resistant to fluoxetine protein 6 OS=Caenorhabditis elegans OX=6239 GN=nrf-6 PE=1 SV=3 && PF01757:Acyltransferase family
113219396	1303.89919810248	1129.97262463395	1217.85395694466	488.379036249175	568.638680364649	637.784626461809	1217.24192656036	564.934114358544	1.10769886151015	2.04024730930191e-10	1.52711113671584e-08	LOC113219396	NC_037638.1	1686731	1694432	-	7618	protein_coding	leucine-rich repeat serine/threonine-protein kinase 1 && sp|Q9TZM3|LRK1_CAEEL Leucine-rich repeat serine/threonine-protein kinase 1 OS=Caenorhabditis elegans OX=6239 GN=lrk-1 PE=1 SV=6 && PF13855:Leucine rich repeat|PF00069:Protein kinase domain|PF16095:C-terminal of Roc, COR, domain|PF12796:Ankyrin repeats (3 copies)|PF08477:Ras of Complex, Roc, domain of DAPkinase
409673	230.719314789058	214.25916800691	265.848607674505	89.0036561388684	91.644680524788	82.2947905112012	236.942363490158	87.6477090582859	1.43522852528513	2.06992069730676e-10	1.53878186259648e-08	LOC409673	NC_037647.1	8326650	8335783	-	6985	protein_coding	DNA polymerase epsilon catalytic subunit A && sp|Q9WVF7|DPOE1_MOUSE DNA polymerase epsilon catalytic subunit A OS=Mus musculus OX=10090 GN=Pole PE=1 SV=3 && PF08490:Domain of unknown function (DUF1744)|PF00136:DNA polymerase family B|PF03104:DNA polymerase family B, exonuclease domain
552600	33081.8947794634	42315.7411602693	29951.7814020767	107223.160979501	83002.4767360228	76050.0681724101	35116.4724472698	88758.5686293112	-1.33775	2.44526892616185e-10	1.80553370439842e-08	LOC552600	NC_037644.1	119777	124929	-	1315	protein_coding	GILT-like protein 1 && sp|Q95RA9|GILT1_DROME GILT-like protein 1 OS=Drosophila melanogaster OX=7227 GN=GILT1 PE=1 SV=1 && PF03227:Gamma interferon inducible lysosomal thiol reductase (GILT)
100578085	84.2460568524361	128.911117680506	139.607648722924	432.466483033732	364.370416544338	318.287204477146	117.588274418622	371.708034685072	-1.65699	2.66340662692673e-10	1.9417707645165e-08	LOC100578085	NC_037642.1	9803346	9804766	+	1109	protein_coding	uncharacterized LOC100578085 && - && -
551562	44.995053091642	33.7836032542016	41.5852570664029	118.671541518491	370.99533320878	878.617910457825	40.1213044707488	456.094928395032	-3.50669	2.66531492201203e-10	1.9417707645165e-08	LOC551562	NC_037652.1	5695634	5715006	-	13562	protein_coding	dynein beta chain%2C ciliary && sp|P23098|DYHC_TRIGR Dynein beta chain, ciliary OS=Tripneustes gratilla OX=7673 PE=1 SV=1 && PF12777:Microtubule-binding stalk of dynein motor|PF12774:Hydrolytic ATP binding site of dynein motor region|PF12781:ATP-binding dynein motor region|PF17852:Dynein heavy chain AAA lid domain|PF18199:Dynein heavy chain C-terminal domain|PF03028:Dynein heavy chain region D6 P…
726543	1052.11836910031	1085.52051508895	934.92569011788	303.525288883833	380.932708205444	492.55852555969	1024.18819143571	392.338840882989	1.3847413730973	3.31018028293765e-10	2.37984540341728e-08	LOC726543	NC_037652.1	3643999	3645895	-	1425	protein_coding	proline-rich nuclear receptor coactivator 2 && sp|Q5XH28|PNC2B_XENLA Proline-rich nuclear receptor coactivator 2 B OS=Xenopus laevis OX=8355 GN=pnrc2-b PE=2 SV=1 && PF15365:Proline-rich nuclear receptor coactivator motif
724348	42.123028426218	59.5658267903028	49.0111958282606	246.471663153789	177.768597162541	146.436318409637	50.2333503482605	190.225526241989	-1.92062	3.69593864196497e-10	2.63981813590805e-08	LOC724348	NC_037642.1	6875839	6878765	+	1443	protein_coding	short-chain dehydrogenase/reductase && sp|Q02338|BDH_HUMAN D-beta-hydroxybutyrate dehydrogenase, mitochondrial OS=Homo sapiens OX=9606 GN=BDH1 PE=1 SV=3 && PF00106:short chain dehydrogenase
406091	17.2321479925437	3.55616876360017	5.19815713330037	124.376904091496	88.3322221925668	70.1926154360246	8.66215796314809	94.3005805733623	-3.4717	3.8499205927501e-10	2.71431820887568e-08	Mrjp2	NC_037648.1	2301533	2304856	+	1599	protein_coding	major royal jelly protein 2%2C transcript variant X1 && sp|O77061|MRJP2_APIME Major royal jelly protein 2 OS=Apis mellifera OX=7460 GN=MRJP2 PE=1 SV=1 && PF03022:Major royal jelly protein
411813	3406.22125319281	4922.62661101353	3998.12542938417	28614.6754486462	18059.5228272703	9610.33722719778	4108.9910978635	18761.5118343714	-2.19092	4.01631255950345e-10	2.81347843911882e-08	LOC411813	NC_037649.1	2275794	2301397	+	2968	protein_coding	NADP-dependent malic enzyme%2C transcript variant X2 && sp|P28227|MAOX_ANAPL NADP-dependent malic enzyme OS=Anas platyrhynchos OX=8839 GN=ME1 PE=1 SV=1 && PF03949:Malic enzyme, NAD binding domain|PF00390:Malic enzyme, N-terminal domain
410424	1856.28527541902	1557.60191845687	1585.43792565661	3127.68	4037.88670697771	4643.60457634528	1666.44170651083	3936.39034861466	-1.2402	4.38340663937886e-10	3.04794069256924e-08	LOC410424	NC_037650.1	3832893	3846553	-	3163	protein_coding	pyruvate dehydrogenase (acetyl-transferring) kinase%2C mitochondrial && sp|P91622|PDK_DROME [Pyruvate dehydrogenase (acetyl-transferring)] kinase, mitochondrial OS=Drosophila melanogaster OX=7227 GN=Pdk PE=2 SV=2 && PF02518:Histidine kinase-, DNA gyrase B-, and HSP90-like ATPase|PF10436:Mitochondrial branched-chain alpha-ketoacid dehydrogenase kinase
406073	258.482219888156	358.284002932717	432.189635940116	106.119743857882	92.7488333021951	125.862620781837	349.65195292033	108.243732647305	1.69438589211806	4.40679565726519e-10	3.04794069256924e-08	LOC406073	NC_037642.1	3433872	3472699	+	6320	protein_coding	homeobox protein prospero%2C transcript variant X1 && sp|P29617|PROS_DROME Homeobox protein prospero OS=Drosophila melanogaster OX=7227 GN=pros PE=1 SV=3 && -
102655090	254.652853667591	192.033113234409	176.737342532212	599.06307016546	495.764597055781	501.030048112313	207.807769811404	531.952571777852	-1.35854	4.74153338399243e-10	3.25883502014272e-08	LOC102655090	NC_037642.1	13480243	13480911	+	669	protein_coding	uncharacterized LOC102655090 && - && -
726054	3810.21938946245	6539.79435626071	4254.32031666826	13662.0612173163	12667.9448151915	12984.423638157	4868.11135413047	13104.8098902216	-1.42867	5.07078068114811e-10	3.46334320522416e-08	LOC726054	NC_037643.1	4832684	4834188	+	1026	protein_coding	transport and Golgi organization 2 homolog && sp|P54797|TNG2_MOUSE Transport and Golgi organization 2 homolog OS=Mus musculus OX=10090 GN=Tango2 PE=1 SV=1 && PF05742:Transport and Golgi organisation 2
552106	2312.93719722143	2690.24166966353	2201.7908428908	5334.5140057591	4311.71659577466	5165.20832208539	2401.65656992525	4937.14630787305	-1.03971	5.26758552915479e-10	3.57089229988151e-08	LOC552106	NC_037642.1	10975707	10977798	+	612	protein_coding	uncharacterized LOC552106 && sp|P62866|RS30_BOVIN 40S ribosomal protein S30 OS=Bos taurus OX=9913 GN=FAU PE=3 SV=1 && PF04758:Ribosomal protein S30
552398	411.656868710767	425.85120944112	376.495095226184	184.853747365342	163.414611056249	194.845018710344	404.667724459357	181.037792377312	1.16071860869689	5.29359949286973e-10	3.57089229988151e-08	LOC552398	NC_037650.1	3472059	3474855	+	1492	protein_coding	beta-1%2C3-galactosyltransferase 1-like%2C transcript variant X1 && sp|Q7JK24|B3GT1_GORGO Beta-1,3-galactosyltransferase 1 OS=Gorilla gorilla gorilla OX=9595 GN=B3GALT1 PE=3 SV=1 && PF01762:Galactosyltransferase
410780	17141.2005448053	17650.1546159385	7910.10996913079	4589.39365372473	3405.20716552345	3159.87791212862	14233.8217099582	3718.1595771256	1.93661014929913	5.48125051464585e-10	3.67479175607668e-08	LOC410780	NC_037638.1	24729432	24863356	-	6114	protein_coding	sodium/hydrogen exchanger 9B2%2C transcript variant X1 && sp|Q86UD5|SL9B2_HUMAN Sodium/hydrogen exchanger 9B2 OS=Homo sapiens OX=9606 GN=SLC9B2 PE=1 SV=2 && -
726916	1130.6203766219	881.040811181941	1028.49251851729	446.159353208943	492.45213872356	501.030048112313	1013.38456877371	479.880513348272	1.0783982402276	5.91176815723921e-10	3.93925624526281e-08	LOC726916	NC_037642.1	452138	463035	+	6423	protein_coding	zinc finger protein 91 && - && PF07776:Zinc-finger associated domain (zf-AD)
409646	260.396902998439	643.66654621163	476.745268511262	1923.84825961708	1715.85341609061	1529.71492950233	460.269572573777	1723.13886840334	-1.90399	6.80840815933922e-10	4.48206532320838e-08	LOC409646	NC_037638.1	11855131	11865607	-	2297	protein_coding	cationic amino acid transporter 3%2C transcript variant X1 && sp|Q8WY07|CTR3_HUMAN Cationic amino acid transporter 3 OS=Homo sapiens OX=9606 GN=SLC7A3 PE=1 SV=1 && PF13520:Amino acid permease|PF13906:C-terminus of AA_permease
410994	264.226269219004	152.915256834807	243.570791388932	604.768432738465	594.034194245011	682.562674239963	220.237439147581	627.12176707448	-1.50943	7.29816227875975e-10	4.7514609365789e-08	LOC410994	NC_037641.1	12045698	12050812	-	2119	protein_coding	tubulin beta chain && sp|P08841|TBB3_DROME Tubulin beta-3 chain OS=Drosophila melanogaster OX=7227 GN=betaTub60D PE=2 SV=2 && PF03953:Tubulin C-terminal domain|PF00091:Tubulin/FtsZ family, GTPase domain
726592	258.482219888156	1442.02643363987	657.938174300589	11783.8558582833	14899.4375783312	25656.6111593745	786.148942609538	17446.6348653297	-4.47196	7.30458855550197e-10	4.7514609365789e-08	LOC726592	NC_037647.1	6587620	6589278	-	1481	protein_coding	proteoglycan 4 && - && -
726057	37.3363206505115	92.4603878536043	69.8038243614621	313.794941515241	303.642013786948	229.941326428356	66.5335109551926	282.459427243515	-2.0832	7.7072616652126e-10	4.98372517618008e-08	ILP-2	NC_037651.1	5016214	5017942	-	1322	protein_coding	insulin-like peptide 2 && sp|Q9VT52|INSL3_DROME Probable insulin-like peptide 3 OS=Drosophila melanogaster OX=7227 GN=Ilp3 PE=2 SV=2 && PF00049:Insulin/IGF/Relaxin family
100576505	53.6111270879139	29.3383922997014	43.8130386949602	128.941194149899	203.164111042904	262.617199131333	42.2541860275252	198.240834774712	-2.23087	7.92279304080388e-10	5.09295778528852e-08	LOC100576505	NC_037638.1	12582303	12584303	-	973	protein_coding	uncharacterized LOC100576505%2C transcript variant X1 && - && -
100191002	659.608331492369	841.033912591439	989.877636955627	2352.89152510701	1739.04062441616	2593.49611861036	830.173293679812	2228.47608937784	-1.42384	8.16156479226413e-10	5.21576491519663e-08	Rpl41	NC_037648.1	12183567	12184247	+	320	protein_coding	ribosomal protein L41 && - && -
412735	175.193504590861	182.253649134509	225.748538360473	74.169713449057	51.895180538133	44.7780477781536	194.398564028614	56.9476472551145	1.77135438386898	8.5005380303915e-10	5.40080695326269e-08	LOC412735	NC_037649.1	2823741	2990185	+	2275	protein_coding	decaprenyl-diphosphate synthase subunit 1 && sp|Q5T2R2|DPS1_HUMAN All trans-polyprenyl-diphosphate synthase PDSS1 OS=Homo sapiens OX=9606 GN=PDSS1 PE=1 SV=1 && PF00348:Polyprenyl synthetase
550708	323.581445637766	340.503159114716	386.891409492785	154.044789471118	118.144347182558	152.487405947226	350.325338081755	141.558847533634	1.30932638580323	8.60559225031856e-10	5.42634050387202e-08	LOC550708	NC_037653.1	5287534	5863095	-	3263	protein_coding	E3 ubiquitin-protein ligase MIB1 && sp|Q86YT6|MIB1_HUMAN E3 ubiquitin-protein ligase MIB1 OS=Homo sapiens OX=9606 GN=MIB1 PE=1 SV=1 && PF18346:Mind bomb SH3 repeat domain|PF12796:Ankyrin repeats (3 copies)|PF00569:Zinc finger, ZZ type|PF13923:Zinc finger, C3HC4 type (RING finger)|PF13920:Zinc finger, C3HC4 type (RING finger)|PF06701:Mib_herc2
100577161	249.866145891884	248.042771261112	219.065193474801	546.57373449382	823.697971945685	1292.51229802887	238.991370209266	887.594668156124	-1.89311	8.64003703947411e-10	5.42634050387202e-08	LOC100577161	NC_037648.1	4669692	4675098	+	1048	protein_coding	uncharacterized LOC100577161 && - && -
113218571	4.7867077757066	5.33425314540025	9.65372039041497	45.6429005840351	64.0408610896109	59.3006578683656	6.59156043717394	56.3281398473372	-3.06833	9.56809180365821e-10	5.97486327030725e-08	LOC113218571	NC_037646.1	8504170	8508616	-	2556	protein_coding	hydrocephalus-inducing protein-like && sp|Q80W93|HYDIN_MOUSE Hydrocephalus-inducing protein OS=Mus musculus OX=10090 GN=Hydin PE=1 SV=2 && -
724961	4.7867077757066	7.11233752720033	5.19815713330037	15.9750152044123	168.935374943284	319.497421984664	5.69906747873577	168.135937377453	-4.88274	9.99662610225808e-10	6.20699602531115e-08	LOC724961	NC_037650.1	9909595	9923641	+	5770	protein_coding	protein drumstick%2C transcript variant X2 && sp|Q7PN68|DRM_ANOGA Protein drumstick OS=Anopheles gambiae OX=7165 GN=drm PE=3 SV=1 && -
413423	971.701678468439	1498.92513385747	1364.88754442944	384.541437420496	322.412611002869	548.228530905502	1278.50478558512	418.394193109622	1.61238928175923	1.12414164067687e-09	6.9404631917044e-08	LOC413423	NC_037641.1	12276599	12303684	-	6983	protein_coding	hemicentin-2%2C transcript variant X1 && sp|P28685|CNTN2_CHICK Contactin-2 OS=Gallus gallus OX=9031 GN=CNTN2 PE=1 SV=1 && -
551570	1338.36349408756	1490.03471194847	1252.75586912539	2486.39700931531	2635.61267967071	3118.73051687302	1360.38469172047	2746.91340195301	-1.01389	1.13186405962585e-09	6.94888227168049e-08	LOC551570	NC_037644.1	843639	846341	+	1761	protein_coding	leucine-rich melanocyte differentiation-associated protein%2C transcript variant X1 && - && PF14580:Leucine-rich repeat
410109	1598.76	1292.66734556866	1185.92242026867	578.523764902645	545.451	681.352456732445	1359.11672097444	601.775897891397	1.17532220424461	1.17293076520663e-09	7.16077508501568e-08	LOC410109	NC_037642.1	7370731	7383241	-	11180	protein_coding	ubiquitin carboxyl-terminal hydrolase 34 && sp|Q70CQ2|UBP34_HUMAN Ubiquitin carboxyl-terminal hydrolase 34 OS=Homo sapiens OX=9606 GN=USP34 PE=1 SV=2 && PF00443:Ubiquitin carboxyl-terminal hydrolase
409494	1796.93009900026	1725.63089253698	1381.96720358171	4730.88664553524	3761.84851262594	3221.59900501202	1634.84273170632	3904.77805439107	-1.25641	1.31992528938428e-09	8.01341309021745e-08	LOC409494	NC_037648.1	6752364	6754306	-	1245	protein_coding	methylglutaconyl-CoA hydratase%2C mitochondrial && sp|Q9JLZ3|AUHM_MOUSE Methylglutaconyl-CoA hydratase, mitochondrial OS=Mus musculus OX=10090 GN=Auh PE=1 SV=1 && PF00378:Enoyl-CoA hydratase/isomerase
406131	470.054703574388	239.152349352111	294.809768845749	2003.72333563914	1349.27469399146	896.77117307059	334.672273924083	1416.58973423373	-2.08245	1.353919934783e-09	8.17089594540167e-08	Hbg3	NC_037643.1	4602439	4613520	+	1828	protein_coding	alpha-glucosidase && sp|Q17058|MAL1_APIME Alpha-glucosidase OS=Apis mellifera OX=7460 PE=1 SV=1 && PF00128:Alpha amylase, catalytic domain
725118	1092.32671441625	1193.98366237876	1018.09620425069	577.382692388044	499.077055388002	412.684170063524	1101.46886034856	496.381305946523	1.1492958870636	1.36829608163297e-09	8.17089594540167e-08	LOC725118	NC_037653.1	4816571	4824757	+	5187	protein_coding	tyrosine-protein phosphatase 69D && sp|P16620|PTP69_DROME Tyrosine-protein phosphatase 69D OS=Drosophila melanogaster OX=7227 GN=Ptp69D PE=1 SV=2 && PF00041:Fibronectin type III domain|PF00102:Protein-tyrosine phosphatase|PF00047:Immunoglobulin domain
409616	7065.18067694294	5736.10021568707	7238.06251118267	2867.52	3331.22892943717	3543.51686201172	6679.78113460422	3247.42034021363	1.04057164320164	1.4450585282339e-09	8.58239108507609e-08	LOC409616	NC_037645.1	2525106	2587622	-	7505	protein_coding	uncharacterized protein MAL13P1.304%2C transcript variant X1 && - && PF09469:Cordon-bleu ubiquitin-like domain
409814	5113.16124600979	5726.32075158717	3534.00425676806	11039.8765787635	11413.627260057	12879.134715003	4791.16208478834	11777.5461846078	-1.29771	1.48022996037809e-09	8.7437583821685e-08	LOC409814	NC_037645.1	12494038	12500534	+	2750	protein_coding	beta-glucuronidase%2C transcript variant X2 && sp|P06760|BGLR_RAT Beta-glucuronidase OS=Rattus norvegicus OX=10116 GN=Gusb PE=2 SV=1 && PF02837:Glycosyl hydrolases family 2, sugar binding domain|PF02836:Glycosyl hydrolases family 2, TIM barrel domain
726051	797.465515432719	694.341951092933	464.121172616104	229.355575434776	147.956472172549	98.0276181089309	651.976213047252	158.446555238752	2.03943789067028	1.53304639215091e-09	9.00705966313178e-08	LOC726051	NC_037639.1	672212	721836	-	3277	protein_coding	serine/threonine-protein kinase PLK1%2C transcript variant X1 && sp|Q60806|PLK3_MOUSE Serine/threonine-protein kinase PLK3 OS=Mus musculus OX=10090 GN=Plk3 PE=1 SV=2 && PF00069:Protein kinase domain|PF00659:POLO box duplicated region
725498	1966.37955426027	3886.00341642408	1967.87377189228	8218.00425015552	8169.62640003502	12879.134715003	2606.75224752554	9755.58845506451	-1.90401	1.67959318842174e-09	9.81529110324749e-08	LOC725498	NC_037649.1	1140523	1150624	+	1503	protein_coding	protein mesh%2C transcript variant X2 && sp|H9JIQ1|MESH_BOMMO Protein mesh OS=Bombyx mori OX=7091 PE=1 SV=1 && PF06119:Nidogen-like
409058	37.3363206505115	22.226054772501	27.4759734188734	147.198354383513	98.2695971892305	114.970663214178	29.0127829472953	120.146204928974	-2.05456	1.77427287775536e-09	1.03134329830375e-07	LOC409058	NC_037642.1	9272909	9283585	-	8490	protein_coding	L-threonine ammonia-lyase-like%2C transcript variant X1 && sp|Q74FW6|TSAL_GEOSL L-threonine ammonia-lyase OS=Geobacter sulfurreducens (strain ATCC 51573 / DSM 12127 / PCA) OX=243231 GN=tdcB PE=1 SV=1 && PF00291:Pyridoxal-phosphate dependent enzyme
113218980	1359.42500830067	902.377823763542	934.92569011788	2304.96647949377	2737.19473519216	3152.61660708352	1065.5761740607	2731.59260725648	-1.35851	1.98604808879279e-09	1.1363106552004e-07	LOC113218980	NC_037646.1	5474150	5500614	-	3368	lncRNA	uncharacterized LOC113218980 && - && -
410533	534.196587768856	333.390821587516	380.950658483298	984.745580100557	1084.27802741376	1430.47709388588	416.179355946557	1166.50023380006	-1.48755	2.03041191540362e-09	1.15564278185056e-07	LOC410533	NC_037651.1	8750325	8751974	-	1236	protein_coding	ceramide-1-phosphate transfer protein%2C transcript variant X2 && sp|Q6DBQ8|CPTP_DANRE Ceramide-1-phosphate transfer protein OS=Danio rerio OX=7955 GN=cptp PE=2 SV=1 && PF08718:Glycolipid transfer protein (GLTP)
100578586	335.069544299462	483.638951849623	766.356880223711	165.455514617127	98.2695971892305	89.5560955563072	528.355125457599	117.760402454222	2.16614104095333	2.07538873796057e-09	1.17512166468565e-07	LOC100578586	NC_037639.1	1788544	1812569	+	2432	protein_coding	mediator of RNA polymerase II transcription subunit 15 && - && -
725835	68.928591970175	70.2343330811033	85.3982957613632	236.202010522382	175.560291607726	217.83915135318	74.8537402708805	209.867151161096	-1.48329	2.34562479125207e-09	1.3212880267424e-07	LOC725835	NC_037642.1	12092778	12094191	-	579	protein_coding	DNA polymerase epsilon subunit 4%2C transcript variant X1 && sp|Q9W256|DPOE4_DROME DNA polymerase epsilon subunit 4 OS=Drosophila melanogaster OX=7227 GN=Mes4 PE=2 SV=1 && PF00808:Histone-like transcription factor (CBF/NF-Y) and archaeal histone
102656294	119.667694392665	105.796020717105	80.9427325042486	25.1035953212193	7.72906944184959	16.9430451052473	102.135482538006	16.5919032894387	2.62379145849001	2.54485722694664e-09	1.41888774367719e-07	LOC102656294	NC_037645.1	8389297	8398519	-	2315	protein_coding	uncharacterized LOC102656294 && - && PF00354:Pentaxin family
724295	599.295813518466	1028.62181487135	849.527394356517	332.052101748855	302.537861009541	275.929591714028	825.81500758211	303.506518157475	1.44419321603072	2.62780857578723e-09	1.45770010742147e-07	LOC724295	NC_037652.1	3816871	3834574	-	6169	protein_coding	protein phosphatase 1 regulatory subunit 3C-B && sp|Q6P950|PR3CB_DANRE Protein phosphatase 1 regulatory subunit 3C-B OS=Danio rerio OX=7955 GN=ppp1r3cb PE=2 SV=1 && PF03370:Carbohydrate/starch-binding module (family 21)
725707	580.148982415639	570.765086557827	536.895372482309	191.700182452947	166.72706938847	279.560244236581	562.603147151925	212.662498692666	1.40494522364838	2.82223536262798e-09	1.5576458607474e-07	LOC725707	NC_037643.1	15614108	15636180	-	3953	protein_coding	centrosomal protein of 135 kDa%2C transcript variant X1 && sp|Q5RG45|CP135_DANRE Centrosomal protein of 135 kDa OS=Danio rerio OX=7955 GN=cep135 PE=1 SV=2 && -
100578587	740.982363679381	393.845690568718	514.617556196736	123.235831576895	151.268930504771	202.10632375545	549.815203481612	158.870361945705	1.7915422040368	3.01803088185135e-09	1.64905207384358e-07	LOC100578587	NC_037639.1	2391734	2405838	-	4129	protein_coding	putative uncharacterized protein DDB_G0282133 && - && -
100576346	748.641096120512	694.341951092933	681.701178338534	294.396708767026	378.72440265063	354.593729702676	708.228075183993	342.571613706777	1.0474227968062	3.37158503629705e-09	1.83165664130672e-07	LOC100576346	NC_037642.1	12656419	12662865	+	6164	protein_coding	protein PFC0760c && - && -
410509	3.82936622056528	10.6685062908005	3.71296938092883	46.783973098636	52.9993333155401	94.3969655863778	6.07028063076487	64.726757333518	-3.42247	3.38574891603182e-09	1.83165664130672e-07	LOC410509	NC_037651.1	7693270	7711431	+	9792	protein_coding	mucin-2%2C transcript variant X1 && - && PF01391:Collagen triple helix repeat (20 copies)|PF01607:Chitin binding Peritrophin-A domain
724694	3755.6509208194	3903.78426024208	6045.45674602833	2003.72333563914	1336.02486066257	1321.55751820929	4568.29730902994	1553.76857150367	1.55597873314031	3.43476434997274e-09	1.84901994169961e-07	CPR22	NC_037639.1	2974464	2977178	+	496	protein_coding	cuticular protein 22 && sp|Q7M4F2|CUD8_SCHGR Endocuticle structural glycoprotein SgAbd-8 OS=Schistocerca gregaria OX=7010 PE=1 SV=1 && PF00379:Insect cuticle protein
551544	21.061514213109	49.7863626904023	50.4963835806321	183.712674850741	147.956472172549	254.14567657871	40.4480868280478	195.271607867333	-2.26341	3.46376586621417e-09	1.85549183264649e-07	LOC551544	NC_037644.1	848684	858060	-	2117	protein_coding	peroxidase && sp|Q01603|PERO_DROME Peroxidase OS=Drosophila melanogaster OX=7227 GN=Pxd PE=2 SV=2 && PF03098:Animal haem peroxidase
102654165	6903.38995412405	4719.92499148832	7079.8900155551	2969.07068299148	2146.47299927937	2392.60001236242	6234.40165372249	2502.71456487776	1.31679567954553	3.94430034418509e-09	2.10260069079291e-07	LOC102654165	NC_037650.1	3534958	3582929	+	6684	protein_coding	transmembrane protein 132C%2C transcript variant X1 && sp|Q6IEE7|T132E_HUMAN Transmembrane protein 132E OS=Homo sapiens OX=9606 GN=TMEM132E PE=2 SV=2 && PF15706:Mature oligodendrocyte transmembrane protein, TMEM132D, C-term|PF16070:Transmembrane protein family 132|PF15705:Mature oligodendrocyte transmembrane protein, TMEM132D, N-term
100577456	6983.80664475592	3781.98548008878	4389.47240213407	1979.76081283252	1534.77236059585	1792.33212863366	5051.75484232626	1768.95510068734	1.51382892322093	4.27328826164447e-09	2.26691719044907e-07	LOC100577456	NC_037648.1	11397504	11424515	-	10577	protein_coding	fibrillin-2%2C transcript variant X2 && sp|Q75N90|FBN3_HUMAN Fibrillin-3 OS=Homo sapiens OX=9606 GN=FBN3 PE=2 SV=3 && PF07645:Calcium-binding EGF domain|PF12947:EGF domain|PF12662:Complement Clr-like EGF-like|PF14670:Coagulation Factor Xa inhibitory site|PF18193:Fibrillin 1 unique N-terminal domain|PF00683:TB domain
413759	88.0754230730014	124.465906726006	100.250173285079	255.600243270596	262.788361022886	257.776329101263	104.263834361362	258.721644464915	-1.31066	4.71727667416195e-09	2.49035746353825e-07	LOC413759	NC_037638.1	10910088	10922395	-	5326	protein_coding	SCY1-like protein 2%2C transcript variant X1 && sp|Q8CFE4|SCYL2_MOUSE SCY1-like protein 2 OS=Mus musculus OX=10090 GN=Scyl2 PE=1 SV=1 && PF00069:Protein kinase domain
725908	744.811729899946	830.365406300639	680.215990586162	379.977147362092	395.286694311736	341.281337119981	751.797708928916	372.181726264603	1.01346359505298	4.8750030204929e-09	2.54975618010971e-07	LOC725908	NC_037645.1	1513285	1519506	-	5585	protein_coding	helicase sen1%2C transcript variant X1 && sp|Q7Z333|SETX_HUMAN Probable helicase senataxin OS=Homo sapiens OX=9606 GN=SETX PE=1 SV=4 && PF13086:AAA domain|PF13087:AAA domain|PF00498:FHA domain
406095	22.9761973233917	121.798780153306	150.003962989525	0	0	1.21021750751766	98.2596468220741	0.403405835839222	7.89853541581827	4.8764553591044e-09	2.54975618010971e-07	SP34	NC_037650.1	1214735	1218357	-	1591	protein_coding	serine protease 34 && sp|Q8MQS8|SP34_APIME Venom serine protease 34 OS=Apis mellifera OX=7460 PE=2 SV=1 && PF00089:Trypsin
725065	164.662747484307	209.81395705241	259.907856665018	43.3607555548333	76.1865416410888	59.3006578683656	211.461520400578	59.6159850214292	1.8272734306939	5.2764985279747e-09	2.73277610965438e-07	LOC725065	NC_037645.1	1442038	1448047	+	3644	protein_coding	lisH domain-containing protein ARMC9%2C transcript variant X2 && sp|Q5U245|ARMC9_XENLA LisH domain-containing protein ARMC9 OS=Xenopus laevis OX=8355 GN=armc9 PE=2 SV=1 && -
551572	497.817608673486	525.423934821925	614.867729481815	1599.78366547043	1297.37951345332	1031.10531640505	546.036424325742	1309.42283177627	-1.26139	5.6415296330999e-09	2.90804885992998e-07	LOC551572	NC_037645.1	8797456	8802757	+	1789	protein_coding	uncharacterized LOC551572%2C transcript variant X1 && - && PF06585:Haemolymph juvenile hormone binding protein (JHBP)
551524	51021.5181812566	53120.2709062775	27321.5138926267	173129.227277818	139994.426494667	108025.224938534	43821.1009933869	140382.95957034	-1.67968	6.84436897888922e-09	3.49510580379913e-07	LOC551524	NC_037644.1	4994294	4998667	-	1424	protein_coding	zinc carboxypeptidase && sp|O02350|CBPA1_ANOGA Zinc carboxypeptidase A 1 OS=Anopheles gambiae OX=7165 GN=AGAP009593 PE=2 SV=3 && PF00246:Zinc carboxypeptidase|PF02244:Carboxypeptidase activation peptide
406114	27440.2809950156	26994.8770844889	9451.73485609244	117603.497644825	84537.2490966186	77660.8676749161	21295.6309785323	93267.2048054532	-2.13084	7.39077695437739e-09	3.75657723522959e-07	LOC406114	NC_037650.1	9129778	9132956	+	1624	protein_coding	alpha-amylase && sp|O18345|AMY2_DROAN Alpha-amylase 2 OS=Drosophila ananassae OX=7217 GN=Amy58 PE=3 SV=2 && PF02806:Alpha amylase, C-terminal all-beta domain|PF00128:Alpha amylase, catalytic domain
409949	424.102308927604	326.278484060315	331.939462655038	164.314442102526	155.685541614399	146.436318409637	360.773418547653	155.478767375521	1.2129452014705	8.80449870061955e-09	4.43389685715993e-07	LOC409949	NC_037641.1	12774874	12791933	+	2665	protein_coding	agrin && sp|A2ASQ1|AGRIN_MOUSE Agrin OS=Mus musculus OX=10090 GN=Agrn PE=1 SV=1 && PF00050:Kazal-type serine protease inhibitor domain|PF07648:Kazal-type serine protease inhibitor domain
410604	5281.65335971466	5659.64258726966	3965.45129883199	2181.73064791688	2482.13544361113	2407.12262245264	4968.91574860544	2356.99623799355	1.07584700349224	9.41325797891334e-09	4.71871941254885e-07	LOC410604	NC_037652.1	6907194	6936706	+	7154	protein_coding	protein phosphatase PP2A 55 kDa regulatory subunit%2C transcript variant X4 && sp|P36872|2ABA_DROME Protein phosphatase PP2A 55 kDa regulatory subunit OS=Drosophila melanogaster OX=7227 GN=tws PE=2 SV=1 && -
552078	0.957341555141319	24.0041391543011	7.42593876185767	198.546617540553	153.477236059585	96.8174006014132	10.7958064904334	149.613751400517	-3.79129	9.69854158487903e-09	4.83952796527662e-07	LOC552078	NC_037641.1	5018124	5024148	+	3635	protein_coding	glutamyl aminopeptidase-like%2C transcript variant X1 && sp|Q32LQ0|AMPE_BOVIN Glutamyl aminopeptidase OS=Bos taurus OX=9913 GN=ENPEP PE=2 SV=1 && PF01433:Peptidase family M1 domain|PF11838:ERAP1-like C-terminal domain|PF17900:Peptidase M1 N-terminal domain
102654271	9889.33826460983	11132.5863144503	9419.80331941645	26474.0234112549	19340.3400490625	19006.4659555649	10147.2426328255	21606.9431386275	-1.09043	9.79958159139668e-09	4.8563469807438e-07	LOC102654271	NC_037641.1	4211931	4213961	-	1761	protein_coding	transcriptional regulator ATRX homolog && - && -
724443	351.344350736864	693.452908902032	435.160011444859	167.737659646329	136.914944398478	89.5560955563072	493.319090361252	131.402899867038	1.90752159996823	9.82112630622603e-09	4.8563469807438e-07	LOC724443	NC_037645.1	12219249	12223674	-	1653	protein_coding	lysophospholipid acyltransferase 5 && sp|Q6P1A2|MBOA5_HUMAN Lysophospholipid acyltransferase 5 OS=Homo sapiens OX=9606 GN=LPCAT3 PE=1 SV=1 && PF03062:MBOAT, membrane-bound O-acyltransferase family
410044	1558.55205177007	1898.10507757159	2146.09630217687	720.016756713153	726.532527533862	982.696616104344	1867.58447717284	809.748633450453	1.20623523319615	1.09325073789651e-08	5.35741886266056e-07	LOC410044	NC_037640.1	6927975	7099161	+	6900	protein_coding	rho GTPase-activating protein 20%2C transcript variant X1 && sp|Q6REY9|RHG20_RAT Rho GTPase-activating protein 20 OS=Rattus norvegicus OX=10116 GN=Arhgap20 PE=1 SV=2 && PF00620:RhoGAP domain|PF00621:RhoGEF domain
100577050	343.685618295734	331.612737205716	339.365401416895	152.903716956518	130.290027734036	174.271321082544	338.221252306115	152.488355257699	1.15074661922281	1.17230723356901e-08	5.69376597708539e-07	LOC100577050	NC_037651.1	6790010	6794398	-	2562	protein_coding	uncharacterized LOC100577050%2C transcript variant X1 && sp|Q9W1A4|TAMO_DROME Protein tamozhennic OS=Drosophila melanogaster OX=7227 GN=tamo PE=1 SV=1 && -
100578391	3.82936622056528	0	5.94075100948614	135.787629237504	52.9993333155401	33.8860902104946	3.25670574335047	74.2243509211797	-4.4818	1.20044181012141e-08	5.80461420398528e-07	LOC100578391	NC_037643.1	17522701	17525441	-	665	lncRNA	uncharacterized LOC100578391 && - && -
408320	17765.3872387575	14653.1933904145	10416.3643012578	32641.5203526727	32518.403447416	38418.3547761483	14278.3149768099	34526.0928587457	-1.27391	1.42762836937595e-08	6.81271738888226e-07	LOC408320	NC_037648.1	15763201	15767809	-	846	protein_coding	uncharacterized LOC408320 && - && PF06585:Haemolymph juvenile hormone binding protein (JHBP)
107964181	12.4454402168372	24.0041391543011	12.624095895158	70.7464959052544	110.415277740708	75.0334854660952	16.3578917554321	85.3984197040193	-2.38902	1.62868475915713e-08	7.70487750998663e-07	LOC107964181	NC_037640.1	6319640	6356991	+	963	lncRNA	uncharacterized LOC107964181 && - && -
411646	1240.71465546315	912.157287863443	1092.35559186926	413.068250285517	422.890513746913	570.01244604082	1081.74251173195	468.657070024417	1.20719455333997	1.79856434261177e-08	8.47185824830236e-07	LOC411646	NC_037652.1	9372236	9398810	+	6728	protein_coding	protein Gawky%2C transcript variant X1 && sp|Q8SY33|GAWKY_DROME Protein Gawky OS=Drosophila melanogaster OX=7227 GN=gw PE=1 SV=1 && PF12938:M domain of GW182|PF00076:RNA recognition motif. (a.k.a. RRM, RBD, or RNP domain)
727243	4575.13529202037	6310.4214710085	1685.68809894169	27642.4816662062	19904.5621183175	14938.9249127981	4190.41495399018	20828.6562324406	-2.3135	2.01375685665574e-08	9.40797127151133e-07	LOC727243	NC_037638.1	13337080	13338460	-	856	protein_coding	uncharacterized LOC727243 && - && PF06757:Insect allergen related repeat, nitrile-specifier detoxification
102655600	161.790722818883	120.020695771506	135.15208546581	416.49146782932	280.454805461399	377.587862345511	138.987834685399	358.178045212077	-1.36652	2.06322966321862e-08	9.5944569190013e-07	LOC102655600	NC_037642.1	2024630	2238194	-	2555	lncRNA	uncharacterized LOC102655600 && - && -
102653748	294.861198983526	282.715416706213	263.620826045947	510.059414026592	622.742166457596	752.755289675987	280.399147245229	628.518956720058	-1.16479	2.11377403488947e-08	9.74654964273087e-07	LOC102653748	NC_037651.1	10507585	10521356	+	3840	protein_coding	growth/differentiation factor 8 && sp|Q6UKZ8|GDF8_CANLF Growth/differentiation factor 8 OS=Canis lupus familiaris OX=9615 GN=MSTN PE=2 SV=1 && PF00019:Transforming growth factor beta like domain|PF00688:TGF-beta propeptide
724763	148.387941046905	140.468666162207	99.5075794088928	296.678853796228	323.516763780276	327.968944537287	129.454728872668	316.05485403793	-1.29179	2.1723212283087e-08	9.97442284998213e-07	LOC724763	NC_037638.1	16995814	16999831	+	2363	protein_coding	odorant receptor 9a && sp|Q16EI9|OR4_AEDAE Odorant receptor 4 OS=Aedes aegypti OX=7159 GN=GPROR4 PE=2 SV=1 && -
551320	2294.74770767374	1421.57846324917	1408.7005831244	607.050577767667	651.45013867018	745.493984630882	1708.3422513491	667.998233689576	1.35449831963395	2.24568902282298e-08	1.02681546616776e-06	LOC551320	NC_037638.1	24577935	24610093	+	7092	protein_coding	schwannomin-interacting protein 1 homolog%2C transcript variant X1 && sp|B3KU38|IQIP1_HUMAN IQCJ-SCHIP1 readthrough transcript protein OS=Homo sapiens OX=9606 GN=IQCJ-SCHIP1 PE=1 SV=2 && -
100577669	1021.48343933579	1081.07530413445	842.10145559466	465.557585957158	412.95313875025	531.285485800255	981.553399688299	469.932070169221	1.06267004814286	2.44215820385142e-08	1.11199603548701e-06	LOC100577669	NC_037643.1	9677279	9694376	-	5738	protein_coding	uncharacterized LOC100577669%2C transcript variant X4 && - && -
413638	2281.34492590176	1991.45450761609	1866.88100473102	1114.82784676506	768.490333075331	693.454631807622	2046.56014608296	858.924270549336	1.25231971110163	2.51583240770557e-08	1.13380745519899e-06	LOC413638	NC_037641.1	5464007	5479619	-	2904	protein_coding	RNA-binding protein fusilli && sp|Q9BJZ5|FUSIL_DROME RNA-binding protein fusilli OS=Drosophila melanogaster OX=7227 GN=fus PE=2 SV=1 && -
725093	684.499211926043	436.51971573192	602.986227462843	195.12339999675	210.893180484753	265.037634146369	574.668385040269	223.684738209291	1.36185765417041	2.52118605063465e-08	1.13380745519899e-06	LOC725093	NC_037642.1	2876523	2944865	-	4558	protein_coding	phosphofurin acidic cluster sorting protein 2%2C transcript variant X2 && sp|Q86VP3|PACS2_HUMAN Phosphofurin acidic cluster sorting protein 2 OS=Homo sapiens OX=9606 GN=PACS2 PE=1 SV=3 && PF10254:PACS-1 cytosolic sorting protein
100576402	516.964439776312	454.300559549921	604.471415215214	236.202010522382	261.684208245479	250.515024056157	525.245471513816	249.467080941339	1.07487071093253	3.0073073322065e-08	1.34138181740215e-06	LOC100576402	NC_037651.1	9242535	9253474	-	7679	protein_coding	serine/threonine-protein kinase atr-like && sp|Q13535|ATR_HUMAN Serine/threonine-protein kinase ATR OS=Homo sapiens OX=9606 GN=ATR PE=1 SV=3 && PF02260:FATC domain|PF08064:UME (NUC010) domain|PF00454:Phosphatidylinositol 3- and 4-kinase|PF02259:FAT domain
551282	814.697663425263	1440.24834925807	879.973743280134	2657.55788650544	2515.26002693334	2932.3570207153	1044.97325198782	2701.72497805136	-1.37047	3.02611116177229e-08	1.34428222666047e-06	LOC551282	NC_037647.1	7592306	7594344	+	962	protein_coding	ribokinase && sp|Q9H477|RBSK_HUMAN Ribokinase OS=Homo sapiens OX=9606 GN=RBKS PE=1 SV=1 && PF00294:pfkB family carbohydrate kinase
411079	379.107255835962	408.070365623119	699.523431366992	115.248323974689	146.852319395142	188.793931172756	495.567017608691	150.298191514196	1.72316	3.51623775390117e-08	1.5494131522029e-06	LOC411079	NC_037642.1	6390669	6524494	+	6495	protein_coding	protein grainyhead%2C transcript variant X2 && sp|P13002|ELF1_DROME Protein grainyhead OS=Drosophila melanogaster OX=7227 GN=grh PE=1 SV=3 && PF04516:CP2 transcription factor
408272	4078.27502490202	3429.03573030146	3075.82383516145	6626.20809228729	6667.97862276138	8557.44799565741	3527.71153012164	7283.87823690203	-1.04609	3.6564091975655e-08	1.59828958843983e-06	LOC408272	NC_037647.1	11656882	11663367	-	2457	protein_coding	monocarboxylate transporter 7%2C transcript variant X1 && - && PF07690:Major Facilitator Superfamily
725697	172.321479925437	238.263307161211	250.996730150789	91.2858011680702	75.0823888636817	59.3006578683656	220.527172412479	75.2229493000392	1.55173433198315	3.69496748768474e-08	1.6087093508135e-06	LOC725697	NC_037639.1	14438609	14527124	-	5650	protein_coding	protein dead ringer%2C transcript variant X1 && sp|Q24573|DRI_DROME Protein dead ringer OS=Drosophila melanogaster OX=7227 GN=retn PE=1 SV=2 && PF01388:ARID/BRIGHT DNA binding domain
412570	112.966303506676	177.808438180008	171.539185398912	26.2446678358202	49.6868749833188	45.9882652856713	154.104642361865	40.6399360349367	1.92442562791262	3.81813079422215e-08	1.65573544917697e-06	LOC412570	NC_037649.1	9166071	9184225	-	4979	protein_coding	RYamide receptor%2C transcript variant X1 && sp|G4WMX4|RYAR_TRICA RYamide receptor OS=Tribolium castaneum OX=7070 GN=RYa-R PE=2 SV=1 && -
725616	113.923645061817	77.3466706083036	33.4167244283595	356.014624555474	287.079722125842	348.542642165087	74.8956800328267	330.545662948801	-2.14841	3.84104381759383e-08	1.65908801733855e-06	LOC725616	NC_037648.1	15839360	15886809	+	1802	protein_coding	allatostatin C%2C transcript variant X5 && sp|P85798|PROH1_APIME Prohormone-1 OS=Apis mellifera OX=7460 PE=1 SV=1 && -
552154	267.098293884428	448.077264213621	303.720895359979	797.609687706013	794.989999733101	947.600308386332	339.632151152676	846.733331941815	-1.31783	3.99890272536837e-08	1.72047279459943e-06	LOC552154	NC_037648.1	6914958	6940263	+	1015	protein_coding	uncharacterized LOC552154 && - && -
724274	980.317752464711	835.699659446039	669.077082443376	2000.30011809534	1729.10324941949	1612.00972001353	828.364831451375	1780.47102917612	-1.10477	4.26087746279213e-08	1.81822667065738e-06	LOC724274	NC_037639.1	4823146	4824181	+	1036	protein_coding	protein lethal(2)essential for life && sp|P82147|L2EFL_DROME Protein lethal(2)essential for life OS=Drosophila melanogaster OX=7227 GN=l(2)efl PE=1 SV=1 && PF00011:Hsp20/alpha crystallin family
551094	218.273874572221	291.605838615214	175.252154779841	900.306214020092	622.742166457596	514.342440695008	228.377289322425	679.130273724232	-1.57352	4.37359902711103e-08	1.85078913909571e-06	LOC551094	NC_037649.1	3219402	3239836	-	1614	protein_coding	fatty-acid amide hydrolase 2-B && sp|Q05AM4|FAH2B_DANRE Fatty-acid amide hydrolase 2-B OS=Danio rerio OX=7955 GN=faah2b PE=2 SV=1 && PF01425:Amidase
409040	596.423788853042	2099.03	1661.92509490375	400.516452624908	258.371749913258	288.031766789204	1452.4591654906	315.63998977579	2.20232958352061	4.38647865140729e-08	1.85078913909571e-06	Hiscl1	NC_037639.1	6409564	6416225	+	3780	protein_coding	histamine-gated chloride channel 1%2C transcript variant X1 && sp|Q91XP5|GLRA3_MOUSE Glycine receptor subunit alpha-3 OS=Mus musculus OX=10090 GN=Glra3 PE=1 SV=2 && PF02931:Neurotransmitter-gated ion-channel ligand binding domain|PF02932:Neurotransmitter-gated ion-channel transmembrane region
100577228	137.85718394035	165.361847507408	195.302189436857	53.6304081862412	50.7910277607259	67.7721804209892	166.173740294871	57.3978721226521	1.53798040207129	4.42646329351656e-08	1.86047657198265e-06	LOC100577228	NC_037640.1	2185904	2193770	+	5205	protein_coding	uncharacterized protein MAL13P1.304 && sp|Q8K1H1|TDRD7_MOUSE Tudor domain-containing protein 7 OS=Mus musculus OX=10090 GN=Tdrd7 PE=1 SV=1 && PF00567:Tudor domain|PF12872:OST-HTH/LOTUS domain
724625	84.2460568524361	69.3452908902032	94.3094222755924	214.521632744965	182.185208272169	234.782196458427	82.6335900060772	210.496345825187	-1.34577	4.51214872291015e-08	1.88443855143596e-06	LOC724625	NC_037638.1	12356709	12358377	+	770	protein_coding	DNA-directed RNA polymerases I%2C II%2C and III subunit RPABC5 && sp|Q9VC49|RPAB5_DROME DNA-directed RNA polymerases I, II, and III subunit RPABC5 OS=Drosophila melanogaster OX=7227 GN=Rpb10 PE=3 SV=1 && -
406068	186.681603252557	164.472805316508	182.678093541699	63.9000608176491	76.1865416410888	76.2437029736129	177.944167370255	72.1101018107836	1.30345780387693	4.51796212002399e-08	1.88443855143596e-06	Oa1	NC_037652.1	3310369	3326664	-	2968	protein_coding	octopamine receptor && sp|Q7JQF1|OAMB_DROME Octopamine receptor Oamb OS=Drosophila melanogaster OX=7227 GN=Oamb PE=1 SV=1 && PF00001:7 transmembrane receptor (rhodopsin family)
725408	162.748064374024	144.024834925807	147.776181360968	55.912553215443	51.895180538133	65.3517454059539	151.516360220266	57.7198263865099	1.39361700970344	5.08111365201207e-08	2.09533622600709e-06	LOC725408	NC_037644.1	13814457	13891402	-	12363	protein_coding	TSC22 domain family protein 1%2C transcript variant X3 && - && -
409638	19058.7556797534	27506.0763442564	12324.087969179	119514.794106781	82355.4432084622	43648.9148436396	19629.6399977296	81839.7173862944	-2.05978	5.40924258975752e-08	2.22226327146128e-06	LOC409638	NC_037653.1	2644857	2694152	+	5460	protein_coding	elongation of very long chain fatty acids protein AAEL008004%2C transcript variant X3 && sp|Q1HRV8|ELVL1_AEDAE Elongation of very long chain fatty acids protein AAEL008004 OS=Aedes aegypti OX=7159 GN=AAEL008004 PE=2 SV=2 && PF01151:GNS1/SUR4 family
726042	1220.61048280518	1617.16774524718	1389.39314234357	3339.91925023677	2562.73859636184	2713.3076518546	1409.05712346531	2871.9884994844	-1.02723	5.94758629593176e-08	2.43427801655214e-06	LOC726042	NC_037640.1	9361199	9362189	+	635	protein_coding	cytochrome c oxidase subunit 6A1%2C mitochondrial && sp|Q9TTT7|CX6A1_RABIT Cytochrome c oxidase subunit 6A1, mitochondrial OS=Oryctolagus cuniculus OX=9986 GN=COX6A1 PE=3 SV=1 && PF02046:Cytochrome c oxidase subunit VIa
724593	1346.0222265287	1049.06978526205	1480.73218911442	587.652345019452	549.868083148728	687.403544270034	1291.94140030172	608.307990812738	1.08724345744376	6.19173761525994e-08	2.52475032311793e-06	LOC724593	NC_037651.1	5004236	5013259	-	6138	protein_coding	transcriptional regulator ATRX homolog%2C transcript variant X3 && sp|Q9GQN5|ATRX_DROME Transcriptional regulator ATRX homolog OS=Drosophila melanogaster OX=7227 GN=XNP PE=1 SV=2 && PF00176:SNF2 family N-terminal domain|PF00271:Helicase conserved C-terminal domain
113218771	3.82936622056528	4.44521095450021	0	31.9500304088246	50.7910277607259	41.1473952556006	2.7581923916885	41.296151141717	-3.96717	6.26755205472727e-08	2.5330156671167e-06	LOC113218771	NC_037642.1	9377823	9378704	-	810	protein_coding	uncharacterized LOC113218771 && - && -
100577717	224.017923903069	120.020695771506	86.140889637549	410.786105256316	568.638680364649	808.425	143.393169770708	595.950026880921	-2.05808	6.26854648931048e-08	2.5330156671167e-06	LOC100577717	NC_037642.1	9883630	9888491	+	2708	protein_coding	uncharacterized LOC100577717%2C transcript variant X2 && sp|P00630|PA2_APIME Phospholipase A2 OS=Apis mellifera OX=7460 PE=1 SV=3 && PF05826:Phospholipase A2
107965582	11.4880986616958	3.55616876360017	5.19815713330037	47.9250456132368	41.9578055414692	70.1926154360246	6.74747485286546	53.3584888635769	-3.00283	6.56765277856739e-08	2.62966113284204e-06	LOC107965582	NC_037652.1	4723827	4749729	+	8444	lncRNA	uncharacterized LOC107965582%2C transcript variant X1 && - && -
410967	332.197519634038	244.486602497511	322.285742264623	132.364411693702	124.769263847001	133.123925826943	299.656621465391	130.085867122548	1.20433133983062	6.56934012871411e-08	2.62966113284204e-06	LOC410967	NC_037640.1	3567413	3713212	-	5641	protein_coding	ABC transporter G family member 22%2C transcript variant X3 && sp|Q7XA72|AB21G_ARATH ABC transporter G family member 21 OS=Arabidopsis thaliana OX=3702 GN=ABCG21 PE=2 SV=2 && PF01061:ABC-2 type transporter|PF00005:ABC transporter
410635	3957.64998895421	5151.99949626574	3380.28732439761	8959.70138464609	8083.50248339727	9121.40935416064	4163.31226987252	8721.53774073466	-1.06694	7.24021310050176e-08	2.87712904590121e-06	LOC410635	NC_037652.1	3039818	3048279	+	1625	protein_coding	fumarylacetoacetate hydrolase domain-containing protein 2A%2C transcript variant X1 && sp|Q96GK7|FAH2A_HUMAN Fumarylacetoacetate hydrolase domain-containing protein 2A OS=Homo sapiens OX=9606 GN=FAHD2A PE=1 SV=1 && PF01557:Fumarylacetoacetate (FAA) hydrolase family
552030	728.536923462544	542.315736449025	459.66560935899	225.932357890974	215.309791594381	269.878504176439	576.839423090186	237.040217887265	1.28264070703614	7.804167086826e-08	3.0899977508998e-06	LOC552030	NC_037650.1	1696087	1753992	+	5280	protein_coding	uncharacterized LOC552030 && sp|P15822|ZEP1_HUMAN Zinc finger protein 40 OS=Homo sapiens OX=9606 GN=HIVEP1 PE=1 SV=3 && -
410694	83.2887152972948	208.92491486151	126.983552827766	20.5393052628158	35.3328888770267	10.891957567659	139.732394328857	22.2547172358338	2.64461202380768	7.87840822711673e-08	3.1081315922719e-06	LOC410694	NC_037638.1	27246186	27312388	+	3935	protein_coding	transcription factor collier%2C transcript variant X1 && sp|P56721|COLL_DROME Transcription factor collier OS=Drosophila melanogaster OX=7227 GN=kn PE=2 SV=2 && -
410643	973.616361578722	600.992521048428	781.951351623612	296.678853796228	329.037527667311	367.90612228537	785.520078083587	331.207501249636	1.24592249714133	7.96808546718123e-08	3.13220280522865e-06	LOC410643	NC_037653.1	3532002	3568351	+	7834	protein_coding	homeobox protein abdominal-A homolog%2C transcript variant X1 && sp|Q07961|ABDA_TRICA Homeobox protein abdominal-A homolog OS=Tribolium castaneum OX=7070 GN=ABD-A PE=2 SV=2 && PF12407:Homeobox protein|PF00046:Homeodomain
100577489	1.91468311028264	1.77808438180008	0	49.0661181278377	20.9789027707346	38.7269602405653	1.23092249736091	36.2573270463792	-4.96385	8.07571535697622e-08	3.16313324089735e-06	LOC100577489	NC_037644.1	3008971	3009817	+	516	protein_coding	uncharacterized LOC100577489 && - && PF14912:Testicular haploid expressed repeat
552017	696.94465214288	603.659647621128	815.368076051972	361.719987128478	343.391513773603	353.383512195158	705.324125271994	352.831671032413	1.00003789799413	8.1600185441492e-08	3.18473866608795e-06	LOC552017	NC_037651.1	5550362	5630421	-	16768	protein_coding	alpha-catulin%2C transcript variant X2 && sp|Q9UBT7|CTNL1_HUMAN Alpha-catulin OS=Homo sapiens OX=9606 GN=CTNNAL1 PE=1 SV=2 && -
412230	393.467379163082	408.959407814019	648.284453910174	187.135892394544	183.289361049576	192.424583695309	483.570413629092	187.61661237981	1.3674669305558	8.41134085025651e-08	3.25954371672352e-06	LOC412230	NC_037652.1	9061000	9079509	-	11959	protein_coding	dynein heavy chain 3%2C axonemal%2C transcript variant X1 && sp|Q8TD57|DYH3_HUMAN Dynein axonemal heavy chain 3 OS=Homo sapiens OX=9606 GN=DNAH3 PE=2 SV=1 && PF08393:Dynein heavy chain, N-terminal region 2|PF17852:Dynein heavy chain AAA lid domain|PF12774:Hydrolytic ATP binding site of dynein motor region|PF12775:P-loop containing dynein motor region|PF18199:Dynein heavy chain C-terminal domain|P…
113219320	29.6775882093809	22.226054772501	28.9611611712449	110.684033916285	75.0823888636817	99.2378356164485	26.9549347177089	95.0014194654718	-1.81573	8.58360177417161e-08	3.29128421712798e-06	LOC113219320	NC_037638.1	12381699	12388686	+	3304	protein_coding	uncharacterized LOC113219320 && - && PF14924:Protein of unknown function (DUF4497)
413152	557.172785092248	588.545930375828	484.17120727312	252.177025726794	242.913611029559	304.974811894452	543.296640913732	266.688482883601	1.02681122066653	8.88918683738594e-08	3.39653964192145e-06	LOC413152	NC_037644.1	1303882	1309641	-	3868	protein_coding	LIM domain kinase 1%2C transcript variant X1 && sp|Q8IR79|LIMK1_DROME LIM domain kinase 1 OS=Drosophila melanogaster OX=7227 GN=LIMK1 PE=1 SV=1 && PF00412:LIM domain|PF07714:Protein tyrosine kinase
102656585	882.668913840296	879.262726800141	762.643910842783	389.105727478899	359.95380543471	491.348308052172	841.52518382774	413.469280321927	1.02559885934847	9.25837775705179e-08	3.50088415671495e-06	LOC102656585	NC_037639.1	14301106	14368260	-	2896	protein_coding	CD151 antigen%2C transcript variant X1 && sp|A1L157|TSN11_HUMAN Tetraspanin-11 OS=Homo sapiens OX=9606 GN=TSPAN11 PE=2 SV=2 && PF00335:Tetraspanin family
725932	438.462432254724	480.082783086022	753.732784328553	214.521632744965	217.518097149196	216.628933845662	557.425999889767	216.222887913274	1.36751181824622	9.62369892012425e-08	3.62647523445234e-06	Cpap3-c	NC_037640.1	12258005	12264713	+	1386	protein_coding	cuticular protein analogous to peritrophins 3-C%2C transcript variant X1 && - && PF01607:Chitin binding Peritrophin-A domain
102656387	38.2936622056528	51.5644470722024	37.8722876854741	5.70536257300439	3.31245833222125	0	42.5767989877764	3.00594030174188	3.80321155183904	9.89040734325473e-08	3.71417084010611e-06	LOC102656387	NC_037649.1	7811985	7815311	+	1937	lncRNA	uncharacterized LOC102656387 && - && -
727202	224.017923903069	200.923535143409	175.994748656027	408.503960227114	414.057291527657	599.057666221244	200.312069234168	473.872972658672	-1.24318	1.30623744277601e-07	4.85529346076741e-06	LOC727202	NC_037643.1	13051985	13054113	-	1087	protein_coding	carbohydrate sulfotransferase 11 && sp|Q9JME2|CHSTB_MOUSE Carbohydrate sulfotransferase 11 OS=Mus musculus OX=10090 GN=Chst11 PE=2 SV=1 && PF03567:Sulfotransferase family
413125	138.814525495491	141.357708353107	172.281779275098	66.1822058468509	41.9578055414692	48.4087003007066	150.818004374565	52.1829038963422	1.53306846654165	1.42514335178236e-07	5.26147518522892e-06	LOC413125	NC_037649.1	4700015	4896125	+	4415	protein_coding	LIM/homeobox protein Lhx9 && sp|Q6DJ06|LMO42_XENTR LIM domain transcription factor LMO4.2 OS=Xenopus tropicalis OX=8364 GN=lmo4.2 PE=2 SV=1 && PF00412:LIM domain
64984918	27463.257192339	57556.5914388687	53614.5352667362	116336.907153618	125648.169457817	137602.940822266	46211.4612993146	126529.339144567	-1.45314	1.56770993176012e-07	5.72974385761693e-06	KEF36_r02	NC_001566.1	13291	14661	-	1371	rRNA	16S ribosomal RNA && - && -
724312	1944.36069849202	2195.9342115231	1635.19171536106	3427.78183386103	6589.58377556548	9960.09008687038	1925.16220845873	6659.15189876563	-1.7904	1.60645541949832e-07	5.85178160809255e-06	LOC724312	NC_037644.1	8005369	8009486	-	1575	protein_coding	vanin-like protein 1 && sp|Q9NFP1|VNNL1_DROME Vanin-like protein 1 OS=Drosophila melanogaster OX=7227 GN=vanin-like PE=1 SV=1 && PF00795:Carbon-nitrogen hydrolase
408271	947.768139589906	913.046330054343	1254.98365075395	536.304081862412	416.265597082471	511.922005679972	1038.59937346606	488.163894874952	1.09002887504756	1.61738438642776e-07	5.87201879564204e-06	LOC408271	NC_037647.1	11705264	11824355	-	8770	protein_coding	rap1 GTPase-activating protein 1%2C transcript variant X9 && sp|P47736|RPGP1_HUMAN Rap1 GTPase-activating protein 1 OS=Homo sapiens OX=9606 GN=RAP1GAP PE=1 SV=2 && PF02188:GoLoco motif|PF02145:Rap/ran-GAP
409508	358.045741622853	393.845690568718	320.800554512251	192.841254967548	154.581388836992	162.169146007367	357.563995567941	169.863929937302	1.07311188155359	1.66622204083607e-07	6.00939751229591e-06	LOC409508	NC_037652.1	1848897	1851670	-	1503	protein_coding	S-adenosylmethionine mitochondrial carrier protein%2C transcript variant X1 && sp|Q4V9P0|SAMC_DANRE S-adenosylmethionine mitochondrial carrier protein OS=Danio rerio OX=7955 GN=slc25a26 PE=2 SV=1 && PF00153:Mitochondrial carrier protein
413185	527.495196882867	360.062087314517	401.000693140314	168.87873216093	147.956472172549	211.788063815591	429.519325779233	176.20775604969	1.28594318483847	1.69905091715155e-07	6.10764092849743e-06	LOC413185	NC_037645.1	3509455	3540716	-	3485	protein_coding	spondin-1%2C transcript variant X1 && sp|Q9W770|SPON1_CHICK Spondin-1 OS=Gallus gallus OX=9031 GN=SPON1 PE=2 SV=1 && PF00014:Kunitz/Bovine pancreatic trypsin inhibitor domain|PF02014:Reeler domain|PF00090:Thrombospondin type 1 domain|PF06468:Spondin_N
100578437	2595.35295598812	1575.38276227487	1854.99950271205	840.970443260846	933.009096908986	920.975523220943	2008.57840699168	898.318354463592	1.16066848406412	1.77342812438631e-07	6.35410575189953e-06	LOC100578437	NC_037639.1	10309560	10319363	+	7529	protein_coding	ataxin-7-like protein 1%2C transcript variant X1 && sp|Q9ULK2|AT7L1_HUMAN Ataxin-7-like protein 1 OS=Homo sapiens OX=9606 GN=ATXN7L1 PE=1 SV=3 && -
726669	117.753011282382	192.033113234409	210.154066960572	62.7589883030482	47.4785694285046	32.6758727029769	173.313397159121	47.6378101448433	1.86286655570404	1.78634992485429e-07	6.37948757477376e-06	LOC726669	NC_037650.1	2816488	2819225	-	700	protein_coding	uncharacterized LOC726669 && - && -
409771	149.345282602046	146.691961498507	124.755771199209	43.3607555548333	55.2076388703542	58.0904403608479	140.264338433254	52.2196115953451	1.42475174868113	1.86518458201146e-07	6.63932804958345e-06	LOC409771	NC_037645.1	6225905	6252412	+	4623	protein_coding	potassium channel subfamily K member 18%2C transcript variant X1 && sp|Q23435|TWK9_CAEEL TWiK family of potassium channels protein 9 OS=Caenorhabditis elegans OX=6239 GN=twk-9 PE=2 SV=2 && PF07885:Ion channel
552002	304.43461453494	384.066226468818	363.870999331026	187.135892394544	156.789694391806	144.015883394602	350.790613444928	162.647156726984	1.10896315235701	2.27173827504329e-07	7.95690893258752e-06	LOC552002	NC_037648.1	4349161	4361055	-	2137	protein_coding	uncharacterized LOC552002%2C transcript variant X3 && sp|Q64322|NPDC1_MOUSE Neural proliferation differentiation and control protein 1 OS=Mus musculus OX=10090 GN=Npdc1 PE=2 SV=2 && PF06809:Neural proliferation differentiation control-1 protein (NPDC1)
100576288	238.378047230189	138.690581780406	248.026354646046	678.938146187522	481.410610949489	526.444615770184	208.364994552214	562.264457635732	-1.43137	2.34487151966085e-07	8.1607503079152e-06	LOC100576288	NC_037638.1	9232769	9239418	-	5417	protein_coding	uncharacterized LOC100576288%2C transcript variant X3 && - && -
413210	144.558574826339	222.26054772501	297.037550474307	63.9000608176491	35.3328888770267	73.8232679585775	221.285557675219	57.6854058844178	1.94389131734871	2.37917235024357e-07	8.25383982332118e-06	LOC413210	NC_037649.1	629481	686347	+	7864	protein_coding	cadherin-89D%2C transcript variant X1 && sp|Q9VEU1|CAD89_DROME Cadherin-89D OS=Drosophila melanogaster OX=7227 GN=Cad89D PE=2 SV=3 && PF00028:Cadherin domain
406088	25582.0810364863	134858.809937627	98453.096104709	526109.740016968	411071.662417548	380851.818963287	86297.9956929409	439344.407132601	-2.34795	2.3956203438772e-07	8.28460098667407e-06	Vg	NC_037641.1	5029485	5035661	-	5393	protein_coding	vitellogenin && sp|Q868N5|VIT_APIME Vitellogenin OS=Apis mellifera OX=7460 GN=Vg PE=1 SV=1 && PF00094:von Willebrand factor type D domain|PF09172:Domain of unknown function (DUF1943)|PF01347:Lipoprotein amino terminal region
726352	198844.627710628	195328.792636075	99416.2403621219	634639.429025687	428163.94741181	395660.040385273	164529.886902942	486154.472274256	-1.56307	2.46427840626283e-07	8.4766950835846e-06	LOC726352	NC_037650.1	5993703	5997742	-	1962	protein_coding	transmembrane protease serine 11B-like protein && sp|Q6UWB4|PRS55_HUMAN Serine protease 55 OS=Homo sapiens OX=9606 GN=PRSS55 PE=1 SV=2 && PF00089:Trypsin
100578194	98.6061801795559	65.7891221266031	73.5167937423909	162.032297073325	271.621583242143	311.02589943204	79.3040320161833	248.226593249169	-1.64796	2.46668103640181e-07	8.4766950835846e-06	LOC100578194	NC_037648.1	4975154	4980368	-	2665	lncRNA	uncharacterized LOC100578194 && - && -
413048	956.384213586178	824.142110964338	948.292379889224	1638.58013096686	2748.23626296623	4672.6497965257	909.606234813247	3019.82206348627	-1.73105	2.77823106835694e-07	9.51740097649049e-06	LOC413048	NC_037645.1	9844313	9851641	+	2700	protein_coding	bifunctional 3'-phosphoadenosine 5'-phosphosulfate synthase 2%2C transcript variant X1 && sp|O95340|PAPS2_HUMAN Bifunctional 3'-phosphoadenosine 5'-phosphosulfate synthase 2 OS=Homo sapiens OX=9606 GN=PAPSS2 PE=1 SV=2 && PF01747:ATP-sulfurylase|PF14306:PUA-like domain|PF01583:Adenylylsulphate kinase
107964839	349.429667626582	327.167526251215	455.210046101875	183.712674850741	171.143680498098	171.850886067508	377.269079993224	175.569080472116	1.10493913813888	3.44332706161411e-07	1.15072410181404e-05	LOC107964839	NC_037645.1	11793015	11799493	+	5133	protein_coding	rootletin%2C transcript variant X3 && - && -
412670	2615.45712864608	4221.1723223934	2743.14177863022	7027.8656174268	6844.64306714652	6883.71718276048	3193.25707655657	6918.74195577793	-1.11552	3.74537929038413e-07	1.24405789924978e-05	LOC412670	NC_037641.1	146531	149435	-	1479	protein_coding	probable phosphoserine aminotransferase && sp|Q9VAN0|SERC_DROME Probable phosphoserine aminotransferase OS=Drosophila melanogaster OX=7227 GN=CG11899 PE=2 SV=1 && PF00266:Aminotransferase class-V
725816	1113.38822862935	1810.97894286338	1235.67620997312	3582.96769584675	3376.49919331086	2637.06394888099	1386.68112715529	3198.84361267954	-1.20599	4.00753884788014e-07	1.32309318820647e-05	LOC725816	NC_037638.1	4815800	4817252	+	1453	protein_coding	homocysteine S-methyltransferase YbgG && sp|O31463|HMT_BACSU Homocysteine S-methyltransferase YbgG OS=Bacillus subtilis (strain 168) OX=224308 GN=ybgG PE=4 SV=1 && PF02574:Homocysteine S-methyltransferase
411997	306.349297645222	459.634812695322	400.258099264128	811.302557881223	815.968902503835	752.755289675987	388.747403201557	793.342250020349	-1.02844	4.04369893199961e-07	1.331010299063e-05	LOC411997	NC_037638.1	11581639	11590265	-	2201	protein_coding	ATP-binding cassette sub-family G member 4%2C transcript variant X1 && sp|Q9H172|ABCG4_HUMAN ATP-binding cassette sub-family G member 4 OS=Homo sapiens OX=9606 GN=ABCG4 PE=1 SV=2 && PF00005:ABC transporter|PF01061:ABC-2 type transporter
100578002	128.283768388937	94.2384722354044	106.190924294565	232.778792978579	235.184541587709	243.253719011051	109.571054972969	237.072351192446	-1.11525	4.17059105809036e-07	1.36865522771205e-05	LOC100578002	NC_037648.1	10575866	10576484	-	619	protein_coding	thioredoxin%2C mitochondrial && sp|P97493|THIOM_MOUSE Thioredoxin, mitochondrial OS=Mus musculus OX=10090 GN=Txn2 PE=1 SV=1 && PF00085:Thioredoxin
409711	227.847290123634	294.272965187914	485.656395025492	120.953686547693	97.1654444118234	111.340010691625	335.925550112346	109.819713883714	1.61508737579464	4.4759841878435e-07	1.45576057157005e-05	LOC409711	NC_037651.1	1596870	1759252	+	4941	protein_coding	kazrin%2C transcript variant X18 && sp|Q674X7|KAZRN_HUMAN Kazrin OS=Homo sapiens OX=9606 GN=KAZN PE=1 SV=2 && PF00536:SAM domain (Sterile alpha motif)|PF07647:SAM domain (Sterile alpha motif)
410537	14.3601233271198	15.1137172453007	14.8518775237153	33.0911029234254	100.477902744045	349.752859672605	14.7752393653786	161.107288446692	-3.44562	4.63274771445367e-07	1.49737023419309e-05	LOC410537	NC_037651.1	8918981	8943930	+	4206	protein_coding	protein lozenge && sp|Q9W349|LOZEN_DROME Protein lozenge OS=Drosophila melanogaster OX=7227 GN=lz PE=2 SV=2 && PF00853:Runt domain
102654496	498.774950228627	541.426694258125	341.593183045453	950.513404662531	988.216735779341	1402.64209121297	460.598275844068	1113.79074388495	-1.27467	4.64502662327468e-07	1.49737023419309e-05	LOC102654496	NC_037638.1	27564965	27566289	+	681	protein_coding	high affinity copper uptake protein 1%2C transcript variant X1 && sp|Q9JK41|COPT1_RAT High affinity copper uptake protein 1 OS=Rattus norvegicus OX=10116 GN=Slc31a1 PE=2 SV=1 && PF04145:Ctr copper transporter family
100578733	1165.08467260699	1057.96020717105	1042.60180216482	498.648688880583	352.22473599286	177.901973605097	1088.54889398095	342.92513282618	1.66577828709223	4.69499432716709e-07	1.50902641197888e-05	LOC100578733	NC_037642.1	10772955	10784040	-	2454	protein_coding	nose resistant to fluoxetine protein 6%2C transcript variant X1 && - && PF01757:Acyltransferase family
411249	262.311586108721	325.389441869415	285.89864233152	147.198354383513	146.852319395142	133.123925826943	291.199890103219	142.391533201866	1.03180479558443	4.76281994226244e-07	1.5183272229964e-05	LOC411249	NC_037645.1	5079237	5082969	-	3540	protein_coding	cap-specific mRNA (nucleoside-2'-O-)-methyltransferase 1 && sp|Q9W4N2|CMTR1_DROME Cap-specific mRNA (nucleoside-2'-O-)-methyltransferase 1 OS=Drosophila melanogaster OX=7227 GN=Cmtr1 PE=1 SV=1 && PF01728:FtsJ-like methyltransferase|PF01585:G-patch domain
107963970	7490.24032742568	5111.10355548434	5130.58109056746	11425.5590886986	11543.9172877911	14281.776806216	5910.64165782583	12417.0843942352	-1.07102	5.12135727220636e-07	1.62220847161366e-05	LOC107963970	NC_037644.1	13789738	13792505	-	1312	protein_coding	uncharacterized LOC107963970 && - && -
408393	248.908804336743	176.030353798208	286.641236207706	44.5018280694342	64.0408610896109	101.658270631484	237.193464780886	70.066986596843	1.76239715376706	5.14684089493498e-07	1.62556870808813e-05	LOC408393	NC_037649.1	10138913	10474973	+	13969	protein_coding	agrin%2C transcript variant X1 && sp|A2ASQ1|AGRIN_MOUSE Agrin OS=Mus musculus OX=10090 GN=Agrn PE=1 SV=1 && -
552345	174.23616303572	187.587902279909	151.489150741896	76.4518584782588	55.2076388703542	75.0334854660952	171.104405352508	68.8976609382361	1.31288432673466	5.25788861226438e-07	1.65585610244453e-05	LOC552345	NC_037646.1	7830624	7838081	-	2604	protein_coding	gamma-1-syntrophin%2C transcript variant X2 && sp|Q9NSN8|SNTG1_HUMAN Gamma-1-syntrophin OS=Homo sapiens OX=9606 GN=SNTG1 PE=1 SV=1 && PF00595:PDZ domain
410642	432.718382923876	630.330913348129	600.758445834285	268.152040931206	184.393513826983	125.862620781837	554.602580702097	192.802725180009	1.52388700210423	5.47018089717552e-07	1.71776255299811e-05	LOC410642	NC_037653.1	3302672	3316734	+	5113	protein_coding	homeobox protein abdominal-B%2C transcript variant X1 && sp|P09087|ABDB_DROME Homeobox protein abdominal-B OS=Drosophila melanogaster OX=7227 GN=Abd-B PE=1 SV=3 && PF00046:Homeodomain
102654797	5.74404933084792	20.447970390701	17.8222530284584	208.81627017196	165.622916611063	35.0963077180123	14.6714242500024	136.511831500345	-3.21137	5.51301447803672e-07	1.72625278555832e-05	LOC102654797	NC_037638.1	13201766	13202682	+	684	lncRNA	uncharacterized LOC102654797 && - && -
551197	3781.49914280821	8467.24	4723.63964641766	19732.566994993	17125.4095775839	12990.4747256946	5657.45887178596	16616.1504327572	-1.55437	5.54500710435358e-07	1.7313096467536e-05	LOC551197	NC_037651.1	374523	378498	+	1719	protein_coding	probable cytochrome P450 6a13 && sp|Q9V4U7|C6A14_DROME Probable cytochrome P450 6a14 OS=Drosophila melanogaster OX=7227 GN=Cyp6a14 PE=3 SV=3 && PF00067:Cytochrome P450
411664	476.756094460377	656.113136884231	702.493806871735	289.832418708623	200.955805488089	128.283055796872	611.787679405448	206.357093331195	1.56750590327229	5.67998696988669e-07	1.76840164122284e-05	LOC411664	NC_037642.1	12642497	12649776	+	2118	protein_coding	uncharacterized LOC411664%2C transcript variant X1 && - && -
410920	1413.99347694373	1330.00711758646	1007.69988998409	677.797073672921	486.931374836524	387.269602405653	1250.56682817143	517.332683638366	1.2728103915695	6.12795631959463e-07	1.89706251162975e-05	LOC410920	NC_037640.1	11991153	11996214	+	2555	protein_coding	putative inorganic phosphate cotransporter && sp|Q9NRA2|S17A5_HUMAN Sialin OS=Homo sapiens OX=9606 GN=SLC17A5 PE=1 SV=2 && PF07690:Major Facilitator Superfamily
724488	3681.93562107351	3402.36446457446	4693.93589137023	10729.504854792	7743.42342795588	7076.14176645579	3926.07865900607	8516.3566830679	-1.11705	6.19972744562742e-07	1.91133355110293e-05	LOC724488	NC_037639.1	4837466	4838343	+	878	protein_coding	protein lethal(2)essential for life && sp|P82147|L2EFL_DROME Protein lethal(2)essential for life OS=Drosophila melanogaster OX=7227 GN=l(2)efl PE=1 SV=1 && PF00011:Hsp20/alpha crystallin family
408434	159.876	114.686442626105	162.628058884683	376.553929818289	293.704638790284	313.446334447075	145.730180406463	327.901634351883	-1.16906	6.30133990802756e-07	1.93429894704846e-05	LOC408434	NC_037650.1	6858151	6861688	-	2469	protein_coding	EGF domain-specific O-linked N-acetylglucosamine transferase%2C transcript variant X1 && sp|Q9VQB7|EOGT_DROME EGF domain-specific O-linked N-acetylglucosamine transferase OS=Drosophila melanogaster OX=7227 GN=Eogt PE=1 SV=1 && PF04577:Protein of unknown function (DUF563)
107963964	5.74404933084792	1.77808438180008	7.42593876185767	30.8089578942237	46.3744166510975	43.5678302706359	4.98269082483522	40.2504016053191	-2.9952	6.70422994491175e-07	2.05220797865534e-05	LOC107963964	NC_037643.1	13395375	13398982	+	2049	protein_coding	uncharacterized LOC107963964%2C transcript variant X1 && - && -
725387	48948.8737143757	43663.5291216737	40303.5400361063	26015.3122603854	22801.8590062337	16823.2335720031	44305.3142907186	21880.1349462074	1.01783772614814	6.87218454324164e-07	2.0815247698502e-05	LOC725387	NC_037638.1	18581363	18586248	+	4702	protein_coding	uncharacterized protein DDB_G0283357 && - && -
411116	148.387941046905	139.579623971307	138.865054846738	47.9250456132368	58.5200972025755	66.5619629134716	142.277539954983	57.6690352430946	1.30379587897279	6.87932358290641e-07	2.0815247698502e-05	LOC411116	NC_037642.1	11492872	11728355	-	6224	protein_coding	nephrin%2C transcript variant X1 && - && PF08205:CD80-like C2-set immunoglobulin domain|PF00047:Immunoglobulin domain|PF13927:Immunoglobulin domain|PF07686:Immunoglobulin V-set domain
102655512	119.667694392665	54.2315736449025	120.300207942094	28.5268128650219	13.249833328885	12.1021750751766	98.0664919932206	17.9596070896945	2.44798098834814	6.9030935403806e-07	2.0815247698502e-05	LOC102655512	NC_037646.1	10094748	10099600	+	2852	protein_coding	uncharacterized LOC102655512 && - && -
100576163	120.625035947806	123.576864535106	113.616863056422	237.343083036982	230.767930478081	315.86676946211	119.272921179778	261.325927659058	-1.13144	6.90752264964771e-07	2.0815247698502e-05	LOC100576163	NC_037641.1	8871345	8874821	+	544	protein_coding	short neuropeptide F && sp|E2AJ76|SNPF_CAMFO Short neuropeptide F OS=Camponotus floridanus OX=104421 GN=EAG_11010 PE=1 SV=1 && -
410535	447.078506250996	309.386682433214	287.383830083892	122.094759062294	144.644013840328	162.169146007367	347.949672922701	142.96930630333	1.28238362980359	7.1690654858428e-07	2.13132634477042e-05	LOC410535	NC_037651.1	8825320	8913127	-	4673	protein_coding	protein lozenge%2C transcript variant X4 && sp|Q9W349|LOZEN_DROME Protein lozenge OS=Drosophila melanogaster OX=7227 GN=lz PE=2 SV=2 && PF00853:Runt domain
409221	494.945584008062	514.755428531124	505.706429682507	184.853747365342	251.746833248815	286.821549281687	505.135814073898	241.140709965281	1.06749169477335	7.17723366467345e-07	2.13132634477042e-05	LOC409221	NC_037639.1	13303105	13310312	-	4475	protein_coding	uncharacterized LOC409221%2C transcript variant X1 && - && -
726297	924.791942266514	1218.87684372396	1238.64658547786	3277.16026193372	1830.68530494095	3294.21205546308	1127.43845715611	2800.68587411258	-1.31242	7.2699704911733e-07	2.1473758146962e-05	LOC726297	NC_037645.1	2288090	2288940	+	417	protein_coding	cytochrome c oxidase subunit 7C%2C mitochondrial && - && -
107964619	5.74404933084792	6.22329533630029	0.742593876185767	55.912553215443	25.3955138803629	53.2495703307773	4.23664618111132	44.8525458088611	-3.44317	7.53424224633034e-07	2.2132849265564e-05	LOC107964619	NC_037638.1	5603339	5611573	-	629	lncRNA	uncharacterized LOC107964619 && - && -
100629120	63.1845426393271	29.3383922997014	11.1389081427865	214.521632744965	155.685541614399	205.736976278003	34.5539476939383	191.981383545789	-2.4853	8.12375804749253e-07	2.37127622838154e-05	Mir750	NW_020555859.1	229034	229169	-	136	miRNA	ame-miR-750 && - && -
100359410	165.620089039448	253.377024406512	292.581987217192	748.543569578175	458.22340262394	694.66484931514	237.193033554384	633.810607172418	-1.41593	8.23163627528568e-07	2.39242875575324e-05	Cox6c	NC_037643.1	1851373	1852552	+	497	protein_coding	cytochrome c oxidase subunit VIc%2C transcript variant X3 && - && -
410552	155.089331932894	156.471425598407	186.391062922627	392.528945022702	378.72440265063	286.821549281687	165.983940151309	352.691632318339	-1.08617	8.35594659076933e-07	2.42211629559489e-05	LOC410552	NC_037651.1	9683316	9689463	+	3590	pseudogene	- && sp|Q64343|ABCG1_MOUSE ATP-binding cassette sub-family G member 1 OS=Mus musculus OX=10090 GN=Abcg1 PE=1 SV=1 && PF00005:ABC transporter|PF01061:ABC-2 type transporter
410293	139.771867050633	123.576864535106	120.300207942094	51.3482631570395	50.7910277607259	29.045220180424	127.882979842611	43.7281703660631	1.54332829822336	8.5933162844424e-07	2.48433228456049e-05	LOC410293	NC_037648.1	235182	297554	-	3253	protein_coding	collectin-11 && - && PF00059:Lectin C-type domain
725458	207.743117465666	286.271585469813	298.522738226678	555.702314610627	544.347319261693	504.660700634866	264.179147054053	534.903444835729	-1.01594	8.62641959413216e-07	2.48732225131072e-05	LOC725458	NC_037638.1	18587043	18589811	+	1777	protein_coding	hydroxylysine kinase%2C transcript variant X1 && sp|A2RU49|HYKK_HUMAN Hydroxylysine kinase OS=Homo sapiens OX=9606 GN=HYKK PE=1 SV=2 && PF01636:Phosphotransferase enzyme family
100577682	514.092415110889	420.51695629572	552.48984388221	272.71633098961	157.893847169213	173.061103575026	495.699738429606	201.22376057795	1.30087725215096	8.85474782279849e-07	2.5397554910116e-05	LOC100577682	NC_037651.1	4619010	4623842	-	2380	protein_coding	uncharacterized LOC100577682 && - && PF01284:Membrane-associating domain
552381	746.726413010229	1033.95606801675	857.695926994561	2198.84673563589	1819.64377716688	1494.61862178432	879.459469340513	1837.70304486236	-1.06321	8.92406551401761e-07	2.55293685699436e-05	LOC552381	NC_037642.1	8394442	8398255	+	2232	protein_coding	neutral and basic amino acid transport protein rBAT%2C transcript variant X1 && sp|O16099|MAL2_DROVI Maltase 2 OS=Drosophila virilis OX=7244 GN=Mal-B2 PE=3 SV=2 && PF16028:Solute carrier family 3 member 2 N-terminus|PF00128:Alpha amylase, catalytic domain
100577385	867.351448958035	1012.61905543515	864.379271880233	1582.66757775142	1829.58115216354	2693.94417173432	914.783258757805	2035.39763388309	-1.15371	9.13302544280315e-07	2.60589300362801e-05	LOC100577385	NC_037644.1	9325448	9342665	+	2478	protein_coding	facilitated trehalose transporter Tret1%2C transcript variant X1 && sp|A9ZSY3|TRET1_BOMMO Facilitated trehalose transporter Tret1 OS=Bombyx mori OX=7091 GN=Tret1 PE=1 SV=1 && PF00083:Sugar (and other) transporter
412969	11.4880986616958	41.784982972302	162.628058884683	1234.64046079815	1957.66287434276	2867.00527530935	71.9670468395602	2019.76953681675	-4.80839	9.71638442419321e-07	2.75079401522237e-05	LOC412969	NC_037642.1	8231490	8233129	+	1317	protein_coding	uncharacterized LOC412969 && - && PF03067:Lytic polysaccharide mono-oxygenase, cellulose-degrading
551263	151.259965712328	254.266066597412	219.065193474801	85.5804385950658	55.2076388703542	79.8743554961659	208.197075261514	73.5541443205286	1.50338587282533	1.01554230188944e-06	2.84560160898661e-05	LOC551263	NC_037645.1	11657165	11668404	+	2184	protein_coding	monocarboxylate transporter 13%2C transcript variant X2 && sp|Q66HE2|MOT13_RAT Monocarboxylate transporter 13 OS=Rattus norvegicus OX=10116 GN=Slc16a13 PE=2 SV=1 && PF07690:Major Facilitator Superfamily
726447	198.169701914253	160.027594362007	121.785395694466	390.247	346.703972105825	340.071119612464	159.994230656909	359.007297237263	-1.16973	1.05085775619059e-06	2.92207978617067e-05	LOC726447	NC_037638.1	15185754	15186376	-	623	protein_coding	histone H2B && sp|Q8I1N0|H2B_DROYA Histone H2B OS=Drosophila yakuba OX=7245 GN=His2B PE=3 SV=3 && PF00125:Core histone H2A/H2B/H3/H4
726252	599.295813518466	396.512817141419	622.293668243673	124.376904091496	196.539194378461	252.935459071192	539.367432967852	191.283852513716	1.49651750403984	1.07600570218412e-06	2.97685830720711e-05	LOC726252	NC_037640.1	9469876	9518749	-	10737	protein_coding	titin%2C transcript variant X1 && - && -
410070	524.623172217443	340.503159114716	476.002674635077	154.044789471118	188.810124936611	226.310673905803	447.043001989078	189.721862771178	1.23717291666049	1.16023210063147e-06	3.18568251148259e-05	LOC410070	NC_037638.1	6409587	6421393	+	9756	protein_coding	centrosome-associated protein 350 && sp|Q5VT06|CE350_HUMAN Centrosome-associated protein 350 OS=Homo sapiens OX=9606 GN=CEP350 PE=1 SV=1 && -
725147	296.775882093809	306.719555860514	403.228474768871	852.381168406855	563.117916477613	933.077698296119	335.574637574398	782.858927726863	-1.22064	1.32164374675681e-06	3.60172640013925e-05	LOC725147	NC_037642.1	7443754	7444533	+	441	protein_coding	40S ribosomal protein S29%2C transcript variant X1 && sp|Q4LAY1|RS29_SCALT 40S ribosomal protein S29 OS=Scarabaeus laticollis OX=292456 GN=RpS29 PE=3 SV=1 && -
100577943	2802.13873189864	2003.01205609779	4702.84701788446	1069.18494618102	1129.54829128745	1276.77947043114	3169.3326019603	1158.50423596654	1.45215	1.37525645571569e-06	3.70829706910001e-05	LOC100577943	NC_037653.1	866134	872967	-	1924	protein_coding	scavenger receptor class B member 1 && sp|O18824|SCRB1_BOVIN Scavenger receptor class B member 1 OS=Bos taurus OX=9913 GN=SCARB1 PE=2 SV=1 && PF01130:CD36 family
726651	146.473257936622	187.587902279909	86.8834835137347	28.5268128650219	39.749499986655	47.1984827931889	140.314881243422	38.4915985482886	1.86542228887307	1.37771651725348e-06	3.70829706910001e-05	LOC726651	NC_037652.1	7843963	7850348	+	4227	protein_coding	Fanconi anemia group I protein && sp|Q9NVI1|FANCI_HUMAN Fanconi anemia group I protein OS=Homo sapiens OX=9606 GN=FANCI PE=1 SV=4 && PF14679:FANCI helical domain 1|PF14676:FANCI solenoid 2|PF14677:FANCI solenoid 3|PF14678:FANCI solenoid 4|PF14675:FANCI solenoid 1|PF14680:FANCI helical domain 2
100577224	251.780829002167	300.496260524214	369.069156464326	117.53046900389	152.373083282178	140.385230872049	307.115415330236	136.762927719372	1.16857551401282	1.39607190370526e-06	3.7484702122091e-05	LOC100577224	NC_037640.1	9366240	9371084	-	2308	protein_coding	uncharacterized LOC100577224 && - && -
726118	307.306639200364	522.756808249224	406.198850273614	1030.38848068459	764.073721965702	1086.77532175086	412.087432574401	960.412508133719	-1.22014	1.42048348254939e-06	3.80466752384798e-05	LOC726118	NC_037642.1	9545615	9546484	-	463	protein_coding	uncharacterized LOC726118 && - && -
726585	5537.26355493739	3869.11161479698	3721.88050744306	9772.14501504191	8634.4747193234	7928.13489174822	4376.08522572581	8778.25154203784	-1.00444	1.47647529739892e-06	3.94496871637541e-05	LOC726585	NC_037641.1	12162921	12165439	-	1891	protein_coding	dihydroceramide fatty acyl 2-hydroxylase FAH2%2C transcript variant X2 && sp|Q4R4P4|FA2H_MACFA Fatty acid 2-hydroxylase OS=Macaca fascicularis OX=9541 GN=FA2H PE=2 SV=1 && PF04116:Fatty acid hydroxylase superfamily|PF00173:Cytochrome b5-like Heme/Steroid binding domain
727091	1077.00924953398	1658.06368602858	1984.95343104455	626.448810515882	565.326222032427	780.590292348894	1573.34212220237	657.455108299068	1.25950568102937	1.55943044164984e-06	4.14633962684902e-05	LOC727091	NC_037644.1	5302778	5523561	+	3075	protein_coding	forkhead box protein O%2C transcript variant X1 && sp|B4MB78|FOXO_DROVI Forkhead box protein O OS=Drosophila virilis OX=7244 GN=foxo PE=3 SV=1 && PF16676:Transactivation domain of FOXO protein family|PF00250:Forkhead domain
412034	233.591339454482	293.383922997014	331.939462655038	567.113039756636	526.680874823179	728.550939525634	286.304908368844	607.448284701816	-1.08318	1.56796653564711e-06	4.15891706348341e-05	LOC412034	NC_037647.1	10293652	10302012	-	3837	protein_coding	DNA helicase MCM8 && sp|Q9UJA3|MCM8_HUMAN DNA helicase MCM8 OS=Homo sapiens OX=9606 GN=MCM8 PE=1 SV=2 && PF17855:MCM AAA-lid domain|PF00493:MCM P-loop domain|PF17207:MCM OB domain
107965601	5.74404933084792	0.889042190900042	1.48518775237153	23.9625228066184	37.5411944318409	33.8860902104946	2.70609309137316	31.7966024829846	-3.60217	1.62726346117387e-06	4.30574699847653e-05	LOC107965601	NC_037652.1	6387866	6390881	-	3016	protein_coding	uncharacterized LOC107965601 && - && -
102655568	147.430599491763	66.6781643175031	60.8926978472329	5.70536257300439	11.0415277740708	24.2043501503533	91.6671538854997	13.6504134991428	2.75278847610655	1.71829810761382e-06	4.5247136674708e-05	LOC102655568	NC_037638.1	24594949	24599196	-	3979	lncRNA	uncharacterized LOC102655568%2C transcript variant X1 && - && -
409849	1057.86241843116	1022.39851953505	870.320022889719	1565.5514900324	2535.13477692667	3446.69946141031	983.526986951975	2515.79524278979	-1.35508	1.75536826972003e-06	4.59740127108496e-05	LOC409849	NC_037647.1	3306197	3484069	-	8731	protein_coding	immunoglobulin-like and fibronectin type III domain containing 12%2C transcript variant X7 && sp|P34082|FAS2_DROME Fasciclin-2 OS=Drosophila melanogaster OX=7227 GN=Fas2 PE=1 SV=1 && PF00047:Immunoglobulin domain|PF13927:Immunoglobulin domain|PF07679:Immunoglobulin I-set domain|PF00041:Fibronectin type III domain
102654625	641.418841944684	444.521095450021	449.269295092389	965.347347352342	986.008430224526	1238.05251019057	511.736410829031	1063.13609592248	-1.0556	1.75852281415951e-06	4.59740127108496e-05	LOC102654625	NC_037645.1	8485889	8499165	-	6456	lncRNA	uncharacterized LOC102654625%2C transcript variant X1 && - && -
100576169	1675.34772149731	1191.31653580606	1249.04289974446	507.77726899739	645.929374783144	768.488117273717	1371.90238568261	640.731587018084	1.09838306646131	1.82401561668989e-06	4.74591491885406e-05	LOC100576169	NC_037638.1	19323930	19333458	-	5642	protein_coding	uncharacterized LOC100576169 && sp|Q9VWE0|DOME_DROME Cytokine receptor OS=Drosophila melanogaster OX=7227 GN=dome PE=1 SV=1 && PF00041:Fibronectin type III domain
100576222	306.349297645222	379.621015514318	323.028336140809	112.966178945487	153.477236059585	182.742843635167	336.332883100116	149.72875288008	1.16854192439394	1.8517588885735e-06	4.80665585138509e-05	LOC100576222	NC_037643.1	13150506	13156465	+	4309	protein_coding	heart- and neural crest derivatives-expressed protein 1%2C transcript variant X2 && sp|P57102|HAND2_DANRE Heart- and neural crest derivatives-expressed protein 2 OS=Danio rerio OX=7955 GN=hand2 PE=2 SV=1 && PF00010:Helix-loop-helix DNA-binding domain
100577188	149.345282602046	190.255028852609	182.678093541699	78.7340035074605	59.6242499799826	82.2947905112012	174.092801665451	73.5510146662148	1.24592465026709	1.8759978042207e-06	4.84904650856653e-05	LOC100577188	NC_037647.1	4385173	4430815	-	1082	protein_coding	uncharacterized LOC100577188 && - && -
551233	5604.27746379728	4763.48805884242	7786.83938568395	3229.23521632048	2854.23492959731	2476.10502038114	6051.53496944122	2853.19172209965	1.0847834101536	1.87696437877346e-06	4.84904650856653e-05	FAR1	NC_037649.1	7986263	8012699	+	4968	protein_coding	fatty acyl-CoA reductase 1%2C transcript variant X1 && sp|A1ZAI5|FACR1_DROME Putative fatty acyl-CoA reductase CG5065 OS=Drosophila melanogaster OX=7227 GN=CG5065 PE=3 SV=1 && PF03015:Male sterility protein|PF07993:Male sterility protein
100578532	110.094278841252	107.574105098905	109.161299799308	235.060938007781	195.435041601054	225.100456398286	108.943227913155	218.532145335707	-1.00389	1.94397139812568e-06	4.99390261594214e-05	LOC100578532	NC_037644.1	13787243	13788394	+	967	protein_coding	uncharacterized LOC100578532 && - && -
100576817	519.836464441736	463.190981458922	330.454274902666	149.480499412715	195.435041601054	216.628933845662	437.827240267775	187.18149161981	1.22522219860622	1.94757560679848e-06	4.99390261594214e-05	LOC100576817	NC_037642.1	11369743	11376236	+	5015	protein_coding	zinc finger and BTB domain-containing protein 41%2C transcript variant X1 && - && -
102656449	32.5496128748049	22.226054772501	37.1296938092883	0	0	1.21021750751766	30.6351204855314	0.403405835839222	6.21688339612421	1.95131443723215e-06	4.99390261594214e-05	LOC102656449	NC_037638.1	1988390	1990795	-	1874	lncRNA	uncharacterized LOC102656449 && - && -
113219104	1.91468311028264	5.33425314540025	2.97037550474307	85.5804385950658	55.2076388703542	10.891957567659	3.40643725347532	50.560011677693	-3.89113	1.98491619435187e-06	5.06802901212084e-05	LOC113219104	NC_037648.1	10154611	10157975	+	3131	lncRNA	uncharacterized LOC113219104%2C transcript variant X1 && - && -
100577125	3.82936622056528	4.44521095450021	4.4555632571146	36.5143204672281	45.2702638736905	20.5736976278003	4.24338014406003	34.1194273229063	-3.00581	2.07658691628996e-06	5.27742833051552e-05	LOC100577125	NC_037639.1	7448468	7467771	-	15839	lncRNA	uncharacterized LOC100577125 && - && -
551966	442.29179847529	684.562486993032	607.441790719957	3805.47683619392	2198.36817981751	918.555088205908	578.09869206276	2307.46670140578	-1.99684	2.08718621490755e-06	5.29205822656839e-05	LOC551966	NC_037640.1	597759	601973	-	1838	protein_coding	multifunctional protein ADE2%2C transcript variant X1 && sp|Q9I7S8|PUR6_DROME Multifunctional protein ADE2 OS=Drosophila melanogaster OX=7227 GN=Paics PE=2 SV=2 && PF00731:AIR carboxylase|PF01259:SAICAR synthetase
107964632	28.7202466542396	43.563067354102	81.6853263804343	0	3.31245833222125	8.47152255262365	51.322880129592	3.92799362828164	3.72925717508137	2.09771990151963e-06	5.30645441754781e-05	LOC107964632	NC_037643.1	15064841	15066038	+	948	lncRNA	uncharacterized LOC107964632%2C transcript variant X2 && - && -
410452	8.61607399627187	4.44521095450021	0	43.3607555548333	44.1661110962834	48.4087003007066	4.35376165025736	45.3118556506078	-3.43328	2.14311386507677e-06	5.40876404562562e-05	LOC410452	NC_037650.1	5988748	5992223	+	1576	protein_coding	carboxypeptidase B && sp|P04069|CBPB_ASTAS Carboxypeptidase B OS=Astacus astacus OX=6715 PE=1 SV=1 && PF02244:Carboxypeptidase activation peptide|PF00246:Zinc carboxypeptidase
725941	246.036779671319	290.716796424314	308.176458617093	143.775136839711	135.810791621071	91.9765305713425	281.643344904242	123.854153010708	1.18443008433688	2.17647463800745e-06	5.4677045618725e-05	LOC725941	NC_037645.1	11899545	11904662	+	3210	protein_coding	zinc finger protein 800%2C transcript variant X2 && - && -
408380	32.5496128748049	33.7836032542016	57.9223223424898	99.2733087702763	144.644013840328	257.776329101263	41.4185128238321	167.231217237289	-2.00629	2.28407350147411e-06	5.7157307780125e-05	TpnCIIIb	NC_037649.1	6991356	6993012	-	969	protein_coding	troponin C type IIIb && sp|Q1A7B2|TNNC2_BLAGE Troponin C, isoallergen Bla g 6.0201 OS=Blattella germanica OX=6973 PE=1 SV=1 && PF13499:EF-hand domain pair
411657	175.193504590861	510.310217576624	229.461507741402	1282.56550641139	990.425041334155	849.572690277401	304.988409969629	1040.85441267431	-1.77111	2.52060091772875e-06	6.24606050542852e-05	LOC411657	NC_037642.1	10728956	10734880	+	4053	protein_coding	arylsulfatase B%2C transcript variant X3 && sp|P50430|ARSB_RAT Arylsulfatase B OS=Rattus norvegicus OX=10116 GN=Arsb PE=2 SV=2 && PF00884:Sulfatase
410369	1540.36256222238	1958.55994655279	2538.92846267914	1042.9402783452	793.885846955694	991.168138656967	2012.61699048477	942.664754652621	1.0947134771228	2.52675865150689e-06	6.24715351666682e-05	LOC410369	NC_037649.1	7139354	7311903	-	8043	protein_coding	platelet binding protein GspB && sp|Q9VBW3|CAD96_DROME Tyrosine kinase receptor Cad96Ca OS=Drosophila melanogaster OX=7227 GN=Cad96Ca PE=2 SV=2 && -
408859	5331.43512058201	3998.91177466839	2940.67174969564	8272.77573085636	8439.03967772235	10332.8370791858	4090.33954831534	9014.88416258818	-1.14024	2.66143723204369e-06	6.5652790229737e-05	LOC408859	NC_037642.1	12225065	12230588	+	2018	protein_coding	pyrroline-5-carboxylate reductase 2%2C transcript variant X2 && sp|Q17QJ7|P5CR2_BOVIN Pyrroline-5-carboxylate reductase 2 OS=Bos taurus OX=9913 GN=PYCR2 PE=2 SV=1 && PF03807:NADP oxidoreductase coenzyme F420-dependent|PF14748:Pyrroline-5-carboxylate reductase dimerisation
551372	122.539719058089	163.583763125608	164.85584051324	374.271784789088	298.121249899913	285.611331774169	150.326440898979	319.334788821056	-1.08501	2.67657732350936e-06	6.57681599661442e-05	LOC551372	NC_037647.1	10236784	10239980	+	1334	protein_coding	uncharacterized LOC551372 && - && -
550941	24.8908804336743	24.0041391543011	32.6741305521737	42.2196830402324	189.914277714019	315.86676946211	27.1897167133831	182.66691007212	-2.74511	2.67815073068578e-06	6.57681599661442e-05	LOC550941	NC_037652.1	877167	923047	+	2867	protein_coding	ABC transporter G family member 20 && sp|Q8T674|ABCGK_DICDI ABC transporter G family member 20 OS=Dictyostelium discoideum OX=44689 GN=abcG20 PE=3 SV=1 && PF12698:ABC-2 family transporter protein|PF00005:ABC transporter
410456	1279.0083176688	1287.33309242326	1485.18775237153	548.855879523022	599.554958132047	854.413560307471	1350.5097208212	667.60813265418	1.01710555983576	2.84964073750725e-06	6.95678020747116e-05	LOC410456	NC_037650.1	6326339	6354364	-	5038	protein_coding	uncharacterized LOC410456%2C transcript variant X3 && - && -
100577915	54.5684686430552	74.6795440356035	43.0704448187745	136.928701752105	176.664444385134	501.030048112313	57.4394858324777	271.541064749851	-2.24191	3.01174465084855e-06	7.29763759300952e-05	LOC100577915	NC_037645.1	9261567	9263963	+	794	protein_coding	mediator of RNA polymerase II transcription subunit 2%2C transcript variant X2 && - && -
725175	11.4880986616958	9.77946409990046	17.0796591522726	50.2071906424386	49.6868749833188	56.8802228533302	12.782407304623	52.2580961596959	-2.01713	3.03162746737607e-06	7.32956304501895e-05	LOC725175	NC_037644.1	13788555	13789619	-	884	protein_coding	uncharacterized LOC725175 && - && -
726329	69.8859335253163	54.2315736449025	72.7741998662052	135.787629237504	195.435041601054	407.843300033453	65.6305690121413	246.355323624004	-1.90672	3.17107374254954e-06	7.59945040758364e-05	LOC726329	NC_037650.1	5992173	5993569	-	1069	protein_coding	venom peptide isomerase heavy chain && sp|Q16651|PRSS8_HUMAN Prostasin OS=Homo sapiens OX=9606 GN=PRSS8 PE=1 SV=1 && PF00089:Trypsin
408688	134.027817719785	135.134413016806	99.5075794088928	253.318098241395	235.184541587709	311.02589943204	122.889936715161	266.509513087048	-1.11925	3.19186398188794e-06	7.60792717878352e-05	LOC408688	NC_037639.1	11631832	11746660	+	9599	protein_coding	Down syndrome cell adhesion molecule-like protein Dscam2%2C transcript variant X2 && sp|Q9VS29|DSCL_DROME Down syndrome cell adhesion molecule-like protein Dscam2 OS=Drosophila melanogaster OX=7227 GN=Dscam2 PE=2 SV=3 && PF13927:Immunoglobulin domain|PF00041:Fibronectin type III domain|PF07679:Immunoglobulin I-set domain
100577614	51.6964439776312	265.823615079112	86.140889637549	2066.48232394219	1281.92137456963	986.327268626897	134.553649564764	1444.91032237957	-3.42484	3.3188095230253e-06	7.86723437475498e-05	LOC100577614	NC_037641.1	5024671	5027603	+	1708	protein_coding	uncharacterized LOC100577614%2C transcript variant X2 && sp|Q9FMR5|VA714_ARATH Vesicle-associated membrane protein 714 OS=Arabidopsis thaliana OX=3702 GN=VAMP714 PE=1 SV=1 && PF00957:Synaptobrevin
100577373	1192.84757770608	712.122794910933	602.986227462843	1978.61974031792	1768.85274940615	2537.82611326454	835.985533359953	2095.09953432954	-1.32607	3.4375852309626e-06	8.11359209588753e-05	LOC100577373	NC_037643.1	16371003	16374685	-	1835	lncRNA	uncharacterized LOC100577373%2C transcript variant X2 && - && -
552724	501.646974894051	1025.06564610775	1225.27989570652	364.00213215768	282.663111016214	331.59959705984	917.330838902772	326.088280077911	1.49286976548031	3.49715324357396e-06	8.22011728076565e-05	LOC552724	NC_037651.1	9828784	9845455	+	4343	protein_coding	zinc finger CCCH domain-containing protein 13%2C transcript variant X1 && - && PF01607:Chitin binding Peritrophin-A domain
100578608	165.620089039448	168.028974080108	175.994748656027	78.7340035074605	35.3328888770267	66.5619629134716	169.881270591861	60.2096184326529	1.49895581941832	3.49776220310764e-06	8.22011728076565e-05	LOC100578608	NC_037646.1	6448572	6451428	+	2205	lncRNA	uncharacterized LOC100578608 && sp|P35500|SCNA_DROME Sodium channel protein para OS=Drosophila melanogaster OX=7227 GN=para PE=2 SV=3 && -
550687	4417.17393542205	7689.32590909446	4180.06092904968	16425.7388476796	12897.6085928922	10780.6175569674	5428.85359118873	13367.988332513	-1.3001	3.60901444941859e-06	8.4633712238726e-05	LOC550687	NC_037644.1	3498317	3504792	+	1976	protein_coding	aldehyde dehydrogenase%2C mitochondrial && sp|P20000|ALDH2_BOVIN Aldehyde dehydrogenase, mitochondrial OS=Bos taurus OX=9913 GN=ALDH2 PE=1 SV=2 && PF00171:Aldehyde dehydrogenase family
725800	994.677875791831	428.51833601382	640.858515148317	257.882388299798	257.267597135851	258.98654660878	688.018242317989	258.045510681476	1.41439979415478	3.63504769719841e-06	8.48799171687698e-05	LOC725800	NC_037643.1	4978223	5138349	-	15514	protein_coding	fibrillin-2%2C transcript variant X2 && - && -
551628	370.491181839691	488.973204995023	402.485880892686	243.048445609987	150.164777727363	152.487405947226	420.650089242466	181.900209761525	1.2092764561902	3.70549275860796e-06	8.63403515267969e-05	LOC551628	NC_037641.1	13004405	13014451	-	3380	protein_coding	protein borderless%2C transcript variant X1 && sp|Q9U4G1|BDL_DROME Protein borderless OS=Drosophila melanogaster OX=7227 GN=bdl PE=1 SV=1 && PF07686:Immunoglobulin V-set domain|PF13927:Immunoglobulin domain|PF13895:Immunoglobulin domain|PF00041:Fibronectin type III domain|PF07679:Immunoglobulin I-set domain
413368	864.479424292611	1619.83487181988	1482.21737686679	592.216635077855	529.993333155401	611.159841296421	1322.17722432643	577.789936509892	1.19473550641719	3.74803509432518e-06	8.70743844243703e-05	LOC413368	NC_037643.1	13045859	13072323	+	6902	protein_coding	uncharacterized LOC413368%2C transcript variant X2 && sp|Q6A070|TGRM1_MOUSE TOG array regulator of axonemal microtubules protein 1 OS=Mus musculus OX=10090 GN=Togaram1 PE=1 SV=3 && PF12348:CLASP N terminal
113218858	121.582377502948	83.5699659446039	69.8038243614621	23.9625228066184	20.9789027707346	33.8860902104946	91.6520559363378	26.2758385959492	1.80312017666931	3.75293146631391e-06	8.70743844243703e-05	LOC113218858	NC_037643.1	9040069	9044183	+	2059	lncRNA	uncharacterized LOC113218858 && - && -
102654353	2299.53441544945	1690.06920490098	1604.00277256126	3215.54234614527	4310.61244299726	6951.48936318147	1864.53546430389	4825.88	-1.37207	3.94148317763896e-06	9.04885045488205e-05	LOC102654353	NC_037638.1	22963173	22969721	+	2803	protein_coding	alpha-(1%2C3)-fucosyltransferase C && sp|P83088|FUCTC_DROME Alpha-(1,3)-fucosyltransferase C OS=Drosophila melanogaster OX=7227 GN=FucTC PE=2 SV=4 && PF17039:Fucosyltransferase, N-terminal|PF00852:Glycosyltransferase family 10 (fucosyltransferase) C-term
410438	108.179595730969	85.348050326404	205.698503703457	293.255636252425	450.49433318209	783.010727363929	133.07538325361	508.920232266148	-1.93228	4.13728910133177e-06	9.45863918396518e-05	LOC410438	NC_037650.1	4931572	5048442	-	2637	protein_coding	neuroendocrine convertase 1%2C transcript variant X1 && sp|P29120|NEC1_HUMAN Neuroendocrine convertase 1 OS=Homo sapiens OX=9606 GN=PCSK1 PE=1 SV=2 && PF16470:Peptidase S8 pro-domain|PF00082:Subtilase family|PF01483:Proprotein convertase P-domain
408559	5907.75473677708	16048.9896301276	9179.94549740845	33370.6656895026	28562.2240459665	26599.3705977308	10378.8966214377	29510.8	-1.50758	4.24380339671532e-06	9.64163898530249e-05	LOC408559	NC_037653.1	3185077	3188102	+	1943	protein_coding	retinal dehydrogenase 1 && sp|P27463|AL1A1_CHICK Retinal dehydrogenase 1 OS=Gallus gallus OX=9031 GN=ALDH1A1 PE=2 SV=1 && PF00171:Aldehyde dehydrogenase family
551736	164.662747484307	197.367366379809	279.215297445848	99.2733087702763	54.1034860929471	72.6130504510599	213.748470436655	75.3299484380944	1.50712869988284	4.34922891953536e-06	9.81847252403169e-05	LOC551736	NC_037648.1	9474231	9822128	-	8300	protein_coding	nephrin%2C transcript variant X1 && sp|Q9QZS7|NPHN_MOUSE Nephrin OS=Mus musculus OX=10090 GN=Nphs1 PE=1 SV=2 && PF13895:Immunoglobulin domain|PF08205:CD80-like C2-set immunoglobulin domain|PF07679:Immunoglobulin I-set domain|PF13927:Immunoglobulin domain|PF00041:Fibronectin type III domain
411282	148.387941046905	271.157868224513	228.718913865216	62.7589883030482	65.145013867018	100.448053123966	216.088241045544	76.1173517646775	1.50831918672241	4.34975280315536e-06	9.81847252403169e-05	LOC411282	NC_037645.1	8446637	8460282	+	6746	protein_coding	basic-leucine zipper transcription factor A%2C transcript variant X1 && sp|F1MN90|CIDEC_BOVIN Cell death activator CIDE-3 OS=Bos taurus OX=9913 GN=CIDEC PE=2 SV=1 && -
725103	149.345282602046	151.137172453007	275.502328064919	74.169713449057	61.8325555347967	65.3517454059539	191.994927706657	67.1180047966025	1.51911362798203	4.447202126795e-06	9.99979935012671e-05	CSP6	NC_037638.1	25099624	25101768	-	592	protein_coding	chemosensory protein 6%2C transcript variant X1 && sp|Q9W1C9|PEB3_DROME Ejaculatory bulb-specific protein 3 OS=Drosophila melanogaster OX=7227 GN=EbpIII PE=2 SV=2 && -
100576172	71.8006166355989	64.011037744803	87.6260773899205	27.385740350421	15.4581388836992	22.9941326428356	74.4792439234408	21.9460039589853	1.76749203411323	4.48728840448035e-06	0.000100485835418363	LOC100576172	NC_037643.1	2087774	2132001	+	2174	protein_coding	uncharacterized LOC100576172%2C transcript variant X3 && - && -
724423	199.127043469394	230.261927443111	207.183691455829	93.5679461972719	82.8114583055313	119.811533244249	212.190887456111	98.7303125823507	1.10603499423655	4.61699923460639e-06	0.000103152372498256	LOC724423	NC_037653.1	6391524	6399795	-	6544	protein_coding	DNA polymerase theta%2C transcript variant X1 && sp|O18475|DPOLQ_DROME DNA polymerase theta OS=Drosophila melanogaster OX=7227 GN=DNApol-theta PE=1 SV=1 && PF00476:DNA polymerase family A|PF00271:Helicase conserved C-terminal domain
411250	2337.8280776551	4996.41711285823	4353.08530220097	1495.94606664175	1663.95823555248	1683.41255295707	3895.77683090477	1614.4389517171	1.27098634411474	4.82288122946356e-06	0.000106258963862052	LOC411250	NC_037645.1	5086785	5096332	-	8359	protein_coding	DEAD-box ATP-dependent RNA helicase 20 && sp|Q92841|DDX17_HUMAN Probable ATP-dependent RNA helicase DDX17 OS=Homo sapiens OX=9606 GN=DDX17 PE=1 SV=2 && -
100576444	50.7391024224899	212.48108362511	118.815020189723	1145.63680465928	458.22340262394	365.485687270335	127.345068745774	656.448631517852	-2.36542	4.9468920204311e-06	0.000108335943886315	LOC100576444	NC_037653.1	6001745	6002721	-	439	protein_coding	chymotrypsin inhibitor && sp|P56682|AMCI_APIME Chymotrypsin inhibitor OS=Apis mellifera OX=7460 PE=1 SV=1 && -
107964845	168.492113704872	208.92491486151	245.798573017489	92.426873682671	92.7488333021951	99.2378356164485	207.73853386129	94.8045142004382	1.13443223966479	5.00085044385192e-06	0.000109298587300827	LOC107964845	NC_037638.1	12977554	12981652	+	3792	protein_coding	uncharacterized LOC107964845 && - && -
726883	1654.2862072842	2179.04	2164.66114908151	1177.58683506811	840.260263606791	629.313103909186	1999.32992208724	882.386734194694	1.17995155141529	5.25037717227129e-06	0.000114295063224264	LOC726883	NC_037643.1	16606463	16617691	-	4925	protein_coding	CD109 antigen%2C transcript variant X1 && sp|Q6YHK3|CD109_HUMAN CD109 antigen OS=Homo sapiens OX=9606 GN=CD109 PE=1 SV=2 && PF00207:Alpha-2-macroglobulin family|PF07703:Alpha-2-macroglobulin bait region domain|PF01835:MG2 domain|PF07678:A-macroglobulin TED domain|PF07677:A-macroglobulin receptor binding domain|PF17789:Macroglobulin domain MG4|PF17791:Macroglobulin domain MG3
100315688	0.957341555141319	3.55616876360017	1.48518775237153	30.8089578942237	24.2913611029559	19.3634801202826	1.99956602370434	24.8212663724874	-3.63783	5.32820272131818e-06	0.000115758646796352	Mir87-2	NC_037650.1	9610356	9610455	-	100	miRNA	ame-miR-87 && - && -
100578019	440.377115365007	217.81533677051	120.300207942094	47.9250456132368	49.6868749833188	82.2947905112012	259.497553359204	59.9689037025856	2.1134172117958	5.34095527639255e-06	0.000115805474723051	LOC100578019	NW_020555859.1	34000	38492	-	1623	lncRNA	uncharacterized LOC100578019%2C transcript variant X2 && - && -
409753	565.78885908852	490.751289376823	366.841374835769	222.509140347171	225.247166591045	249.304806548639	474.460507767037	232.353704495618	1.02896164154725	5.42937145010249e-06	0.000117489447934099	LOC409753	NC_037651.1	6507103	6515683	+	3486	protein_coding	RING finger protein unkempt homolog%2C transcript variant X8 && sp|Q86B79|UNK_DROME RING finger protein unkempt OS=Drosophila melanogaster OX=7227 GN=unk PE=1 SV=1 && PF13920:Zinc finger, C3HC4 type (RING finger)|PF18384:Unkempt Zinc finger domain 1 (Znf1)|PF00642:Zinc finger C-x8-C-x5-C-x3-H type (and similar)
102654520	343.685618295734	416.071745341219	496.052709292092	1559.8461274594	1069.92404130746	684.983109254998	418.603357643015	1104.91775934062	-1.39979	5.56042471712895e-06	0.000119850732364468	LOC102654520	NC_037653.1	7183150	7187898	-	4451	protein_coding	putative uncharacterized protein DDB_G0282133 && - && -
724616	126.369085278654	71.1233752720033	86.140889637549	34.2321754380263	9.93737499666376	9.68174006014132	94.5444500627355	17.9504301649438	2.39418882304527	5.75207665266741e-06	0.00012373758594557	LOC724616	NC_037646.1	9486764	9491937	+	2834	protein_coding	neprilysin-1%2C transcript variant X1 && sp|Q9W436|NEP_DROME Neprilysin-1 OS=Drosophila melanogaster OX=7227 GN=Nep1 PE=2 SV=2 && PF01431:Peptidase family M13|PF05649:Peptidase family M13
551338	77.5446659664469	96.9055988081045	83.9131080089917	271.575258475009	177.768597162541	171.850886067508	86.121124261181	207.064913901686	-1.26565	5.81686115361166e-06	0.000124640507228761	LOC551338	NC_037645.1	6576593	6578606	+	908	protein_coding	uncharacterized LOC551338%2C transcript variant X2 && sp|P56520|HDAC3_CHICK Histone deacetylase 3 OS=Gallus gallus OX=9031 GN=HDAC3 PE=2 SV=1 && -
412646	420.272942707039	649.88984154793	415.109976787844	204.251980113557	213.101486039567	256.566111593745	495.090920347604	224.639859248956	1.14030984329058	5.84661753159899e-06	0.000125032947916465	LOC412646	NC_037639.1	2415916	2439100	+	2288	protein_coding	uncharacterized LOC412646%2C transcript variant X1 && sp|Q9VMU5|QTC_DROME Protein quick-to-court OS=Drosophila melanogaster OX=7227 GN=qtc PE=2 SV=2 && PF01465:GRIP domain
724561	321.666762527483	128.022075489606	126.24095895158	507.77726899739	627.158777567224	700.715936852728	191.976598989557	611.883994472447	-1.67467	6.05350932840658e-06	0.000128952728929488	LOC724561	NC_037642.1	2781433	2787837	+	3709	protein_coding	E3 ubiquitin-protein ligase DCST1%2C transcript variant X1 && sp|Q9VU52|SNKY_DROME Protein sneaky OS=Drosophila melanogaster OX=7227 GN=snky PE=2 SV=3 && PF07782:DC-STAMP-like protein
100578386	351.344350736864	472.970445558822	703.978994624107	188.276964909145	183.289361049576	239.623066488498	509.431263639931	203.729797482406	1.32403483781689	6.11850829527424e-06	0.00013008377169408	LOC100578386	NC_037647.1	11932571	11938367	+	4191	protein_coding	jouberin%2C transcript variant X1 && sp|Q8K3E5|AHI1_MOUSE Jouberin OS=Mus musculus OX=10090 GN=Ahi1 PE=1 SV=2 && -
100578220	44.995053091642	23.1150969634011	80.9427325042486	9.12858011680702	4.41661110962834	4.84087003007066	49.6842941864306	6.12869	3.02246568245259	6.13399868747241e-06	0.000130159878945046	LOC100578220	NC_037650.1	11191706	11249995	-	6148	protein_coding	uncharacterized LOC100578220%2C transcript variant X2 && - && PF00536:SAM domain (Sterile alpha motif)
411748	252.738170557308	203.59066171611	233.917070998517	127.800121635298	110.415277740708	94.3969655863778	230.081967757311	110.870788320795	1.05200065373555	6.19470438148017e-06	0.00013068673644945	LOC411748	NC_037644.1	2110293	2185523	-	7172	protein_coding	protein kinase C-binding protein NELL1 && sp|Q92832|NELL1_HUMAN Protein kinase C-binding protein NELL1 OS=Homo sapiens OX=9606 GN=NELL1 PE=1 SV=4 && PF12947:EGF domain|PF07645:Calcium-binding EGF domain|PF00093:von Willebrand factor type C domain
100576986	45.9523946467833	54.2315736449025	45.2982264473318	6.84643508760526	13.249833328885	13.3123925826943	48.4940649130059	11.1362203330615	2.12330076563412	6.48846224039115e-06	0.000135575363982781	LOC100576986	NC_037639.1	14032414	14043752	-	7423	protein_coding	uncharacterized LOC100576986%2C transcript variant X1 && - && -
410733	804.166906318708	2024.34906867939	841.358861718474	4501.53107010046	3586.28822101821	3054.58898897459	1223.29161223886	3714.13609336442	-1.60237	6.62035296113987e-06	0.000137542237945507	LOC410733	NC_037638.1	8341631	8401769	-	2717	protein_coding	glucose dehydrogenase [FAD%2C quinone]%2C transcript variant X2 && sp|P18172|DHGL_DROPS Glucose dehydrogenase [FAD, quinone] OS=Drosophila pseudoobscura pseudoobscura OX=46245 GN=Gld PE=3 SV=4 && PF00732:GMC oxidoreductase|PF05199:GMC oxidoreductase
724716	531.324563103432	422.29504067752	435.160011444859	672.091711099917	1525.93913837659	2247.3739114603	462.926538408604	1481.80158697894	-1.67858	6.87701164139463e-06	0.000141869725749653	LOC724716	NC_037639.1	3946089	3949142	+	1094	protein_coding	sorting nexin-24 && sp|Q17QS1|SNX24_BOVIN Sorting nexin-24 OS=Bos taurus OX=9913 GN=SNX24 PE=2 SV=1 && PF00787:PX domain
724221	299.647906759233	447.188222022721	479.715644016005	1193.56185027252	671.324888663507	1107.34901937866	408.850590932653	990.745252771563	-1.2759	6.93522446095702e-06	0.000142727180620223	LOC724221	NC_037643.1	14523108	14524378	+	540	protein_coding	uncharacterized LOC724221 && - && -
725504	137.85718394035	95.1275144263044	123.270583446837	30.8089578942237	37.5411944318409	55.6700053458126	118.751760604497	41.3400525572924	1.52543485207658	7.04130738200643e-06	0.000144366617393182	LOC725504	NC_037652.1	4435635	4450712	-	9601	protein_coding	homeobox protein ARX && sp|P22807|SLOU_DROME Homeobox protein slou OS=Drosophila melanogaster OX=7227 GN=slou PE=2 SV=1 && -
107966061	30.6349297645222	12.4465906726006	27.4759734188734	67.3232783614517	90.5405277473809	98.0276181089309	23.5191646186654	85.2971414059212	-1.85743	7.11299132095712e-06	0.000145563238118763	LOC107966061	NC_037638.1	21474407	21481907	+	7420	lncRNA	uncharacterized LOC107966061%2C transcript variant X1 && - && -
413678	918.090551380525	1093.52189480705	629.71960700553	1834.84460347821	1630.83365223026	2054.94932776499	880.444017731036	1840.20919449116	-1.06409	7.3984254154112e-06	0.000150558646070044	LOC413678	NC_037638.1	11977495	11982389	-	2044	protein_coding	serine--pyruvate aminotransferase%2C mitochondrial%2C transcript variant X3 && sp|Q3LSM4|AGT_AEDAE Alanine--glyoxylate aminotransferase OS=Aedes aegypti OX=7159 GN=AGT PE=1 SV=1 && PF00266:Aminotransferase class-V
410435	406.870160935061	271.157868224513	192.331813932114	123.235831576895	103.790361076266	96.8174006014132	290.119947697229	107.947864418191	1.42413665497254	7.55741943472801e-06	0.000153223524272185	5-HT1	NC_037650.1	4679854	4786005	+	4495	protein_coding	serotonin receptor%2C transcript variant X1 && sp|P28286|5HT2B_DROME 5-hydroxytryptamine receptor 2B OS=Drosophila melanogaster OX=7227 GN=5-HT1B PE=2 SV=3 && -
725414	127.326426833795	144.913877116707	131.439116084881	351.45033449707	281.558958238807	223.890238890768	134.559806678461	285.633177208882	-1.08649	7.67753003784242e-06	0.000155370459728782	LOC725414	NC_037638.1	15887275	15889622	-	699	protein_coding	histone H3 && sp|P84227|H32_BOVIN Histone H3.2 OS=Bos taurus OX=9913 PE=1 SV=2 && PF00125:Core histone H2A/H2B/H3/H4
100576135	321.666762527483	85.348050326404	106.93351817075	22.8214502920175	29.8121249899913	45.9882652856713	171.316110341546	32.8739468558934	2.38199886964608	7.69860764609762e-06	0.000155509028385499	LOC100576135	NC_037641.1	2227949	2242796	+	3041	protein_coding	glutamate receptor 1-like%2C transcript variant X1 && - && -
107964237	13.4027817719785	10.6685062908005	11.1389081427865	130.082	79.4989999733101	22.9941326428356	11.7367320685218	77.5251330935486	-2.72727	7.74010751514637e-06	0.000156058846726051	LOC107964237	NC_037640.1	12224348	12225163	+	746	lncRNA	uncharacterized LOC107964237 && - && -
552211	2776.29050990983	4986.63764875833	1833.46428030266	12004.0828536012	8666.49514986821	7516.66093919222	3198.79747965694	9395.74631422055	-1.55458	8.09224283567099e-06	0.000162337699280231	LOC552211	NC_037639.1	13986460	13988798	+	1335	protein_coding	protein THEM6 && sp|Q9W440|THEM6_DROME Protein THEM6 OS=Drosophila melanogaster OX=7227 GN=CG4666 PE=2 SV=1 && PF13279:Thioesterase-like superfamily
100578316	26.8055635439569	32.0055188724015	28.2185672950591	4.56429005840351	0	0	29.0098832371392	1.52143001946784	4.24422668667118	8.09608767457227e-06	0.000162337699280231	LOC100578316	NC_037647.1	10941517	10942763	-	1101	protein_coding	uncharacterized LOC100578316 && - && -
551744	1097.11342219195	1009.95192886245	795.318041394956	3980.06093092786	2228.1803048075	1624.11189508871	967.461130816452	2610.78437694135	-1.43249	8.15890286499e-06	0.000163297601664122	LOC551744	NC_037640.1	9918351	9923596	+	2117	protein_coding	phospholipase ABHD3%2C transcript variant X1 && sp|Q91ZH7|ABHD3_MOUSE Phospholipase ABHD3 OS=Mus musculus OX=10090 GN=Abhd3 PE=1 SV=1 && PF00561:alpha/beta hydrolase fold
726222	841.50322696922	1306.00297843216	1155.47607134505	2752.26690521732	1785.41504106726	2457.95175776838	1100.99409224881	2331.87790135098	-1.08239	8.20269219462576e-06	0.000163873894520787	LOC726222	NC_037643.1	16449332	16450110	-	506	protein_coding	ATP synthase subunit g%2C mitochondrial && sp|Q6PDU7|ATP5L_RAT ATP synthase subunit g, mitochondrial OS=Rattus norvegicus OX=10116 GN=Atp5mg PE=1 SV=2 && PF04718:Mitochondrial ATP synthase g subunit
410373	1238.79997235287	2204.8246334321	1597.31942767558	909.434794136899	719.907610869419	620.841581356562	1680.31467782018	750.061328787627	1.16357885289352	8.22172721232167e-06	0.00016395444338732	LOC410373	NC_037649.1	8346817	8468219	+	5286	protein_coding	leucine-rich repeat-containing protein 15%2C transcript variant X3 && - && PF13855:Leucine rich repeat
102654839	512.177732000606	499.641711285823	190.104032303556	135.787629237504	115.936041627744	49.6189178082243	400.641158529995	100.447529557824	1.99373653754304	8.30612814613286e-06	0.000165035215238072	LOC102654839	NC_037651.1	7556583	7571148	+	3240	protein_coding	uncharacterized LOC102654839 && - && PF16027:Domain of unknown function (DUF4786)
408955	1997.97182557993	1760.30353798208	1118.34637753576	2954.23674030167	3568.6217765797	4504.42956298075	1625.54058036593	3675.76269328737	-1.17744	8.34353943590738e-06	0.000165477675055528	LOC408955	NC_037645.1	12640038	12646425	-	2544	protein_coding	4-aminobutyrate aminotransferase%2C mitochondrial%2C transcript variant X1 && sp|P80147|GABT_PIG 4-aminobutyrate aminotransferase, mitochondrial OS=Sus scrofa OX=9823 GN=ABAT PE=1 SV=2 && PF00202:Aminotransferase class-III
724916	352.301692292005	178.697480370908	185.648469046442	500.930833909785	609.492333128711	929.447045773567	238.882547236452	679.956737604021	-1.51045	8.43572626369756e-06	0.000167002928640737	LOC724916	NC_037652.1	4245761	4267253	+	1932	protein_coding	tetraspanin-12 && - && PF00335:Tetraspanin family
724765	486.32951001179	583.211677230427	574.767660167784	343.462826894864	219.72640270401	248.094589041121	548.102949136667	270.427939546665	1.0196167977502	8.46832083397162e-06	0.000167143197163625	LOC724765	NC_037647.1	1972965	2039877	+	5024	protein_coding	protein embryonic gonad%2C transcript variant X3 && sp|P15370|EGON_DROME Protein embryonic gonad OS=Drosophila melanogaster OX=7227 GN=eg PE=2 SV=2 && -
102653896	31.5922713196635	88.0151768991041	95.0520161517782	14.8339426898114	14.3539861062921	13.3123925826943	71.5531547901819	14.1667737929326	2.33934406882899	8.56852029899814e-06	0.000168714936626039	LOC102653896	NC_037648.1	15268699	15272386	+	3361	lncRNA	uncharacterized LOC102653896 && - && -
726602	124.454402168372	72.9014596538034	115.84464468498	262.446678358202	241.809458252152	215.418716338144	104.400168835718	239.891617649499	-1.20025	8.61797256488213e-06	0.00016938346077164	LOC726602	NC_037641.1	12183062	12186331	+	2834	protein_coding	centrosomal protein of 89 kDa%2C transcript variant X1 && sp|Q7JVA5|CEP89_DROME Protein Cep89 homolog OS=Drosophila melanogaster OX=7227 GN=Cep89 PE=2 SV=1 && -
726589	460.481288022975	443.632053259121	631.947388634088	244.189518124588	290.392180458063	206.947193785521	512.020243305394	247.176297456057	1.05083573651346	8.69486091172233e-06	0.000170464603164347	LOC726589	NC_037639.1	15204295	15206842	-	1819	protein_coding	dentin matrix acidic phosphoprotein 1%2C transcript variant X1 && - && -
727254	455.694580247268	424.07312505932	432.932229816302	1069.18494618102	634.887847009074	976.645528566756	437.566645040963	893.57277391895	-1.02997	9.56509687705865e-06	0.000185615210124878	LOC727254	NC_037651.1	10058190	10071542	+	2050	protein_coding	mitochondrial cardiolipin hydrolase%2C transcript variant X5 && sp|E2RD63|PLD6_CANLF Mitochondrial cardiolipin hydrolase OS=Canis lupus familiaris OX=9615 GN=PLD6 PE=3 SV=1 && -
410042	1491.53814291018	1534.48682149347	1381.96720358171	2202.26995317969	2912.75502679989	4000.9790798534	1469.33072266179	3038.66801994433	-1.04827	1.00767896993652e-05	0.000193191504973092	LOC410042	NC_037649.1	8500013	8502775	-	1443	protein_coding	glyoxylate reductase/hydroxypyruvate reductase && sp|Q9UBQ7|GRHPR_HUMAN Glyoxylate reductase/hydroxypyruvate reductase OS=Homo sapiens OX=9606 GN=GRHPR PE=1 SV=1 && PF00389:D-isomer specific 2-hydroxyacid dehydrogenase, catalytic domain|PF02826:D-isomer specific 2-hydroxyacid dehydrogenase, NAD binding domain
724439	958.298896696461	650.77888373883	1437.66174429564	2492.10237188832	2305.47099922599	2363.55	1015.57984157698	2387.04272109877	-1.23238	1.04612899010572e-05	0.000199861846221597	LOC724439	NC_037645.1	12387152	12393402	+	3965	protein_coding	uncharacterized LOC724439 && - && PF02995:Protein of unknown function (DUF229)
413382	224.017923903069	210.70299924331	302.235707607607	134.646556722903	92.7488333021951	93.1867480788602	245.652210251329	106.86071270132	1.20214240750453	1.06055386046948e-05	0.00020191171754722	LOC413382	NC_037646.1	2072190	2540863	+	6555	protein_coding	SAM and SH3 domain-containing protein 1%2C transcript variant X1 && sp|P59808|SASH1_MOUSE SAM and SH3 domain-containing protein 1 OS=Mus musculus OX=10090 GN=Sash1 PE=1 SV=1 && PF07647:SAM domain (Sterile alpha motif)|PF07653:Variant SH3 domain|PF00536:SAM domain (Sterile alpha motif)
725146	2932.33718339786	5210.67628086514	3097.35905757083	15688.6060032475	10364.6821215203	6293.13103909186	3746.79084061128	10782.1397212865	-1.52495	1.07984964674633e-05	0.000205227772863372	LOC725146	NC_037642.1	5514313	5623188	-	2029	protein_coding	very-long-chain enoyl-CoA reductase%2C transcript variant X2 && sp|Q9NZ01|TECR_HUMAN Very-long-chain enoyl-CoA reductase OS=Homo sapiens OX=9606 GN=TECR PE=1 SV=1 && PF08612:TATA-binding related factor (TRF) of subunit 20 of Mediator complex|PF02544:3-oxo-5-alpha-steroid 4-dehydrogenase
726526	10.5307571065545	8.00137971810037	2.97037550474307	6.84643508760526	111.519430518116	186.37349615772	7.16750410979932	101.57978725448	-3.83783	1.11934345114998e-05	0.00021215286130846	NPF	NC_037650.1	4430259	4433365	+	979	protein_coding	neuropeptide F%2C transcript variant X1 && - && PF00159:Pancreatic hormone peptide
411822	5150.4975666603	8439.6775182141	5888.76943815313	15661.220262897	13176.9592455761	11206.6141196136	6492.98150767584	13348.2645426956	-1.03971	1.12017021389991e-05	0.00021215286130846	LOC411822	NC_037646.1	11055959	11069081	+	2544	protein_coding	aldehyde dehydrogenase family 3 member B1%2C transcript variant X6 && sp|P51648|AL3A2_HUMAN Aldehyde dehydrogenase family 3 member A2 OS=Homo sapiens OX=9606 GN=ALDH3A2 PE=1 SV=1 && PF00171:Aldehyde dehydrogenase family
409930	1256.03212034541	1978.11887475259	1407.21539537203	3751.84642800768	2803.44390183659	2836.74983762141	1547.12213015668	3130.68005582189	-1.0169	1.15241788865276e-05	0.000216385269539473	LOC409930	NC_037638.1	1840159	1841273	-	597	protein_coding	putative ATP synthase subunit f%2C mitochondrial && sp|Q9W141|ATPK_DROME Putative ATP synthase subunit f, mitochondrial OS=Drosophila melanogaster OX=7227 GN=ATPsynF PE=3 SV=1 && PF10206:Mitochondrial F1F0-ATP synthase, subunit f
726980	1901.28032851066	2188.8218739959	2190.65193474801	3605.78914613877	3576.35084602155	6164.84798329498	2093.58471241819	4448.99599181843	-1.08735	1.19872770525455e-05	0.000223926433555926	LOC726980	NC_037641.1	3482600	3485558	-	816	protein_coding	uncharacterized LOC726980 && - && PF11901:Protein of unknown function (DUF3421)
725021	7.65873244113055	10.6685062908005	4.4555632571146	23.9625228066184	41.9578055414692	95.6071830938955	7.59426732968188	53.8425038139944	-2.83518	1.27779448223331e-05	0.000237318774087398	LOC725021	NC_037645.1	4511467	4555900	-	1527	protein_coding	trypsin 3A1%2C transcript variant X5 && sp|P35038|TRY4_ANOGA Trypsin-4 OS=Anopheles gambiae OX=7165 GN=TRYP4 PE=2 SV=2 && PF00089:Trypsin
726839	1033.92887955262	390.289521805118	906.707122822821	320.641376602846	264.997	198.475671232897	776.975174726855	261.371238137815	1.57144941651097	1.28510079657182e-05	0.000238026805168421	LOC726839	NC_037651.1	9272315	9278970	-	2868	protein_coding	facilitated trehalose transporter Tret1%2C transcript variant X4 && sp|A9ZSY2|TRET1_APILI Facilitated trehalose transporter Tret1 OS=Apis mellifera ligustica OX=7469 GN=Tret1 PE=1 SV=1 && PF00083:Sugar (and other) transporter
726411	25.8482219888156	41.784982972302	77.2297631233198	6.84643508760526	9.93737499666376	2.42043501503533	48.2876560281458	6.40141503310145	2.9084613332158	1.30614015989918e-05	0.00024029460719492	LOC726411	NC_037645.1	8614427	8615400	-	819	protein_coding	immunoglobulin domain-containing protein oig-4 && sp|Q5WRU0|OIG4_CAEEL Immunoglobulin domain-containing protein oig-4 OS=Caenorhabditis elegans OX=6239 GN=oig-4 PE=1 SV=1 && PF13927:Immunoglobulin domain
726894	177.108187701144	232.040011824911	172.281779275098	581.946982446447	439.45280540802	317.076986969628	193.809992933718	446.158924941365	-1.20377	1.32220554054482e-05	0.000242433928642178	LOC726894	NC_037642.1	13640035	13641014	-	813	protein_coding	membrane magnesium transporter 1 && sp|Q05AU4|EMC5B_XENLA ER membrane protein complex subunit 5-B OS=Xenopus laevis OX=8355 GN=mmgt1-b PE=2 SV=1 && PF10270:Membrane magnesium transporter
411272	1710.76935903754	2070.5792626062	2925.07727829574	6568.01339404265	3907.59667924367	4730.74023688655	2235.47529997982	5068.78343672429	-1.1808	1.32597122411617e-05	0.000242717144675737	LOC411272	NC_037645.1	7620865	7622804	-	1374	protein_coding	putative acyl-CoA-binding protein && sp|P0C8L7|ACBP_HYPDU Putative acyl-CoA-binding protein OS=Hypsibius dujardini OX=232323 PE=3 SV=1 && -
406065	587.80771485677	1101.52327452515	1263.89477726818	491.802253792978	314.683541561019	268.668286668922	984.408588883366	358.38469400764	1.45796217773355	1.33879666685372e-05	0.000244655016310659	Wat	NC_037652.1	5361890	5382720	+	1105	protein_coding	worker-enriched antennal transcript && - && -
725350	130.198451499219	305.830513669614	271.046764807805	100.414381284877	44.1661110962834	35.0963077180123	235.691909992213	59.8922666997243	1.97625928985814	1.41557349461345e-05	0.000257536733242268	LOC725350	NC_037647.1	10129760	10158210	-	2928	protein_coding	GATA-binding factor A && sp|P52168|PNR_DROME GATA-binding factor A OS=Drosophila melanogaster OX=7227 GN=pnr PE=1 SV=1 && -
102654641	67.9712504150337	54.2315736449025	81.6853263804343	7.98750760220614	9.93737499666376	26.6247851653886	67.9627168134569	14.8498892547528	2.2056048587285	1.41635776609264e-05	0.000257536733242268	LOC102654641	NC_037645.1	6310261	6314894	-	2886	protein_coding	uncharacterized LOC102654641 && - && -
410235	189.553627917981	250.709897833812	87.6260773899205	47.9250456132368	41.9578055414692	61.7210928834009	175.963201047238	50.5346480127023	1.79958735945912	1.42275454959299e-05	0.000258270128205187	LOC410235	NC_037647.1	6223652	6228440	-	4789	protein_coding	toll-like receptor Tollo && sp|Q9V477|TOLL8_DROME Toll-like receptor Tollo OS=Drosophila melanogaster OX=7227 GN=Tollo PE=1 SV=1 && PF13676:TIR domain|PF13855:Leucine rich repeat
113219185	0	0	0	19.3982327482149	7.72906944184959	13.3123925826943	0	13.4798982575863	-6.4152	1.52225161683484e-05	0.000274961416012747	LOC113219185	NC_037638.1	7220111	7711294	-	4114	protein_coding	uncharacterized LOC113219185 && - && -
102656214	47.867077757066	36.4507298269017	41.5852570664029	9.12858011680702	12.1456805514779	4.84087003007066	41.9676882167902	8.70504356611854	2.25871295715874	1.52552429725568e-05	0.000275097846871453	LOC102656214	NC_037638.1	5432618	5435440	+	1826	lncRNA	uncharacterized LOC102656214 && - && -
725202	4787.66511726174	2216.3821819138	4212.73505960186	9302.02313902635	7108.53558094681	13916.2911189456	3738.9274529258	10108.9499463063	-1.43492	1.53414197950432e-05	0.000276196104646181	LOC725202	NC_037652.1	5673199	5673954	-	378	protein_coding	chymotrypsin inhibitor && - && -
102653946	20.1041726579677	13.3356328635006	7.42593876185767	50.2071906424386	56.3117916477613	55.6700053458126	13.6219147611087	54.0629958786708	-2.00906	1.53837209436484e-05	0.000276320750261259	LOC102653946	NC_037641.1	3325530	3331411	-	1724	lncRNA	uncharacterized LOC102653946%2C transcript variant X1 && - && -
411297	363.789790953701	259.600319742812	441.843356330531	101.555453799478	135.810791621071	187.583713665238	355.077822342348	141.649986361929	1.32765933125564	1.55071049985271e-05	0.000277805972826073	LOC411297	NC_037646.1	11585175	11612673	+	7983	protein_coding	insulin-like peptide receptor%2C transcript variant X3 && sp|Q93105|INSR_AEDAE Insulin-like receptor OS=Aedes aegypti OX=7159 GN=InR PE=2 SV=2 && PF00757:Furin-like cysteine rich region|PF01030:Receptor L domain|PF07714:Protein tyrosine kinase
413995	865.436765847753	1982.56408570709	1938.91261072104	756.531077180381	394.182541534329	280.770461744098	1595.63782075863	477.161360152936	1.74155801648911	1.65884772724478e-05	0.000294283895508619	LOC413995	NC_037647.1	5927513	5933139	+	2255	protein_coding	sensory neuron membrane protein 1%2C transcript variant X1 && sp|P86905|SNMP1_APIME Sensory neuron membrane protein 1 OS=Apis mellifera OX=7460 PE=3 SV=1 && PF01130:CD36 family
409006	4108.90995466654	2330.17958234901	2890.91795999119	1442.31565845551	1463.00243006439	1694.30451052473	3110.00249900225	1533.20753301488	1.02030747002226	1.67976812881067e-05	0.00029703084323047	LOC409006	NC_037646.1	8803064	8832458	-	5646	protein_coding	arrestin red cell%2C transcript variant X5 && sp|Q4R562|ARRB1_MACFA Beta-arrestin-1 OS=Macaca fascicularis OX=9541 GN=ARRB1 PE=2 SV=1 && PF00339:Arrestin (or S-antigen), N-terminal domain|PF02752:Arrestin (or S-antigen), C-terminal domain
113218664	441.334456920148	556.540411503426	626.749231500787	231.637720463978	331.245833222125	228.731108920839	541.541366641454	263.871554202314	1.03723308818374	1.69671794602573e-05	0.000299543355640858	LOC113218664	NC_037640.1	335897	345758	-	3027	protein_coding	putative uncharacterized protein DDB_G0282499%2C transcript variant X1 && - && -
410724	305.391956090081	296.940091760614	170.796591522726	112.966178945487	114.831888850337	85.9254430337542	257.709546457807	104.574503609859	1.29828200716919	1.70007379956992e-05	0.000299651717446776	LOC410724	NC_037638.1	11205469	11294717	-	6545	protein_coding	protein prickle%2C transcript variant X1 && sp|Q7QJT4|PRIC1_ANOGA Protein prickle OS=Anopheles gambiae OX=7165 GN=pk PE=3 SV=4 && PF06297:PET Domain|PF00412:LIM domain
410636	643.333525054967	927.271005108743	637.145545767388	1946.6697099091	1419.94047174551	1238.05251019057	735.916691977033	1534.88756394839	-1.06076	1.91662706514666e-05	0.000330361207695942	LOC410636	NC_037652.1	802090	803419	+	680	protein_coding	CDGSH iron-sulfur domain-containing protein 2 homolog%2C transcript variant X2 && sp|B4HZ81|CISD2_DROSE CDGSH iron-sulfur domain-containing protein 2 homolog OS=Drosophila sechellia OX=7238 GN=Cisd2 PE=3 SV=1 && PF09360:Iron-binding zinc finger CDGSH type|PF10660:Iron-containing outer mitochondrial membrane protein N-terminus
725046	687.371236591467	978.835452180946	1350.77826078191	397.093235081105	363.266263766931	534.916138322808	1005.66164985144	431.758545723615	1.22085699808976	1.95112625593359e-05	0.000334723826135672	LOC725046	NC_037647.1	3260327	3302772	-	8489	protein_coding	uncharacterized LOC725046%2C transcript variant X2 && sp|Q9P2D6|F135A_HUMAN Protein FAM135A OS=Homo sapiens OX=9606 GN=FAM135A PE=1 SV=2 && -
726850	710.347433914859	801.916056191837	617.838104986558	3531.61943268971	1758.91537440949	1100.08771433356	710.033865031085	2130.20750714425	-1.58523	2.00691504983369e-05	0.000342215807603389	LOC726850	NC_037646.1	8754423	8756431	-	1088	protein_coding	cytochrome b5%2C transcript variant X2 && sp|Q9V4N3|CYB5_DROME Cytochrome b5 OS=Drosophila melanogaster OX=7227 GN=Cyt-b5 PE=2 SV=1 && PF00173:Cytochrome b5-like Heme/Steroid binding domain
725383	1430.26828338113	1544.26628559337	1987.18121267311	3374.15142567479	2522.98909637519	4344.68085198842	1653.90526054921	3413.9404580128	-1.04521	2.00984048479402e-05	0.000342215807603389	LOC725383	NC_037638.1	9068210	9069068	-	313	protein_coding	60S ribosomal protein L38 && sp|Q56FC8|RL38_LYSTE 60S ribosomal protein L38 OS=Lysiphlebus testaceipes OX=77504 GN=RpL38 PE=3 SV=1 && -
412863	387.723329832234	340.503159114716	556.202813263139	173.443022219333	142.435708285514	237.202631473462	428.143100736697	184.36045399277	1.21776169610005	2.07725691069724e-05	0.000350312708643511	LOC412863	NC_037647.1	4700579	4797555	+	4814	protein_coding	histone demethylase UTY && sp|O15550|KDM6A_HUMAN Lysine-specific demethylase 6A OS=Homo sapiens OX=9606 GN=KDM6A PE=1 SV=2 && PF02373:JmjC domain, hydroxylase
551479	173.278821480579	311.164766815015	279.957891322034	571.677329815039	463.744166510976	766.067682258682	254.800493205876	600.496392861565	-1.23531	2.11776220826586e-05	0.000356044698645066	LOC551479	NC_037640.1	6088392	6089063	-	393	protein_coding	40S ribosomal protein S21 && sp|Q4GXP2|RS21_BIPLU 40S ribosomal protein S21 OS=Biphyllus lunatus OX=197003 GN=RpS21 PE=3 SV=1 && -
552414	65.0992257496097	62.2329533630029	109.161299799308	29.6678853796228	17.6664444385134	21.783915135318	78.8311596373068	23.0394149844847	1.77929392271133	2.13318850475425e-05	0.000358087311520038	LOC552414	NC_037646.1	6019232	6034591	+	10343	protein_coding	protein disabled%2C transcript variant X3 && sp|P98081|DAB_DROME Protein disabled OS=Drosophila melanogaster OX=7227 GN=Dab PE=1 SV=2 && PF00640:Phosphotyrosine interaction domain (PTB/PID)
409137	298.690565204092	231.150969634011	317.087585131322	150.621571927316	87.2280694151597	136.754578349496	282.309706656475	124.868073230657	1.17850669195346	2.14050225008028e-05	0.000358214526629055	LOC409137	NC_037652.1	2636974	2669202	-	6847	protein_coding	MAP kinase-activating death domain protein%2C transcript variant X4 && sp|Q9VXY2|MADD_DROME MAP kinase-activating death domain protein OS=Drosophila melanogaster OX=7227 GN=Rab3-GEF PE=2 SV=2 && PF02141:DENN (AEX-3) domain|PF03456:uDENN domain
100577394	133.070476164643	146.691961498507	154.45952624664	79.8750760220614	62.9367083122038	53.2495703307773	144.740654636597	65.3537848883475	1.14680220845322	2.15136765344426e-05	0.00035948235041038	LOC100577394	NC_037652.1	7242866	7245672	+	2527	protein_coding	uncharacterized LOC100577394%2C transcript variant X1 && - && -
409424	686.413895036326	450.744390786321	301.493113731421	2258.18250639514	1443.12768007106	826.578557634565	479.550466518023	1509.29624803359	-1.65497	2.16762651097394e-05	0.000361646145220202	LOC409424	NC_037653.1	1253258	1272233	+	3353	protein_coding	solute carrier family 2%2C facilitated glucose transporter member 1%2C transcript variant X4 && sp|P14142|GLUT4_MOUSE Solute carrier family 2, facilitated glucose transporter member 4 OS=Mus musculus OX=10090 GN=Slc2a4 PE=1 SV=3 && PF00083:Sugar (and other) transporter
100578953	3228.15572393653	2690.24166966353	1737.66967027469	1367.00487249185	1205.73483292854	974.22509355172	2552.02235462492	1182.32159965737	1.10966242136296	2.18692916651108e-05	0.00036329661438345	LOC100578953	NC_037638.1	24258235	24266584	+	4525	protein_coding	dual specificity protein phosphatase 15%2C transcript variant X1 && sp|Q9NRW4|DUS22_HUMAN Dual specificity protein phosphatase 22 OS=Homo sapiens OX=9606 GN=DUSP22 PE=1 SV=1 && PF00782:Dual specificity phosphatase, catalytic domain
113218776	154.131990377752	92.4603878536043	61.6352917234186	333.193174263456	226.351319368452	306.185029401969	102.742556651592	288.576507677959	-1.49445	2.23588521150392e-05	0.000369648314543342	LOC113218776	NC_037642.1	3286348	3287719	+	250	lncRNA	uncharacterized LOC113218776 && - && -
551858	32.5496128748049	31.1164766815015	43.8130386949602	85.5804385950658	82.8114583055313	137.964795857014	35.8263760837555	102.11889758587	-1.50399	2.2806577811304e-05	0.000375346810725799	LOC551858	NC_037641.1	2750501	2762322	-	3261	protein_coding	kynurenine 3-monooxygenase%2C transcript variant X8 && sp|Q7Q6A7|KMO_ANOGA Kynurenine 3-monooxygenase OS=Anopheles gambiae OX=7165 GN=kh PE=3 SV=2 && PF01494:FAD binding domain
726316	465.267995798681	823.253068773438	545.806498996539	1446.87994851391	1215.6722079252	1150.9168496493	611.442521189553	1271.1563353628	-1.05589	2.3417326149171e-05	0.000383664977748336	LOC726316	NC_037638.1	2492814	2493891	-	563	protein_coding	cytochrome b-c1 complex subunit 6%2C mitochondrial && - && -
724212	325.496128748049	321.833273105815	249.511542398418	119.812614033092	175.560291607726	146.436318409637	298.946981417427	147.269741350152	1.01963641317673	2.41346476150712e-05	0.000393513237416995	LOC724212	NC_037640.1	3206048	3209280	+	2172	protein_coding	60 kDa SS-A/Ro ribonucleoprotein && - && PF05731:TROVE domain
725178	44.995053091642	62.2329533630029	51.9815713330037	106.119743857882	828.114583055313	1305.82469061156	53.0698592625495	746.686339174918	-3.81437	2.4162461777709e-05	0.000393513237416995	LOC725178	NC_037646.1	7546823	7550400	+	1937	protein_coding	chitooligosaccharidolytic beta-N-acetylglucosaminidase && sp|Q06GJ0|HEXC_OSTFU Chitooligosaccharidolytic beta-N-acetylglucosaminidase OS=Ostrinia furnacalis OX=93504 PE=1 SV=1 && PF00728:Glycosyl hydrolase family 20, catalytic domain|PF14845:beta-acetyl hexosaminidase like
725954	22.9761973233917	32.0055188724015	27.4759734188734	78.7340035074605	71.7699305314605	68.9823979285069	27.4858965382222	73.1621106558093	-1.4106	2.49054787413983e-05	0.000402614011369823	LOC725954	NC_037652.1	5915203	5916217	-	946	protein_coding	copper homeostasis protein cutC homolog && sp|Q9NTM9|CUTC_HUMAN Copper homeostasis protein cutC homolog OS=Homo sapiens OX=9606 GN=CUTC PE=1 SV=1 && PF03932:CutC family
413590	238.378047230189	606.326774193828	449.269295092389	1340.76020465603	1088.69463852339	931.867480788602	431.324705505469	1120.44077465601	-1.37675	2.52499523702133e-05	0.000407579733385067	LOC413590	NC_037641.1	10225195	10229269	+	1500	protein_coding	alkylglycerol monooxygenase && sp|Q6ZNB7|ALKMO_HUMAN Alkylglycerol monooxygenase OS=Homo sapiens OX=9606 GN=AGMO PE=1 SV=1 && PF04116:Fatty acid hydroxylase superfamily
551323	332.197519634038	387.622395232418	430.704448187745	213.380560230364	107.102819408487	180.322408620132	383.508121018067	166.935262752994	1.20146016666278	2.58388840246471e-05	0.000416470980267468	LOC551323	NC_037648.1	13026660	13038681	+	2785	protein_coding	uncharacterized LOC551323%2C transcript variant X1 && sp|H9J9M0|CDA1_BOMMO Chitin deacetylase 1 OS=Bombyx mori OX=7091 GN=CDA1 PE=1 SV=1 && PF01607:Chitin binding Peritrophin-A domain|PF00057:Low-density lipoprotein receptor domain class A
100578703	329.325494968614	344.059327878316	191.589220055928	562.548749698232	587.409277580569	760.016594721093	288.324680967619	636.658207333298	-1.14442	2.6126882718639e-05	0.000419257818427735	LOC100578703	NC_037651.1	9104284	9107730	+	1868	protein_coding	uncharacterized LOC100578703%2C transcript variant X1 && - && -
413948	63.1845426393271	91.5713456627043	178.96512416077	12.5517976606096	32.0204305448054	31.4656551954593	111.24	25.3459611336248	2.13753081766266	2.63100530716039e-05	0.000420960849145663	LOC413948	NC_037640.1	4326203	4330366	-	1651	protein_coding	tektin-1%2C transcript variant X1 && sp|Q969V4|TEKT1_HUMAN Tektin-1 OS=Homo sapiens OX=9606 GN=TEKT1 PE=1 SV=1 && PF03148:Tektin family
724669	73.7152997458816	62.2329533630029	78.7149508756913	149.480499412715	157.893847169213	134.334143334461	71.5544013281919	147.236163305463	-1.0398	2.76020462693349e-05	0.00043778688190318	LOC724669	NC_037639.1	75950	79183	+	723	protein_coding	peptidyl-prolyl cis-trans isomerase NIMA-interacting 4%2C transcript variant X1 && sp|A6QPY8|PIN4_BOVIN Peptidyl-prolyl cis-trans isomerase NIMA-interacting 4 OS=Bos taurus OX=9913 GN=PIN4 PE=2 SV=1 && PF13616:PPIC-type PPIASE domain
113218894	227.847290123634	117.353569198805	233.917070998517	293.255636252425	681.262263660171	1200.53576745752	193.039310106985	725.017889123373	-1.9086	2.76897542018248e-05	0.00043854149843122	LOC113218894	NC_037644.1	10166236	10175388	-	5964	lncRNA	uncharacterized LOC113218894 && - && -
408264	286.245124987254	332.501779396616	529.469433720452	189.418037423746	150.164777727363	162.169146007367	382.738779368107	167.250653719492	1.19606217738011	2.79661647594208e-05	0.000442278217787194	LOC408264	NC_037647.1	1179403	1227702	-	4834	protein_coding	netrin receptor UNC5C%2C transcript variant X1 && sp|Q7T2Z5|UNC5C_CHICK Netrin receptor UNC5C OS=Gallus gallus OX=9031 GN=UNC5C PE=2 SV=1 && -
412788	38.2936622056528	11.5575484817005	22.277816285573	236.202010522382	175.560291607726	36.3065252255299	24.0430089909754	149.356275785213	-2.63915	2.84996813246877e-05	0.000446835749664544	LOC412788	NC_037649.1	9277013	9302506	-	4257	protein_coding	scavenger receptor class B member 1%2C transcript variant X2 && sp|Q14108|SCRB2_HUMAN Lysosome membrane protein 2 OS=Homo sapiens OX=9606 GN=SCARB2 PE=1 SV=2 && PF01130:CD36 family
410151	228.804631678775	255.155108788312	335.652432035967	155.185861985719	118.144347182558	95.6071830938955	273.204057501018	122.979130754058	1.15215269331731	2.91280844803267e-05	0.000456033964471361	LOC410151	NC_037652.1	2480983	2487450	-	4351	protein_coding	retinal homeobox protein Rx2%2C transcript variant X1 && sp|Q4LAL6|ALX4_BOVIN Homeobox protein aristaless-like 4 OS=Bos taurus OX=9913 GN=ALX4 PE=2 SV=1 && -
410521	139.771867050633	320.944230914915	172.281779275098	84.4393660804649	67.3533194218322	71.4028329435422	210.999292413549	74.3985061486131	1.50383466160098	2.93195240601909e-05	0.000458374476294372	LOC410521	NC_037651.1	8325969	8332433	-	4358	protein_coding	carotenoid isomerooxygenase%2C transcript variant X2 && sp|Q9VFS2|NINAB_DROME Carotenoid isomerooxygenase OS=Drosophila melanogaster OX=7227 GN=ninaB PE=1 SV=1 && PF03055:Retinal pigment epithelial membrane protein
102655838	826.185762086959	795.692760855537	512.389774568179	389.105727478899	346.703972105825	249.304806548639	711.422765836892	328.371502044454	1.11415393940636	2.95370625102657e-05	0.000461115741588833	LOC102655838	NC_037641.1	5455927	5464954	-	802	protein_coding	protein transport protein sec31 && sp|Q9BJZ5|FUSIL_DROME RNA-binding protein fusilli OS=Drosophila melanogaster OX=7227 GN=fus PE=2 SV=1 && -
412808	1866.81603252557	2059.0217141245	1122.05934691669	915.140156709903	783.94847195903	670.460499164786	1682.63236452225	789.849709277907	1.09061937173642	3.29606559871869e-05	0.000507315561447857	LOC412808	NC_037644.1	10695202	10732570	+	5203	protein_coding	aminopeptidase Ey%2C transcript variant X1 && sp|O57579|AMPN_CHICK Aminopeptidase Ey OS=Gallus gallus OX=9031 GN=ANPEP PE=1 SV=2 && PF17900:Peptidase M1 N-terminal domain|PF01433:Peptidase family M1 domain|PF11838:ERAP1-like C-terminal domain
107965522	122.539719058089	114.686442626105	115.102050808794	181.430529821539	321.308458225462	261.406981623816	117.442737497663	254.715323223606	-1.11767	3.32453275668415e-05	0.000509544094881407	LOC107965522	NC_037651.1	7631081	7656361	-	1356	lncRNA	uncharacterized LOC107965522 && - && -
102654418	5.74404933084792	0	0	28.5268128650219	24.2913611029559	37.5167427330476	1.91468311028264	30.1116389003418	-4.05905	3.40205861819155e-05	0.000519241572340744	LOC102654418	NC_037638.1	12682647	12685222	-	2260	lncRNA	uncharacterized LOC102654418 && - && -
100576482	223.060582347927	168.028974080108	287.383830083892	108.401888887083	105.99866663108	91.9765305713425	226.157795503976	102.125695363169	1.14800981370323	3.42587671898872e-05	0.0005214203451965	LOC100576482	NC_037643.1	9136661	9141206	+	4052	protein_coding	centromere protein J%2C transcript variant X2 && - && PF07202:T-complex protein 10 C-terminus
100577164	47.867077757066	43.563067354102	170.796591522726	11.4107251460088	16.5622916611063	18.153262612765	87.4089122112981	15.3754264732933	2.51217803022998	3.44723770301148e-05	0.000523941774944499	LOC100577164	NC_037642.1	8103506	8112331	-	7413	lncRNA	uncharacterized LOC100577164%2C transcript variant X1 && - && -
409636	1273.26426833795	804.583182764538	713.632715014522	1584.94972278062	2066.97399930606	2543.87720080213	930.493388705671	2065.26697429627	-1.15074	3.48398933502877e-05	0.000526842172491945	LOC409636	NC_037648.1	14985661	14989450	-	1790	protein_coding	uncharacterized LOC409636%2C transcript variant X2 && - && PF03803:Scramblase
107965795	1199.54896859207	817.029773437138	1003.24432672697	1509.63893681696	2117.76502706679	2681.84199665915	1006.60768958539	2103.08198684763	-1.06305	3.52536793247843e-05	0.000532116308924369	LOC107965795	NC_037648.1	4419527	4450562	-	2116	protein_coding	lactosylceramide 4-alpha-galactosyltransferase%2C transcript variant X1 && sp|Q67BJ4|A4GAT_MOUSE Lactosylceramide 4-alpha-galactosyltransferase OS=Mus musculus OX=10090 GN=A4galt PE=2 SV=1 && PF04488:Glycosyltransferase sugar-binding region containing DXD motif|PF04572:Alpha 1,4-glycosyltransferase conserved region
726120	295.818540538668	331.612737205716	451.497076720946	859.22760349446	565.326222032427	787.852	359.642784821776	737.468474306962	-1.03437	3.65738808065223e-05	0.000548257022570199	LOC726120	NC_037647.1	8325656	8326502	+	438	protein_coding	ATP synthase-coupling factor 6%2C mitochondrial && sp|Q24407|ATP5J_DROME ATP synthase-coupling factor 6, mitochondrial OS=Drosophila melanogaster OX=7227 GN=ATPsynCF6 PE=3 SV=1 && -
102655185	1110.51620396393	2651.12381326392	1234.93361609693	4840.42960693692	3961.70016533662	3866.64493651894	1665.5245444416	4222.92490293083	-1.34233	3.81662925969286e-05	0.000566551325057856	LOC102655185	NC_037638.1	3212401	3219482	-	4464	protein_coding	serine-rich adhesin for platelets-like%2C transcript variant X1 && - && -
725590	105.307571065545	280.937332324413	296.294956598121	87.8625836242675	50.7910277607259	24.2043501503533	227.513286662693	54.2859871784489	2.06662475389525	3.82090342759554e-05	0.000566551325057856	LOC725590	NC_037640.1	3874732	3908709	-	5219	protein_coding	homeobox protein B-H2-like && sp|Q24255|BARH1_DROME Homeobox protein B-H1 OS=Drosophila melanogaster OX=7227 GN=B-H1 PE=2 SV=2 && PF00046:Homeodomain
725192	287.202466542396	218.70437896141	286.641236207706	152.903716956518	97.1654444118234	129.49327330439	264.182693903837	126.520811557577	1.06319475053607	3.82978816185594e-05	0.000567099255186473	LOC725192	NC_037647.1	4526954	4549185	+	4060	protein_coding	major facilitator superfamily domain-containing protein 6-A%2C transcript variant X2 && - && PF12832:MFS_1 like family
100576990	81.3740321870121	91.5713456627043	112.874269180237	42.2196830402324	36.4370416544338	38.7269602405653	95.273215676651	39.1278949784105	1.28726999339642	3.84495677135305e-05	0.00056857493365827	LOC100576990	NC_037638.1	25044959	25047757	-	2558	protein_coding	condensin complex subunit 2 && sp|Q8C156|CND2_MOUSE Condensin complex subunit 2 OS=Mus musculus OX=10090 GN=Ncaph PE=1 SV=1 && PF05786:Condensin complex subunit 2
102653852	120.625035947806	128.022075489606	111.389081427865	58.1946982446447	35.3328888770267	16.9430451052473	120.012064288426	36.8235440756396	1.70068527814422	4.04740303010039e-05	0.00059210201222138	LOC102653852	NC_037640.1	6030497	6032328	-	1258	lncRNA	uncharacterized LOC102653852 && - && -
411307	739.067680569098	1509.59364014827	1117.60378365958	2898.32418708623	2354.0537214319	2120.30107317095	1122.08836812565	2457.55966056303	-1.13089	4.08499877562962e-05	0.000596803029680221	LOC411307	NC_037646.1	10893442	10895515	-	1579	protein_coding	mitochondrial enolase superfamily member 1 && sp|Q6INX4|ENOF1_XENLA Mitochondrial enolase superfamily member 1 OS=Xenopus laevis OX=8355 GN=enosf1 PE=2 SV=1 && PF02746:Mandelate racemase / muconate lactonizing enzyme, N-terminal domain|PF13378:Enolase C-terminal domain-like
410370	328.368153413472	123.576864535106	114.359456932608	526.034429231004	562.013763700206	599.057666221244	188.768158293729	562.368619717485	-1.57741	4.34092922168496e-05	0.000627613222855379	LOC410370	NC_037649.1	8215684	8218566	+	1130	protein_coding	actin-binding Rho-activating protein%2C transcript variant X1 && sp|B5SNZ6|ABRA_PIG Actin-binding Rho-activating protein OS=Sus scrofa OX=9823 GN=ABRA PE=2 SV=1 && PF14705:Costars
410087	807.996272539273	999.283422571647	987.64985532707	3297.69956719653	2001.82898543904	1373.59687103255	931.64318347933	2224.37514122271	-1.25549	4.36031829322027e-05	0.000629452553610451	LOC410087	NC_037639.1	4820592	4826090	-	1810	protein_coding	uncharacterized LOC410087 && sp|P82147|L2EFL_DROME Protein lethal(2)essential for life OS=Drosophila melanogaster OX=7227 GN=l(2)efl PE=1 SV=1 && PF00011:Hsp20/alpha crystallin family
727037	185.724261697416	515.644470722024	721.801247652565	1112.54570173586	1556.85541614399	2042.84715268982	474.389993357335	1570.74942352322	-1.72633	4.38982171713329e-05	0.000632875616422593	LOC727037	NC_037648.1	8252336	8268350	-	2305	protein_coding	phospholipase A1 member A%2C transcript variant X3 && sp|Q8CIV3|LIPH_MOUSE Lipase member H OS=Mus musculus OX=10090 GN=Liph PE=2 SV=2 && PF00151:Lipase
725799	475.798752905236	456.967686122621	281.443079074406	183.712674850741	147.956472172549	219.049368860697	404.736506034088	183.572838627996	1.14030602663425	4.46369915611328e-05	0.000640396415816844	LOC725799	NC_037643.1	1873399	1915757	+	2588	protein_coding	uncharacterized LOC725799%2C transcript variant X1 && - && PF14160:Centrosome-associated C terminus
100579019	44581.481539821	33253.7341084252	33809.5565888618	55587.3475487817	83216.6823748397	156936.165504861	37214.924079036	98580.0651428274	-1.40542	4.47035106312007e-05	0.000640396415816844	LOC100579019	NC_037639.1	9021248	9021916	-	669	protein_coding	probable salivary secreted peptide && sp|D8KY57|SSP_BOMIG Probable salivary secreted peptide OS=Bombus ignitus OX=130704 PE=2 SV=1 && PF15868:Transcription activator MBF2
414025	228.804631678775	142.246750544007	217.58000572243	91.2858011680702	81.7073055281243	95.6071830938955	196.210462648404	89.5334	1.13284853947571	4.4712890306392e-05	0.000640396415816844	LOC414025	NC_037647.1	12257774	12342999	+	2332	protein_coding	neurotrimin%2C transcript variant X3 && sp|Q9W6V2|NEGR1_CHICK Neuronal growth regulator 1 OS=Gallus gallus OX=9031 GN=NEGR1 PE=1 SV=1 && PF07679:Immunoglobulin I-set domain|PF13927:Immunoglobulin domain
725164	393.467379163082	321.833273105815	467.091548120847	36.5143204672281	87.2280694151597	188.793931172756	394.130733463248	104.178773685048	1.92157178504842	4.49842439927967e-05	0.000642598455363767	LOC725164	NC_037639.1	6449039	6500163	+	12445	protein_coding	serine-rich adhesin for platelets%2C transcript variant X9 && - && -
113218576	11782.0025191242	8609.48	4927.85296236875	14181.2492114597	23105.5010200206	39447.0396575383	8439.78001938966	25577.9299630062	-1.59966	4.59484059688656e-05	0.000653506588495678	LOC113218576	NC_037650.1	4865197	4866061	-	865	protein_coding	lysozyme-like && sp|Q17005|LYSC1_ANOGA Lysozyme c-1 OS=Anopheles gambiae OX=7165 GN=AGAP007347 PE=2 SV=2 && PF00062:C-type lysozyme/alpha-lactalbumin family
100578929	1241.67199701829	1824.31457572689	1298.05409557272	1881.62857657685	4503.8391790435	7187.48177714741	1454.68022277263	4524.31651092258	-1.63698	4.60242218784442e-05	0.000653506588495678	LOC100578929	NC_037643.1	2426496	2431086	+	2217	protein_coding	uncharacterized LOC100578929 && - && PF02958:Ecdysteroid kinase
409409	335.069544299462	440.964926686421	418.822946168772	1470.84247132053	981.591819114898	566.381793518267	398.285805718218	1006.27202798457	-1.33704	4.67796616268942e-05	0.000663045580102076	LOC409409	NC_037646.1	11401222	11409255	-	2206	protein_coding	serine/threonine-protein kinase dyf-5%2C transcript variant X1 && sp|Q9UPZ9|CILK1_HUMAN Serine/threonine-protein kinase ICK OS=Homo sapiens OX=9606 GN=CILK1 PE=1 SV=1 && PF00069:Protein kinase domain
725758	18.1894895476851	4.44521095450021	2.2277816285573	52.4893356716403	57.4159444251684	48.4087003007066	8.28749404358086	52.7713267991718	-2.70243	4.76388623689939e-05	0.00067260657360254	LOC725758	NC_037639.1	13329286	13337251	-	1577	protein_coding	regulator of G-protein signaling 7-binding protein A && - && PF14523:Syntaxin-like protein
107965285	0	0	0	10.2696526314079	6.62491666444251	18.153262612765	0	11.6826106362051	-6.20656	4.91680692381355e-05	0.000690193116153289	LOC107965285	NC_037648.1	8205177	8207246	+	1446	protein_coding	cilia- and flagella-associated protein 251-like && - && -
413370	374.320548060256	184.920775707209	245.055979141303	77.5929309928596	72.8740833088676	139.175013364531	268.099100969589	96.5473425554196	1.47465422107887	4.98627237962511e-05	0.000696939179624827	LOC413370	NC_037642.1	9343095	9348959	+	4234	protein_coding	hemicentin-2 && sp|Q96RW7|HMCN1_HUMAN Hemicentin-1 OS=Homo sapiens OX=9606 GN=HMCN1 PE=1 SV=2 && PF08205:CD80-like C2-set immunoglobulin domain|PF13927:Immunoglobulin domain|PF07686:Immunoglobulin V-set domain
725220	403.040794714495	158.249509980207	187.133656798813	54.7714807008421	73.9782360862747	105.288923154037	249.474653831172	78.0128799803845	1.67706214617245	4.98724778977503e-05	0.000696939179624827	LOC725220	NC_037645.1	1395517	1431135	+	6638	protein_coding	homeobox protein Nkx-6.1 && sp|Q60554|NKX61_MESAU Homeobox protein Nkx-6.1 OS=Mesocricetus auratus OX=10036 GN=NKX6-1 PE=1 SV=1 && -
102654823	100.520863289839	99.5727253808047	86.140889637549	39.9375380110307	22.0830555481417	44.7780477781536	95.4114927693974	35.599547112442	1.42541643809568	5.00977470662377e-05	0.000698602874626217	LOC102654823	NC_037640.1	3273716	3277445	-	1766	lncRNA	uncharacterized LOC102654823%2C transcript variant X1 && - && -
724382	0	3.55616876360017	2.97037550474307	25.1035953212193	22.0830555481417	19.3634801202826	2.17551475611441	22.1833769965479	-3.31154	5.16182768760213e-05	0.000714936032574348	LOC724382	NC_037640.1	13600431	13603511	+	1010	protein_coding	cuticular protein analogous to peritrophins 3-A && sp|O45599|CBD1_CAEEL Chitin-binding domain protein cbd-1 OS=Caenorhabditis elegans OX=6239 GN=cbd-1 PE=3 SV=2 && PF01607:Chitin binding Peritrophin-A domain
552490	221.145899237645	347.615496641916	193.074407808299	130.082	81.7073055281243	102.868488139001	253.945267895953	104.886020110542	1.27537286775592	5.2293360761509e-05	0.000721542735355771	LOC552490	NC_037653.1	5106358	5145323	+	4684	protein_coding	uncharacterized LOC552490 && - && -
100577254	236.463364119906	186.698860089009	265.848607674505	96.9911637410745	124.769263847001	122.231968259284	229.670277294473	114.66413194912	1.00333434632331	5.44972925489126e-05	0.000751004303877071	LOC100577254	NC_037638.1	6652663	6778768	+	12956	protein_coding	potassium voltage-gated channel subfamily KQT member 1%2C transcript variant X7 && sp|P70057|KCNQ1_XENLA Potassium voltage-gated channel subfamily KQT member 1 OS=Xenopus laevis OX=8355 GN=kcnq1 PE=1 SV=2 && PF00520:Ion transport protein|PF03520:KCNQ voltage-gated potassium channel
725797	131.155793054361	186.698860089009	203.471	478.109383617767	270.517430464736	422.365910123665	173.775125072757	390.330908068723	-1.16524	5.57313145807769e-05	0.000766077743067585	LOC725797	NC_037642.1	10872533	10874565	-	644	protein_coding	NADH dehydrogenase [ubiquinone] 1 beta subcomplex subunit 3 && sp|Q02365|NDUB3_BOVIN NADH dehydrogenase [ubiquinone] 1 beta subcomplex subunit 3 OS=Bos taurus OX=9913 GN=NDUFB3 PE=1 SV=2 && PF08122:NADH-ubiquinone oxidoreductase B12 subunit family
102655490	0	0	0	5.70536257300439	23.1872083255488	8.47152255262365	0	12.4546978170589	-6.30448	5.73522264579688e-05	0.000782298556738907	LOC102655490	NC_037638.1	6096279	6097552	-	945	lncRNA	uncharacterized LOC102655490%2C transcript variant X1 && - && -
100578129	103.392887955262	59.5658267903028	152.974338494268	34.2321754380263	17.6664444385134	36.3065252255299	105.311017746611	29.4017150340232	1.84599619942304	5.74124672862924e-05	0.000782298556738907	LOC100578129	NC_037653.1	2713194	2721128	+	6694	protein_coding	kinesin-like protein KIN-7I%2C transcript variant X1 && sp|Q6RT24|CENPE_MOUSE Centromere-associated protein E OS=Mus musculus OX=10090 GN=Cenpe PE=1 SV=1 && PF00225:Kinesin motor domain
113219402	80.4166906318708	8.00137971810037	19.3074407808299	154.044789471118	205.372416597718	263.827416638851	35.908503710267	207.748207569229	-2.53918	5.90529732006522e-05	0.000800658673866908	LOC113219402	NC_037638.1	14557859	14564220	+	1397	lncRNA	uncharacterized LOC113219402 && - && -
411378	1547.06395310837	3322.35066739346	2346.59664874702	5428.08195195637	4693.75345675752	5289.86072535971	2405.33708974962	5137.2320446912	-1.09467	6.01301071019751e-05	0.000813965248504863	LOC411378	NC_037649.1	7755603	7759376	-	1284	protein_coding	prostaglandin reductase 1 && sp|Q9EQZ5|PTGR1_CAVPO Prostaglandin reductase 1 OS=Cavia porcellus OX=10141 GN=Ptgr1 PE=1 SV=1 && PF00107:Zinc-binding dehydrogenase|PF16884:N-terminal domain of oxidoreductase
726400	65.0992257496097	62.2329533630029	51.9815713330037	217.944850288767	104.894513853673	137.964795857014	59.7712501485388	153.601386666485	-1.36383	6.27606975552554e-05	0.000840501106475284	LOC726400	NC_037644.1	13468072	13470546	+	2306	protein_coding	forkhead box protein I1-ema && sp|Q02360|FD2_DROME Fork head domain-containing protein FD2 OS=Drosophila melanogaster OX=7227 GN=fd64A PE=2 SV=2 && PF00250:Forkhead domain
724633	90.9474477384253	124.465906726006	75.7445753709482	224.791285376373	187.705972159204	197.265453725379	97.0526432784598	203.254237086986	-1.06908	6.29770865823382e-05	0.000842366710124592	LOC724633	NC_037638.1	11690472	11690998	-	527	protein_coding	histone H2B && sp|P35068|H2B1_TIGCA Histone H2B.1/H2B.2 OS=Tigriopus californicus OX=6832 PE=3 SV=2 && PF00125:Core histone H2A/H2B/H3/H4
104794342	22.0188557682503	3.55616876360017	3.71296938092883	70.7464959052544	69.5616249766463	44.7780477781536	9.76266463759312	61.6953895533514	-2.68504	6.54036620867671e-05	0.000869502699859114	Mir6046	NC_037647.1	8718790	8718871	+	82	miRNA	microRNA 6046 && - && -
726818	14825.3913229185	11134.3643988321	8382.39967438494	19014.832383309	22545.6955618753	35466.6342753127	11447.3851320452	25675.7207401657	-1.16542	6.90902477060858e-05	0.000910757812945845	LOC726818	NC_037646.1	8544617	8548705	-	2048	protein_coding	beta-hexosaminidase subunit beta && sp|P20060|HEXB_MOUSE Beta-hexosaminidase subunit beta OS=Mus musculus OX=10090 GN=Hexb PE=1 SV=2 && PF14845:beta-acetyl hexosaminidase like|PF00728:Glycosyl hydrolase family 20, catalytic domain
726260	315.922713196635	657.891221266031	448.526701216203	1248.33333097336	1062.19497186562	859.254430337542	474.11354522629	1056.59424439217	-1.15597	6.92352914629418e-05	0.000911570198924131	LOC726260	NC_037642.1	7315708	7322982	+	2026	protein_coding	uncharacterized LOC726260%2C transcript variant X2 && - && PF09995:Uncharacterized protein conserved in bacteria (DUF2236)
411983	5171.55908087341	6813.61935105792	6479.87	27278.4795340486	17111.0555914776	7724.81835048525	6155.01753184278	17371.4511586705	-1.49688	7.29305661812906e-05	0.000951534862092428	LOC411983	NC_037638.1	14072364	14078430	-	2121	protein_coding	putative fatty acyl-CoA reductase%2C transcript variant X2 && sp|Q8MS59|WAT_DROME Fatty acyl-CoA reductase wat OS=Drosophila melanogaster OX=7227 GN=wat PE=1 SV=1 && PF03015:Male sterility protein|PF07993:Male sterility protein
724933	1636.09671773651	3036.07908192364	2857.50123556283	1127.37964442567	1318.35841622406	1294.9327330439	2509.89234507433	1246.89026456454	1.00947652709637	7.42591140427208e-05	0.000966075712212921	LOC724933	NC_037645.1	6409225	6427122	-	4938	protein_coding	xanthine dehydrogenase && sp|Q852M1|ALDO2_ORYSJ Probable aldehyde oxidase 2 OS=Oryza sativa subsp. japonica OX=39947 GN=Os03g0790900 PE=2 SV=1 && PF02738:Molybdopterin-binding domain of aldehyde dehydrogenase|PF00941:FAD binding domain in molybdopterin dehydrogenase|PF01799:[2Fe-2S] binding domain|PF03450:CO dehydrogenase flavoprotein C-terminal domain|PF01315:Aldehyde oxidase and xanthine dehydr…
724226	72.7579581907403	153.804299025707	96.5372039041497	472.404021044763	269.413277687329	199.685888740415	107.699820373532	313.834395824169	-1.54301	7.54920948181615e-05	0.00098078344157656	LOC724226	NC_037641.1	2001252	2009202	+	1241	protein_coding	acyl-CoA Delta(11) desaturase%2C transcript variant X1 && sp|Q9BH41|FAD9_ACHDO Acyl-CoA Delta-9 desaturase OS=Acheta domesticus OX=6997 PE=1 SV=1 && PF00487:Fatty acid desaturase
113219041	74.6726413010229	90.6823034718042	107.676112046936	39.9375380110307	20.9789027707346	38.7269602405653	91.0103522732545	33.2144670074435	1.45992757229038	7.67196315441307e-05	0.000992180039661847	LOC113219041	NC_037647.1	8708197	8709847	+	1549	lncRNA	uncharacterized LOC113219041 && - && -
409836	103.392887955262	51.5644470722024	84.6557018851774	150.621571927316	196.539194378461	252.935459071192	79.8710123042141	200.032075125656	-1.32469	7.99840039537635e-05	0.00102589811643982	LOC409836	NC_037645.1	2309302	2361521	-	13384	protein_coding	rho GTPase-activating protein 100F%2C transcript variant X5 && sp|Q9V9S7|SYDE_DROME Rho GTPase-activating protein 100F OS=Drosophila melanogaster OX=7227 GN=RhoGAP100F PE=1 SV=2 && PF00595:PDZ domain|PF00620:RhoGAP domain
724367	313.050688531211	302.274344906014	540.608341863238	1599.78366547043	1058.88251353339	574.853316070891	385.311125100155	1077.83983169157	-1.48331	8.02857459854566e-05	0.00102735671209493	LOC724367	NC_037639.1	4828926	4829893	+	968	protein_coding	protein lethal(2)essential for life && sp|P82147|L2EFL_DROME Protein lethal(2)essential for life OS=Drosophila melanogaster OX=7227 GN=l(2)efl PE=1 SV=1 && PF00011:Hsp20/alpha crystallin family
107965500	131.155793054361	103.128894144405	159.65768337994	221.36806783257	267.204972132514	318.287204477146	131.314123526235	268.953414814077	-1.03153	8.12321769110101e-05	0.00103703881925645	LOC107965500	NC_037651.1	10576216	10577422	+	990	protein_coding	high mobility group protein homolog TDP-1 && - && PF00505:HMG (high mobility group) box
100578361	205.828434355384	258.711277551912	215.352224093872	123.235831576895	128.081722179222	81.0845730036835	226.630645333723	110.800708919933	1.03032789267075	8.15638074839107e-05	0.00104005751246695	LOC100578361	NW_020555863.1	2103	4741	+	1438	lncRNA	uncharacterized LOC100578361%2C transcript variant X1 && - && -
724515	1.91468311028264	0.889042190900042	0.742593876185767	5.70536257300439	24.2913611029559	35.0963077180123	1.18210639245615	21.6976771313242	-4.23099	8.20142004820064e-05	0.00104458179821371	LOC724515	NC_037642.1	4233791	4242240	-	5919	protein_coding	centromere-associated protein E && - && -
551710	1444.62840670825	2769.36642465363	1777.02714571254	4606.50974144374	4061.07391530326	3566.51099465456	1997.00732569147	4078.03155046719	-1.03004	8.37420647816282e-05	0.0010653472455572	LOC551710	NC_037653.1	4646076	4647936	+	1344	protein_coding	electron transfer flavoprotein subunit alpha%2C mitochondrial && sp|Q99LC5|ETFA_MOUSE Electron transfer flavoprotein subunit alpha, mitochondrial OS=Mus musculus OX=10090 GN=Etfa PE=1 SV=2 && PF01012:Electron transfer flavoprotein domain|PF00766:Electron transfer flavoprotein FAD-binding domain
409966	566.746200643661	983.280663135446	1002.50173285079	451.864715781947	359.95380543471	439.308955228912	850.842865543297	417.042492148523	1.02946808972867	8.40937129337759e-05	0.00106845134454578	LOC409966	NC_037638.1	8193375	8243779	-	2975	protein_coding	dexamethasone-induced Ras-related protein 1%2C transcript variant X2 && sp|Q9Y272|RASD1_HUMAN Dexamethasone-induced Ras-related protein 1 OS=Homo sapiens OX=9606 GN=RASD1 PE=1 SV=1 && PF00071:Ras family
410620	2577.16346644043	1763.85970674568	1763.6604559412	5221.54782681361	3908.70083202108	3095.73638423019	2034.89454304244	4075.32834768829	-1.00219	8.41816075818009e-05	0.00106845134454578	LOC410620	NC_037652.1	5231544	5235275	+	2237	protein_coding	heat shock protein Hsp70Ab-like && sp|Q9U639|HSP7D_MANSE Heat shock 70 kDa protein cognate 4 OS=Manduca sexta OX=7130 PE=2 SV=1 && PF00012:Hsp70 protein
64984920	144.558574826339	289.827754233414	242.08560363656	358.296769584675	1121.8192218456	590.58614366862	225.490644232104	690.234045032965	-1.6136	8.44111390903659e-05	0.00107012172619434	KEF36_r01	NC_001566.1	14732	15517	-	786	rRNA	12S ribosomal RNA && - && -
113218798	15.3174648822611	44.4521095450021	34.901912180731	99.2733087702763	78.394847195903	122.231968259284	31.5571622026647	99.9667080751545	-1.65702	9.07132179761721e-05	0.00113944143223403	LOC113218798	NC_037638.1	14363551	14364107	-	416	lncRNA	uncharacterized LOC113218798 && - && -
100577522	109.13693728611	69.3452908902032	54.209352961561	120.953686547693	252.850986026222	367.90612228537	77.5638603792915	247.236931619762	-1.67525	9.14203053283809e-05	0.00114700470336228	LOC100577522	NC_037638.1	17979145	18195042	-	13561	protein_coding	uncharacterized LOC100577522%2C transcript variant X2 && - && PF07679:Immunoglobulin I-set domain|PF00047:Immunoglobulin domain
724490	75.6299828561642	99.5727253808047	123.270583446837	269.293113445807	162.310458278841	244.463936518568	99.4910972279354	225.355836081072	-1.17532	9.41120883941861e-05	0.00117672414413234	LOC724490	NC_037643.1	7435812	7436865	+	455	lncRNA	uncharacterized LOC724490 && - && -
409619	5576.51455869819	2988.07080361504	3567.42098119642	7284.61	23402.5181171432	42995.3973895801	4044.00211450322	24560.8408133117	-2.60252	9.74028277767949e-05	0.00121086373811873	LOC409619	NC_037644.1	10732918	10751840	-	8825	protein_coding	putative aminopeptidase-2%2C transcript variant X2 && sp|P91887|AMPN_PLUXY Aminopeptidase N OS=Plutella xylostella OX=51655 GN=APN1 PE=1 SV=1 && PF11838:ERAP1-like C-terminal domain|PF01433:Peptidase family M1 domain|PF17900:Peptidase M1 N-terminal domain
409873	925.749283821656	1981.67504351619	985.422073698513	3346.76568532437	2958.02529067358	2560.82024590738	1297.61546701212	2955.20374063511	-1.1875	9.9143265172614e-05	0.00122978161385508	Mrjp9	NC_037648.1	2321827	2325880	+	1803	protein_coding	major royal jelly protein 9 && sp|O18330|MRJP1_APIME Major royal jelly protein 1 OS=Apis mellifera OX=7460 GN=MRJP1 PE=1 SV=1 && PF03022:Major royal jelly protein
100576697	82.3313737421535	21.337012581601	60.8926978472329	108.401888887083	217.518097149196	315.86676946211	54.8536947236624	213.928918499463	-1.96388	0.000105867020513805	0.00129990426985939	LOC100576697	NC_037638.1	23954915	23963214	+	5825	lncRNA	uncharacterized LOC100576697 && - && -
727293	485.372168456649	806.361267146338	706.206776252664	1746.98201985394	1318.35841622406	1041.99727397271	665.98007061855	1369.1125700169	-1.03942	0.000110670584058949	0.00134978587343325	LOC727293	NC_037639.1	8159010	8161766	+	1656	protein_coding	guanine deaminase && sp|Q9VMY9|GUAD_DROME Guanine deaminase OS=Drosophila melanogaster OX=7227 GN=DhpD PE=1 SV=1 && PF01979:Amidohydrolase family
410337	10667.6569489397	6217.96108315489	5841.98602395343	12619.1209389711	15600.5745919847	24496.0125696651	7575.86801868268	17571.9027002069	-1.21383	0.000114069069799652	0.00138351475557225	LOC410337	NC_037648.1	12873467	12883885	-	4230	protein_coding	venom dipeptidylpeptidase IV%2C transcript variant X1 && sp|B2D0J4|VDPP4_APIME Venom dipeptidyl peptidase 4 OS=Apis mellifera OX=7460 PE=1 SV=1 && -
100577498	2517.80829002167	4801.71687305112	5022.16238464434	2047.08409119397	1589.9799994662	2168.70977347166	4113.89584923904	1935.25795471061	1.08816363839096	0.000114399674864077	0.00138445143622883	LOC100577498	NC_037644.1	13518514	13527808	-	5618	protein_coding	actin cytoskeleton-regulatory complex protein PAN1%2C transcript variant X1 && - && -
102656717	109.13693728611	176.030353798208	152.974338494268	81.0161485366623	47.4785694285046	38.7269602405653	146.047209859529	55.7405594019107	1.38924090982504	0.000119270575615805	0.00143387112247472	LOC102656717	NC_037648.1	1808816	1816503	-	6057	lncRNA	uncharacterized LOC102656717%2C transcript variant X3 && - && -
102654776	12.4454402168372	6.22329533630029	17.0796591522726	0	0	0	11.9161	0	5.81823339094923	0.000121698164781767	0.00145984362759073	LOC102654776	NC_037643.1	8840278	8882875	-	4732	protein_coding	paired box protein Pax-6%2C transcript variant X1 && sp|Q1LZF1|PAX6_BOVIN Paired box protein Pax-6 OS=Bos taurus OX=9913 GN=PAX6 PE=2 SV=1 && PF00046:Homeodomain|PF00292:'Paired box' domain
412515	16.2748064374024	127.133033298706	46.7834141997033	195.12339999675	272.72573601955	415.104605078559	63.3970846452706	294.317913698286	-2.21431	0.000122903204915885	0.00147268226241315	LOC412515	NC_037650.1	1200967	1208036	-	1663	protein_coding	phospholipase B1%2C membrane-associated%2C transcript variant X1 && sp|Q06HQ7|PLB1_MONDO Phospholipase B1, membrane-associated OS=Monodelphis domestica OX=13616 GN=PLB1 PE=2 SV=1 && PF00657:GDSL-like Lipase/Acylhydrolase
724570	22.0188557682503	18.6698860089009	44.555632571146	85.5804385950658	88.3322221925668	79.8743554961659	28.4147914494324	84.5956720945995	-1.56109	0.00012331632792984	0.00147601405434534	LOC724570	NC_037645.1	2617571	2618970	+	1179	protein_coding	mpv17-like protein 2%2C transcript variant X1 && sp|Q60SZ2|MPV17_CAEBR Mpv17-like protein (Fragment) OS=Caenorhabditis briggsae OX=6238 GN=CBG20693 PE=3 SV=2 && PF04117:Mpv17 / PMP22 family
107965266	76.5873244113055	102.239851953505	169.311403770355	43.3607555548333	47.4785694285046	29.045220180424	116.046193378388	39.9615150545873	1.53913552076409	0.000123640041650542	0.00147826955706469	LOC107965266	NC_037648.1	566315	569008	-	1813	protein_coding	glycoprotein 3-alpha-L-fucosyltransferase A%2C transcript variant X1 && sp|Q9VUL9|FUCTA_DROME Glycoprotein 3-alpha-L-fucosyltransferase A OS=Drosophila melanogaster OX=7227 GN=FucTA PE=2 SV=2 && PF17039:Fucosyltransferase, N-terminal|PF00852:Glycosyltransferase family 10 (fucosyltransferase) C-term
102656229	118.710352837524	121.798780153306	151.489150741896	75.3107859636579	49.6868749833188	37.5167427330476	130.666094577575	54.1714678933414	1.26996166868623	0.000124518906092029	0.00148645909000303	LOC102656229	NC_037653.1	3430271	3433170	-	2425	lncRNA	uncharacterized LOC102656229 && - && -
100576082	90.9474477384253	79.1247549901037	139.607648722924	30.8089578942237	45.2702638736905	42.3576127631183	103.226617150484	39.4789448436775	1.38992017413345	0.000124597046709624	0.00148645909000303	LOC100576082	NC_037651.1	6860178	6865526	+	4343	protein_coding	MATH and LRR domain-containing protein PFE0570w && - && -
412546	236.463364119906	286.271585469813	402.485880892686	108.401888887083	182.185208272169	122.231968259284	308.406943494135	137.606355139512	1.16477596192753	0.000128851811884	0.00152721540159258	LOC412546	NC_037638.1	6545103	6549381	+	3138	protein_coding	regulator of telomere elongation helicase 1 homolog && sp|Q16X92|RTEL1_AEDAE Regulator of telomere elongation helicase 1 homolog OS=Aedes aegypti OX=7159 GN=AAEL008960 PE=3 SV=1 && PF06733:DEAD_2|PF13307:Helicase C-terminal domain
408928	26047.349032285	8967.76857960872	11011.9245899587	57654.9709452385	43674.7631103372	29548.6706635513	15342.3474006175	43626.1349063757	-1.5077	0.00013116253134156	0.00155123824945949	Hsp90	NC_037644.1	9550759	9553976	+	2820	protein_coding	heat shock protein 90 && sp|Q9BLC5|HSP83_BOMMO Heat shock protein 83 OS=Bombyx mori OX=7091 GN=Hsp83 PE=1 SV=1 && PF02518:Histidine kinase-, DNA gyrase B-, and HSP90-like ATPase|PF00183:Hsp90 protein
552313	2274.64353501577	3918.00893529648	2833.73823152489	8925.46920920806	6538.79274780475	4417.29390243948	3008.79690061238	6627.1852864841	-1.13922	0.000134361599223413	0.00158222365982054	LOC552313	NC_037648.1	8114746	8122087	-	2322	protein_coding	sterol O-acyltransferase 1 && sp|Q61263|SOAT1_MOUSE Sterol O-acyltransferase 1 OS=Mus musculus OX=10090 GN=Soat1 PE=1 SV=2 && PF03062:MBOAT, membrane-bound O-acyltransferase family
552086	1833.30907809563	3900.22809147848	2597.59337889781	7030.15	5568.24245646393	5081.70331406667	2777.04351615731	5893.36451099554	-1.08551	0.000139515263259505	0.00163613562474178	LOC552086	NC_037653.1	747683	754957	+	2047	protein_coding	aldose 1-epimerase%2C transcript variant X4 && sp|Q5EA79|GALM_BOVIN Galactose mutarotase OS=Bos taurus OX=9913 GN=GALM PE=2 SV=1 && PF01263:Aldose 1-epimerase
724747	946.810798034765	501.419795667623	752.247596576182	397.093235081105	295.912944345099	382.428732375582	733.492730092857	358.478303933929	1.03296893257974	0.000141159778179163	0.00165159963162943	LOC724747	NC_037643.1	15046845	15064736	-	6580	protein_coding	otoferlin%2C transcript variant X4 && sp|Q5SPC5|OTOF_DANRE Otoferlin OS=Danio rerio OX=7955 GN=otof PE=3 SV=1 && PF16165:Ferlin C-terminus|PF08150:FerB (NUC096) domain|PF00168:C2 domain|PF08151:FerI (NUC094) domain
411223	224.017923903069	211.59204143421	329.71168102648	300.102071340031	824.802124723092	1428.05665887084	255.107215454586	850.986951644656	-1.73721	0.000141317063894173	0.00165167152324655	LOC411223	NC_037644.1	8761491	8768116	+	4063	protein_coding	esterase FE4%2C transcript variant X4 && sp|P35502|ESTF_MYZPE Esterase FE4 OS=Myzus persicae OX=13164 PE=1 SV=1 && PF00135:Carboxylesterase family
102654781	717.048824800848	242.708518115711	545.063905120353	1081.73674384163	1258.73416624408	1457.10187905127	501.607082678971	1265.85759637899	-1.33562	0.000145220967718804	0.00169367634496381	LOC102654781	NC_037638.1	13302385	13304070	-	794	protein_coding	protein G12 && sp|Q17040|G12_ANOGA Protein G12 OS=Anopheles gambiae OX=7165 GN=AGAP006187 PE=2 SV=2 && PF06757:Insect allergen related repeat, nitrile-specifier detoxification
409109	1069.35051709285	1007.28480228975	2310.20954881392	730.286409344561	578.576055361312	383.639	1462.28162273217	564.167138196324	1.37418192783051	0.000146058514453275	0.00169800792121849	LOC409109	NC_037638.1	12205892	12225882	-	4038	protein_coding	mycosubtilin synthase subunit C%2C transcript variant X1 && sp|O30409|TYCC_BREPA Tyrocidine synthase 3 OS=Brevibacillus parabrevis OX=54914 GN=tycC PE=1 SV=1 && -
409141	2048.71092800242	2632.45392725502	2075.54988393922	7377.03380689467	5018.3743733152	2944.45919579048	2252.23824639889	5113.28912533345	-1.18295	0.000151482388672209	0.0017554608095545	LOC409141	NC_037642.1	13162929	13166130	+	1018	protein_coding	sugar transporter SWEET1 && sp|Q290X1|SWET1_DROPS Sugar transporter SWEET1 OS=Drosophila pseudoobscura pseudoobscura OX=46245 GN=slv PE=3 SV=1 && PF03083:Sugar efflux transporter for intercellular exchange
102655539	31.5922713196635	7.11233752720033	13.3666897713438	61.6179157884474	59.6242499799826	88.3458780487895	17.3570995394026	69.8626812724065	-2.01934	0.000153674798618134	0.00177522008382555	LOC102655539	NC_037653.1	4706579	4709153	-	2112	lncRNA	uncharacterized LOC102655539 && - && -
100577971	130.198451499219	31.1164766815015	72.0316059900194	209.957342686561	237.392847142523	294.082854326793	77.7821780569134	247.144348051959	-1.67007	0.000155841153900242	0.00179589038929215	LOC100577971	NC_037640.1	2022563	2087001	+	2668	lncRNA	uncharacterized LOC100577971%2C transcript variant X2 && - && -
724241	39.2510037607941	65.7891221266031	92.8242345232209	166.596587131728	140.227	185.163278650203	65.9547868035393	163.995756170877	-1.30652	0.000163513983493473	0.00186522005387962	LOC724241	NC_037647.1	7068054	7068998	-	526	protein_coding	N-alpha-acetyltransferase 38-B%2C NatC auxiliary subunit && sp|Q6GQ67|LMD1A_XENLA N-alpha-acetyltransferase 38-A, NatC auxiliary subunit OS=Xenopus laevis OX=8355 GN=naa38-a PE=3 SV=1 && PF01423:LSM domain
412711	136.899842385209	110.241231671605	89.111265142292	57.0536257300438	46.3744166510975	45.9882652856713	112.084113066369	49.8054358889376	1.16669925114466	0.000164911933972766	0.00187724751505666	LOC412711	NC_037639.1	4548000	4553434	+	2550	protein_coding	kinesin 2B%2C transcript variant X1 && sp|P46872|KRP85_STRPU Kinesin-II 85 kDa subunit OS=Strongylocentrotus purpuratus OX=7668 GN=KRP85 PE=1 SV=1 && PF00225:Kinesin motor domain
552650	87.1180815178601	107.574105098905	93.5668283994066	22.8214502920175	33.1245833222125	53.2495703307773	96.0863383387239	36.3985346483358	1.40474557331013	0.000165857830644475	0.00188605033640252	LOC552650	NC_037651.1	6384411	6386488	+	1643	protein_coding	uncharacterized LOC552650 && - && -
726855	76315.4394096454	59840.5408272909	47843.8382548966	90296.4912979112	117561.354516087	171562.854300719	61333.272830611	126473.566704906	-1.0441	0.000166183077949505	0.00188778448631205	LOC726855	NC_037641.1	12392150	12393980	+	1388	protein_coding	vegetative cell wall protein gp1 && - && -
410270	909.474477384253	643.66654621163	628.234419253159	1025.82419062619	1566.79279114065	2617.70046876071	727.125147616347	1736.77248350918	-1.2563	0.000166495960828388	0.00188937472474831	LOC410270	NC_037648.1	15756848	15791185	+	7138	protein_coding	acetylcholinesterase%2C transcript variant X1 && sp|Q86GC8|ACES_CULPI Acetylcholinesterase OS=Culex pipiens OX=7175 GN=ACHE1 PE=2 SV=2 && PF00135:Carboxylesterase family
725765	59.3551764187618	38.2288142087018	49.7537897044464	341.180681865662	179.976902717355	60.5108753758832	49.1126	193.889486652967	-1.98222	0.000167444678370619	0.00189816954899806	LOC725765	NC_037645.1	5271135	5297793	+	4315	protein_coding	uncharacterized LOC725765%2C transcript variant X4 && - && -
410566	384.85130516681	342.281243496516	319.31536675988	375.412857303689	1109.67354129412	1883.09844169749	348.815971807735	1122.72828009843	-1.68652	0.000168750557814958	0.00190901252153402	LOC410566	NC_037651.1	10645362	10651889	-	4003	protein_coding	putative inorganic phosphate cotransporter%2C transcript variant X1 && sp|Q8BN82|S17A5_MOUSE Sialin OS=Mus musculus OX=10090 GN=Slc17a5 PE=1 SV=2 && PF07690:Major Facilitator Superfamily
102654939	229.761973233917	164.472805316508	149.261369113339	305.807433913035	326.829222112497	480.456350484513	181.165382554588	371.031002170015	-1.03575	0.000174750234701836	0.0019646816510511	LOC102654939	NC_037639.1	14725722	14730196	-	4080	lncRNA	uncharacterized LOC102654939 && - && -
552073	8862.11077594319	6755.83160864942	4493.43554480008	12028.0453764078	11993.3074681958	18429.192204479	6703.79264313089	14150.1816830275	-1.07784	0.000175997250829132	0.0019766679928682	LOC552073	NC_037639.1	13873627	13880767	+	1965	protein_coding	arylsulfatase B && sp|Q5FYB0|ARSJ_HUMAN Arylsulfatase J OS=Homo sapiens OX=9606 GN=ARSJ PE=2 SV=1 && PF00884:Sulfatase
551594	346.557642961158	199.145450761609	203.471	126.659049120697	120.352652737372	94.3969655863778	249.724605265889	113.802889148149	1.13129550857096	0.000178867638016848	0.00200068121622121	Ubx	NC_037653.1	3674143	3820751	+	9149	protein_coding	ultrabithorax && sp|Q8T940|UBX_JUNCO Homeotic protein ultrabithorax OS=Junonia coenia OX=39708 GN=Ubx PE=2 SV=1 && -
107964686	10.5307571065545	24.0041391543011	28.2185672950591	2.28214502920175	2.20830555481417	1.21021750751766	20.9178211853049	1.90022269717786	3.45773544057112	0.000181617339944135	0.00202315422111061	LOC107964686	NC_037643.1	3650237	3653394	-	2858	lncRNA	uncharacterized LOC107964686 && - && -
551847	1344.10754341841	1072.18488222545	1542.36748083784	1778.93205026277	2773.6317768466	3847.28145639866	1319.55330216057	2799.94842783601	-1.08514	0.000194024721755048	0.00214388489316397	LOC551847	NC_037652.1	3471482	3475098	+	1579	protein_coding	N-acetyl-D-glucosamine kinase%2C transcript variant X3 && sp|Q9UJ70|NAGK_HUMAN N-acetyl-D-glucosamine kinase OS=Homo sapiens OX=9606 GN=NAGK PE=1 SV=4 && PF01869:BadF/BadG/BcrA/BcrD ATPase family
552531	669.181747043782	925.492920726943	1020.32398587924	2557.14350522057	1733.51986052912	1252.57512028078	871.666217883323	1847.74616201016	-1.08364	0.000195667316151365	0.00215985094030517	LOC552531	NC_037653.1	1228522	1229993	-	685	protein_coding	10 kDa heat shock protein%2C mitochondrial && sp|Q5DC69|CH10_SCHJA 10 kDa heat shock protein, mitochondrial OS=Schistosoma japonicum OX=6182 GN=SJCHGC01960 PE=3 SV=2 && PF00166:Chaperonin 10 Kd subunit
412203	238.378047230189	528.980103585525	560.658376520254	690.348871333531	1216.77636070261	1697.93516304728	442.672175778656	1201.68679836114	-1.43994	0.000197243517664907	0.00217286004137308	LOC412203	NC_037652.1	2253684	2259995	+	2030	protein_coding	protein brown%2C transcript variant X1 && sp|P12428|BROWN_DROME Protein brown OS=Drosophila melanogaster OX=7227 GN=bw PE=2 SV=1 && PF01061:ABC-2 type transporter|PF00005:ABC transporter
410627	55.5258101981965	63.1219955539029	72.0316059900194	123.235831576895	112.623583295523	150.06697093219	63.5598039140396	128.642128601536	-1.01215	0.000198875197768918	0.00217984770433173	LOC410627	NC_037652.1	4673343	4691678	-	1961	protein_coding	putative aminopeptidase W07G4.4%2C transcript variant X1 && sp|Q27245|YH24_CAEEL Putative aminopeptidase W07G4.4 OS=Caenorhabditis elegans OX=6239 GN=lap-2 PE=3 SV=1 && PF00883:Cytosol aminopeptidase family, catalytic domain
409228	3372.71429876287	5553.84656655256	5708.31912623999	14299.9207529782	10419.8897603907	7065.24980888813	4878.29333051847	10595.020107419	-1.11888	0.0002055027705851	0.00223988128030431	LOC409228	NC_037653.1	818917	865698	+	3943	protein_coding	scavenger receptor class B member 1%2C transcript variant X2 && sp|Q8SQC1|SCRB1_PIG Scavenger receptor class B member 1 OS=Sus scrofa OX=9823 GN=SCARB1 PE=2 SV=1 && PF01130:CD36 family
724282	265.183610774145	331.612737205716	127.726146703952	107.260816372482	96.0612916344163	72.6130504510599	241.507498227938	91.9783861526529	1.39033470935391	0.000205582075781957	0.00223988128030431	LOC724282	NC_037638.1	22741676	22766642	+	4312	protein_coding	homeobox protein orthopedia && sp|P56672|OTP_DROME Homeobox protein orthopedia OS=Drosophila melanogaster OX=7227 GN=otp PE=2 SV=2 && -
107965774	2.87202466542396	0	0	3.42321754380263	361.057958212117	785.431162378964	0.957341555141319	383.304112711628	-8.67846	0.000209953186364515	0.0022806843147032	LOC107965774	NC_037639.1	1865901	1895875	-	1471	protein_coding	uncharacterized LOC107965774%2C transcript variant X1 && - && PF01607:Chitin binding Peritrophin-A domain
408408	147.430599491763	123.576864535106	181.192905789327	53.6304081862412	76.1865416410888	82.2947905112012	150.733456605399	70.7039134461771	1.09470406998834	0.000210732571565909	0.00228402078678416	LOC408408	NC_037650.1	3873175	3879248	-	5595	protein_coding	uncharacterized LOC408408 && - && -
552494	568.660883753944	753.907777883235	1119.08897141195	1839.40889353661	1257.63001346667	2208.64695121974	813.885877683043	1768.56195274101	-1.11889	0.000210887351195573	0.00228402078678416	LOC552494	NC_037645.1	2616124	2617451	+	592	protein_coding	60S ribosomal protein L37 && sp|Q962S7|RL37_SPOFR 60S ribosomal protein L37 OS=Spodoptera frugiperda OX=7108 GN=RpL37 PE=3 SV=3 && -
107965483	44.995053091642	40.8959407814019	51.9815713330037	4.56429005840351	11.0415277740708	19.3634801202826	45.9575217353492	11.656432650919	1.98830976114748	0.000219754677931538	0.00237217905558004	LOC107965483	NC_037651.1	5831301	5864787	-	2368	lncRNA	uncharacterized LOC107965483 && - && -
413128	271.885001660135	206.25778828881	259.165262788833	348.027116953267	499.077055388002	764.857464751164	245.769350912592	537.320545697478	-1.12803	0.000220936070767767	0.00238105461671613	LOC413128	NC_037642.1	4934716	4951322	-	3158	protein_coding	putative ferric-chelate reductase 1 homolog%2C transcript variant X2 && sp|Q8MSU3|FRRS1_DROME Putative ferric-chelate reductase 1 homolog OS=Drosophila melanogaster OX=7227 GN=CG8399 PE=2 SV=1 && PF02014:Reeler domain|PF03351:DOMON domain
408474	6763.61808707342	13163.158678466	5894.71018916262	18533.2997821474	16279.6285500901	21785.1253528255	8607.16231823402	18866.017895021	-1.1322	0.000221757916174215	0.00238755715069145	LOC408474	NC_037651.1	9009975	9021058	-	2160	protein_coding	apyrase%2C transcript variant X1 && sp|B3A0N5|APY_TABYA Apyrase OS=Tabanus yao OX=485572 PE=1 SV=1 && PF00149:Calcineurin-like phosphoesterase|PF02872:5'-nucleotidase, C-terminal domain
102655446	88.0754230730014	127.133033298706	154.45952624664	58.1946982446447	37.5411944318409	58.0904403608479	123.222660872782	51.2754443457778	1.2697030359346	0.000223716744140505	0.00240627616138528	LOC102655446	NC_037643.1	5333047	5337691	+	3600	protein_coding	bromodomain-containing protein DDB_G0280777 && - && -
100578667	182.852237031992	93.3494300445044	129.211334456323	71.8875684198553	41.9578055414692	36.3065252255299	135.137667177607	50.0506330622848	1.43083697578456	0.000226216031167197	0.00242361645940698	LOC100578667	NC_037643.1	6747120	6752145	-	2995	lncRNA	uncharacterized LOC100578667 && - && -
100577678	30.6349297645222	44.4521095450021	25.2481917903161	9.12858011680702	2.20830555481417	8.47152255262365	33.4450770332801	6.60280274141495	2.34748486933225	0.00022813834245843	0.00243874479362912	LOC100577678	NC_037640.1	2303769	2308446	+	2474	protein_coding	putative uncharacterized protein DDB_G0286901%2C transcript variant X1 && - && PF03221:Tc5 transposase DNA-binding domain|PF03184:DDE superfamily endonuclease
107965400	1820.86363787879	1425.13463201277	2963.6921598574	996.156305246566	1034.59115243044	1055.3096665554	2069.89680991632	1028.68570807747	1.00907899048497	0.000228454255046709	0.00243874479362912	LOC107965400	NC_037650.1	10770704	10773945	-	1613	protein_coding	probable cytochrome P450 6a14 && sp|P13527|CP6A1_MUSDO Cytochrome P450 6A1 OS=Musca domestica OX=7370 GN=CYP6A1 PE=2 SV=1 && PF00067:Cytochrome P450
100577422	67.9712504150337	44.4521095450021	46.7834141997033	117.53046900389	110.415277740708	107.709358169072	53.068924719913	111.885034971224	-1.08132	0.000228520742009171	0.00243874479362912	LOC100577422	NC_037643.1	7313313	7314595	+	1200	lncRNA	uncharacterized LOC100577422 && - && -
724867	5.74404933084792	0.889042190900042	15.5944713999011	298.96099882543	164.518763833656	31.4656551954593	7.40918764054969	164.981805951515	-4.4667	0.000229910522016966	0.00244937879392895	LOC724867	NC_037653.1	2530298	2557117	+	1878	protein_coding	elongation of very long chain fatty acids protein AAEL008004 && sp|Q1HRV8|ELVL1_AEDAE Elongation of very long chain fatty acids protein AAEL008004 OS=Aedes aegypti OX=7159 GN=AAEL008004 PE=2 SV=2 && PF01151:GNS1/SUR4 family
412166	6593.21129025827	23895.6760070113	17753.9343918493	7304.00516596021	5806.73945638386	4186.1423585036	16080.9405630396	5765.62899361589	1.47980103466868	0.000234140037232068	0.00247256549498938	LOC412166	NC_037641.1	2193663	2223709	-	1828	protein_coding	acyl-CoA Delta(11) desaturase%2C transcript variant X2 && sp|Q9BH41|FAD9_ACHDO Acyl-CoA Delta-9 desaturase OS=Acheta domesticus OX=6997 PE=1 SV=1 && PF00487:Fatty acid desaturase
100576552	336.984227409744	177.808438180008	195.302189436857	326.346739175851	626.054624789817	1223.52990010036	236.69828500887	725.310421355342	-1.61609	0.000236377420044152	0.00249241883149069	LOC100576552	NC_037648.1	396422	402823	+	2805	protein_coding	uncharacterized LOC100576552%2C transcript variant X3 && - && -
727472	1017.65407311522	2763.14312931733	1831.2364986741	4694.37232506801	3912.0132903533	4171.61974841339	1870.67790036888	4259.33512127823	-1.18697	0.000236515220374803	0.00249241883149069	PGRP-S3	NC_037645.1	12354564	12356480	+	854	protein_coding	peptidoglycan recognition protein S3 && sp|O76537|PGRP_TRINI Peptidoglycan recognition protein OS=Trichoplusia ni OX=7111 GN=PGRP PE=1 SV=1 && PF01510:N-acetylmuramoyl-L-alanine amidase
552810	331.240178078896	245.375644688411	272.531952560176	367.425349701482	679.053958105357	761.226812228611	283.049258442495	602.568706678484	-1.09035	0.000238570646451688	0.00250923967702025	LOC552810	NC_037642.1	13465261	13473424	-	5249	protein_coding	uncharacterized LOC552810 && sp|Q9W0T5|PYX_DROME Transient receptor potential channel pyrexia OS=Drosophila melanogaster OX=7227 GN=pyx PE=2 SV=2 && PF12796:Ankyrin repeats (3 copies)|PF00520:Ion transport protein
725750	29.6775882093809	55.1206158358026	42.3278509425887	124.376904091496	105.99866663108	79.8743554961659	42.3753516625907	103.416642072914	-1.2857	0.000249909098106095	0.00259108787865599	LOC725750	NC_037648.1	1147941	1231899	+	1860	protein_coding	uncharacterized LOC725750%2C transcript variant X4 && - && PF16054:Transmembrane protein family 72
100579021	67.0139088598924	121.798780153306	75.7445753709482	180.289457306939	203.164111042904	174.271321082544	88.1857547947154	185.908296477462	-1.07673	0.000252403708350766	0.00260721201841263	LOC100579021	NC_037638.1	24254573	24256513	+	747	protein_coding	transmembrane protein 42 && - && -
113219139	43.0803699813594	76.4576284174036	82.4279202566201	22.8214502920175	23.1872083255488	25.414567657871	67.3219728851277	23.8077420918124	1.50438644759109	0.000252423084119181	0.00260721201841263	LOC113219139	NC_037648.1	829871	833847	-	1427	lncRNA	uncharacterized LOC113219139 && - && -
410228	1825.6503456545	1685.62399394648	1328.50044449634	4754.84916834185	2840.98509626843	2339.35044203165	1613.25826136577	3311.72823554731	-1.03782	0.00025602740123666	0.00263452678033354	LOC410228	NC_037647.1	6356667	6362028	+	4267	protein_coding	cAMP-dependent protein kinase catalytic subunit PRKX%2C transcript variant X2 && sp|P16912|KAPC3_DROME cAMP-dependent protein kinase catalytic subunit 3 OS=Drosophila melanogaster OX=7227 GN=Pka-C3 PE=2 SV=2 && -
102653892	63.1845426393271	40.0068985905019	43.8130386949602	21.6803777774167	8.83322221925668	9.68174006014132	49.0014933082631	13.3984466856049	1.86753692581842	0.000256361766474171	0.00263548577989627	LOC102653892	NC_037640.1	6032370	6036150	-	1127	lncRNA	uncharacterized LOC102653892 && - && -
413319	161.790722818883	109.352189480705	136.637273218181	66.1822058468509	65.145013867018	71.4028329435422	135.926728505923	67.576684219137	1.00799098278331	0.000258294665706176	0.00264788377752072	LOC413319	NC_037642.1	9583677	9661451	-	4066	protein_coding	dynein regulatory complex subunit 7%2C transcript variant X5 && sp|Q0V9S9|DRC7_XENTR Dynein regulatory complex subunit 7 OS=Xenopus tropicalis OX=8364 GN=drc7 PE=2 SV=1 && -
107964601	35.4216375402288	3.55616876360017	2.2277816285573	79.8750760220614	72.8740833088676	160.958928499849	13.7351959774621	104.569362610259	-2.94458	0.000260793606413674	0.00266849487910921	LOC107964601	NC_037643.1	5524064	5525453	-	1155	lncRNA	uncharacterized LOC107964601 && - && -
409903	196.25501880397	585.878803803127	406.941	190.559109938346	138.019097175886	89.5560955563072	396.358422252299	139.37810089018	1.50752439612217	0.000268657401603287	0.00273870157156784	LOC409903	NC_037647.1	5639729	5680006	+	3311	protein_coding	GTP-binding protein RAD%2C transcript variant X1 && sp|P55042|RAD_HUMAN GTP-binding protein RAD OS=Homo sapiens OX=9606 GN=RRAD PE=1 SV=2 && PF00071:Ras family
725417	41.1656868710767	45.3411517359021	17.8222530284584	7.98750760220614	6.62491666444251	7.26130504510599	34.7763638784791	7.29124310391821	2.24884497258966	0.000275244810919046	0.00279802352904496	LOC725417	NC_037643.1	13366031	13378369	+	971	protein_coding	uncharacterized LOC725417%2C transcript variant X1 && - && -
100576136	196.25501880397	102.239851953505	115.84464468498	208.81627017196	350.016430438046	521.603745740113	138.113171814152	360.145482116707	-1.38403	0.000277405275021259	0.00281474916010429	LOC100576136	NC_037651.1	2473411	2475916	-	2260	protein_coding	zinc finger BED domain-containing protein 1 && - && PF05699:hAT family C-terminal dimerisation region
552249	903.730428053405	2339.95904644891	1353.74863628665	7191.03898701473	4480.65197071795	2105.77846308074	1532.47937026299	4592.4898069378	-1.58341	0.000280453689000442	0.0028377758457378	LOC552249	NC_037641.1	10203630	10210650	-	3326	protein_coding	lysosomal alpha-mannosidase%2C transcript variant X2 && sp|Q8VHC8|MA2B1_CAVPO Lysosomal alpha-mannosidase OS=Cavia porcellus OX=10141 GN=MAN2B1 PE=2 SV=1 && PF01074:Glycosyl hydrolases family 38 N-terminal domain|PF17677:Glycosyl hydrolases family 38 C-terminal beta sandwich domain|PF09261:Alpha mannosidase middle domain|PF07748:Glycosyl hydrolases family 38 C-terminal domain
102653978	97.6488386244146	62.2329533630029	94.3094222755924	34.2321754380263	17.6664444385134	39.9371777480829	84.7304047543366	30.6119325415409	1.47348444449504	0.000289971977013993	0.00292283861348577	LOC102653978	NC_037639.1	968314	996498	-	724	lncRNA	uncharacterized LOC102653978 && - && -
552578	66.056567304751	61.3439111721029	59.4075100948613	23.9625228066184	22.0830555481417	30.2554376879416	62.2693295239051	25.4336720142339	1.29381837642791	0.000290465111113246	0.00292283861348577	LOC552578	NC_037650.1	3705496	3719013	+	6301	protein_coding	uncharacterized LOC552578 && - && -
113218717	38.2936622056528	40.0068985905019	79.4575447518771	148.339426898114	94.9571388570093	197.265453725379	52.5860351826772	146.854006493501	-1.47368	0.000295458162573341	0.00296033775605829	LOC113218717	NC_037641.1	5893403	5893885	-	314	lncRNA	uncharacterized LOC113218717 && - && -
100578314	111.051620396393	233.818096206711	271.046764807805	90.1447286534693	36.4370416544338	10.891957567659	205.305493803636	45.8245759585207	2.16256196263265	0.000295546165067679	0.00296033775605829	LOC100578314	NC_037640.1	7617446	7740141	-	5748	protein_coding	monocarboxylate transporter 10%2C transcript variant X6 && - && PF07690:Major Facilitator Superfamily
727197	122.539719058089	55.1206158358026	57.179728466304	7.98750760220614	19.8747499933275	31.4656551954593	78.2800211200652	19.775970930331	1.98649319038848	0.000297459585488549	0.00297286564185286	CPR2	NC_037648.1	6511777	6512902	+	980	protein_coding	cuticular protein 2 && sp|Q17015|CU01_ANOGA Cuticle protein OS=Anopheles gambiae OX=7165 GN=Ccp84Ab PE=2 SV=3 && PF00379:Insect cuticle protein
100576423	24.8908804336743	15.1137172453007	65.3482611043475	6.84643508760526	5.52076388703542	3.63065252255299	35.1176195944408	5.33261716573123	2.72152671733598	0.000312550887058132	0.0031063733134382	LOC100576423	NC_037647.1	11401346	11405576	-	3334	lncRNA	uncharacterized LOC100576423%2C transcript variant X2 && - && -
102653975	29.6775882093809	17.7808438180008	39.3574754378456	70.7464959052544	78.394847195903	77.4539204811305	28.9386358217425	75.5317545274293	-1.37637	0.0003183339669305	0.00315676369384438	LOC102653975	NC_037639.1	14210837	14223140	+	3995	lncRNA	uncharacterized LOC102653975%2C transcript variant X1 && - && -
551357	47.867077757066	49.7863626904023	35.6445060569168	12.5517976606096	18.7705972159204	8.47152255262365	44.432648834795	13.2646391430512	1.73402727749326	0.000320266086978543	0.00317234528166936	otd2	NC_037638.1	20026748	20039445	-	3716	protein_coding	homeotic protein ocelliless%2C transcript variant X1 && sp|P32242|OTX1_HUMAN Homeobox protein OTX1 OS=Homo sapiens OX=9606 GN=OTX1 PE=1 SV=1 && PF00046:Homeodomain
100577888	0	0	0.742593876185767	2.28214502920175	12.1456805514779	35.0963077180123	0.247531292061922	16.5080444328973	-5.74371	0.000327449331066331	0.00322957246380223	LOC100577888	NC_037649.1	4935819	4948817	+	3854	protein_coding	uncharacterized LOC100577888 && - && PF02949:7tm Odorant receptor
102656147	20.1041726579677	10.6685062908005	5.94075100948614	60.4768432738465	92.7488333021951	22.9941326428356	12.2378099860848	58.7399364062924	-2.28005	0.000330370764112167	0.00325525437901856	LOC102656147	NC_037645.1	8317674	8321517	-	2738	lncRNA	uncharacterized LOC102656147 && - && -
100576726	76.5873244113055	59.5658267903028	83.1705141328059	28.5268128650219	29.8121249899913	35.0963077180123	73.1078884448047	31.1450818576752	1.23420095565141	0.00033796082877174	0.00331529258242152	LOC100576726	NC_037638.1	6835480	6837831	-	2010	lncRNA	uncharacterized LOC100576726%2C transcript variant X2 && - && -
724679	95.7341555141319	192.033113234409	187.876250674999	67.3232783614517	48.5827222059117	78.6641379886482	158.547839807847	64.8567128520039	1.29323060217841	0.000342884680920477	0.00335435646859265	LOC724679	NC_037638.1	1742785	1756276	+	1894	protein_coding	uncharacterized LOC724679 && - && -
100577667	285.287783432113	73.7905018447035	127.726146703952	400.516452624908	443.869416517648	550.648965920537	162.268143993589	465.011611687698	-1.52064	0.000345397815187949	0.00337310752848427	LOC100577667	NC_037646.1	8542012	8544501	-	1910	protein_coding	WAS/WASL-interacting protein family member 3 && - && -
102655724	82.3313737421535	112.019316053405	37.1296938092883	28.5268128650219	9.93737499666376	21.783915135318	77.1601278682823	20.0827009990012	1.94174345203878	0.000353071871401991	0.00343264005616326	LOC102655724	NC_037638.1	4651188	4656512	+	2841	lncRNA	uncharacterized LOC102655724%2C transcript variant X2 && - && -
726149	64.1418841944684	79.1247549901037	98.0223916565212	183.712674850741	206.476569375125	123.442185766802	80.4296769470311	171.210476664223	-1.08714	0.000357380868867617	0.00345615764157993	LOC726149	NC_037647.1	6362254	6364923	+	2236	protein_coding	sodium channel protein Nach && sp|Q9VL84|PPK11_DROME Pickpocket protein 11 OS=Drosophila melanogaster OX=7227 GN=ppk11 PE=2 SV=2 && PF00858:Amiloride-sensitive sodium channel
100577847	73.7152997458816	99.5727253808047	109.161299799308	51.3482631570395	36.4370416544338	24.2043501503533	94.1497749753313	37.3298849872755	1.33412783632053	0.000360444631042485	0.00347655686498877	LOC100577847	NC_037638.1	27147243	27195584	+	3325	protein_coding	uncharacterized LOC100577847%2C transcript variant X1 && - && -
100577118	113.923645061817	142.246750544007	121.04280181828	421.055757887724	252.850986026222	181.53262612765	125.737732474701	285.146456680532	-1.1817	0.000362115985197005	0.00348645188606935	LOC100577118	NC_037638.1	27682930	27705608	-	5054	protein_coding	trace amine-associated receptor 9%2C transcript variant X4 && sp|Q95252|ADRB3_PIG Beta-3 adrenergic receptor OS=Sus scrofa OX=9823 GN=ADRB3 PE=2 SV=2 && PF00001:7 transmembrane receptor (rhodopsin family)
727578	288.159808097537	414.293660959419	359.415436073911	122.094759062294	176.664444385134	228.731108920839	353.956301710289	175.830104122755	1.01068826961843	0.000363026271377445	0.00348645188606935	LOC727578	NC_037650.1	1052829	1075434	-	1323	protein_coding	uncharacterized LOC727578%2C transcript variant X1 && - && -
551648	333.154861189179	43309.6903296955	6924.68789543228	363175.995657109	277654.674017895	241094.690977639	16855.8443621057	293975.120217548	-4.12438	0.000366097759875155	0.00350940028062781	Hex110	NC_037648.1	13517503	13521591	-	3266	protein_coding	hexamerin 110%2C transcript variant X1 && sp|P14296|ARYA_MANSE Arylphorin subunit alpha OS=Manduca sexta OX=7130 PE=2 SV=1 && PF00372:Hemocyanin, copper containing domain|PF03723:Hemocyanin, ig-like domain|PF03722:Hemocyanin, all-alpha domain
100578200	87.1180815178601	133.356328635006	170.796591522726	53.6304081862412	65.145013867018	30.2554376879416	130.423667225198	49.6769532470669	1.39188484123808	0.000372671737459499	0.00355681811961345	LOC100578200	NC_037645.1	8434845	8437784	+	1116	protein_coding	uncharacterized LOC100578200%2C transcript variant X1 && - && -
406148	16.2748064374024	2.66712657270012	37.8722876854741	123.235831576895	89.4363749699738	76.2437029736129	18.9380735651922	96.3053031734938	-2.33444	0.000383852431614902	0.003647599454511	nAChRa7	NC_037651.1	1798027	2042183	+	8827	protein_coding	nicotinic acetylcholine receptor alpha7 subunit%2C transcript variant X1 && sp|P22770|ACHA7_CHICK Neuronal acetylcholine receptor subunit alpha-7 OS=Gallus gallus OX=9031 GN=CHRNA7 PE=1 SV=1 && PF02932:Neurotransmitter-gated ion-channel transmembrane region|PF02931:Neurotransmitter-gated ion-channel ligand binding domain
102655032	22.9761973233917	24.8931813452012	24.5055979141303	41.0786105256316	83.9156110829384	71.4028329435422	24.124992194241	65.4656848507041	-1.43964	0.000390309562922621	0.00369610303606447	LOC102655032	NC_037638.1	6333160	6337112	-	2546	lncRNA	uncharacterized LOC102655032%2C transcript variant X2 && - && -
725019	0	3.55616876360017	0	60.4768432738465	16.5622916611063	4.84087003007066	1.18538958786672	27.2933349883411	-4.55042	0.000399403107430741	0.0037626527224165	LOC725019	NC_037644.1	8458420	8462068	-	1405	protein_coding	pro-resilin-like && - && -
102656390	102.435546400121	48.8973204995023	75.7445753709482	208.81627017196	144.644013840328	157.328275977296	75.6924807568572	170.262853329862	-1.17136	0.000423212329813894	0.00395625692062124	LOC102656390	NW_020555869.1	40445	42204	-	1613	lncRNA	uncharacterized LOC102656390%2C transcript variant X1 && - && -
725069	1107.64417929851	1341.56466606816	1460.6821544574	1622.60511576245	2707.38261020217	3971.93385967298	1303.29699994136	2767.30719521253	-1.08609	0.0004401387444683	0.00409347761663794	LOC725069	NC_037648.1	4322818	4346629	+	2458	protein_coding	peptide transporter family 1%2C transcript variant X2 && sp|P91679|PEPT1_DROME Peptide transporter family 1 OS=Drosophila melanogaster OX=7227 GN=yin PE=1 SV=2 && PF00854:POT family
727287	22.9761973233917	30.2274344906014	10.3963142666007	46.783973098636	61.8325555347967	116.180880721696	21.1999820268646	74.9324697850428	-1.82897	0.000442440807081227	0.00411138872430582	LOC727287	NC_037651.1	10423161	10428085	+	2231	protein_coding	transcription factor Sox-7 && sp|Q04886|SOX8_MOUSE Transcription factor SOX-8 OS=Mus musculus OX=10090 GN=Sox8 PE=2 SV=2 && PF12444:Sox developmental protein N terminal|PF00505:HMG (high mobility group) box
102656066	17.2321479925437	6.22329533630029	8.16853263804344	29.6678853796228	34.2287360996196	65.3517454059539	10.5413253222958	43.0827889617321	-2.04169	0.000444085710616789	0.00412041153273649	LOC102656066	NC_037648.1	13565614	13568755	-	1510	lncRNA	uncharacterized LOC102656066%2C transcript variant X1 && - && -
100577128	322.624104082625	192.033113234409	303.720895359979	399.375380110307	556.492999813171	743.073549615846	272.792704225671	566.313976513108	-1.05339	0.000445286855137617	0.00412730683031712	LOC100577128	NC_037642.1	12083816	12085215	+	534	protein_coding	uncharacterized LOC100577128 && - && -
100578672	0	5.33425314540025	1.48518775237153	3.42321754380263	36.4370416544338	61.7210928834009	2.27314696592393	33.8604506938791	-3.89334	0.000451084245612174	0.0041663681818337	LOC100578672	NC_037641.1	8717891	8721471	-	1679	protein_coding	putative uncharacterized protein DDB_G0271606 && - && -
726446	44.0377115365007	138.690581780406	72.0316059900194	260.165	238.49699991993	177.901973605097	84.9199664356422	225.521168951342	-1.40892	0.000468134385034456	0.00429535899215494	LOC726446	NC_037638.1	367913	369386	+	1474	protein_coding	uncharacterized LOC726446 && - && PF07464:Apolipophorin-III precursor (apoLp-III)
724762	65.0992257496097	41.784982972302	155.944713999011	348.027116953267	250.642680471408	197.265453725379	87.6096409069742	265.311750383352	-1.59398	0.000470888948328793	0.00431339013188353	LOC724762	NC_037638.1	15642506	15644916	+	1583	protein_coding	ras-related protein Rab-28 && sp|Q3SWY9|RAB28_BOVIN Ras-related protein Rab-28 OS=Bos taurus OX=9913 GN=RAB28 PE=2 SV=1 && PF00071:Ras family
102656862	23.933538878533	17.7808438180008	32.6741305521737	53.6304081862412	59.6242499799826	88.3458780487895	24.7961710829025	67.2001787383378	-1.42922	0.00047279158799916	0.00432610567850421	LOC102656862	NC_037644.1	13303060	13322310	-	2182	lncRNA	uncharacterized LOC102656862%2C transcript variant X1 && - && -
410755	87.1180815178601	40.8959407814019	84.6557018851774	19.3982327482149	26.4997	27.8350026729063	70.8899080614798	24.5776340262971	1.52975244852308	0.000475292958127635	0.00433918249491963	LOC410755	NC_037638.1	26093473	26174551	-	3334	protein_coding	tyramine receptor-like%2C transcript variant X1 && sp|Q91559|5HT7R_XENLA 5-hydroxytryptamine receptor 7 OS=Xenopus laevis OX=8355 GN=htr7 PE=2 SV=1 && PF00001:7 transmembrane receptor (rhodopsin family)
725455	91.9047892935667	160.916636552908	199.757752693971	877.484763728074	517.847652603923	159.748710992332	150.859726180148	518.360375774776	-1.77974	0.000478018242694592	0.004360420163745	LOC725455	NC_037638.1	5779104	5783161	+	1825	protein_coding	fructose-bisphosphate aldolase && sp|P07764|ALF_DROME Fructose-bisphosphate aldolase OS=Drosophila melanogaster OX=7227 GN=Ald1 PE=1 SV=5 && PF00274:Fructose-bisphosphate aldolase class-I
113218800	77.5446659664469	80.9028393719038	40.1000693140314	20.5393052628158	20.9789027707346	27.8350026729063	66.1825248841273	23.1177369021522	1.51546030155929	0.000490426600080412	0.00444248756675403	LOC113218800	NC_037642.1	4981922	4992056	+	8044	protein_coding	dynein heavy chain 7%2C axonemal-like && sp|Q63170|DYH7_RAT Dynein axonemal heavy chain 7 OS=Rattus norvegicus OX=10116 GN=Dnah7 PE=2 SV=2 && PF12781:ATP-binding dynein motor region|PF17852:Dynein heavy chain AAA lid domain|PF12777:Microtubule-binding stalk of dynein motor|PF12780:P-loop containing dynein motor region D4|PF17857:AAA+ lid domain|PF12775:P-loop containing dynein motor region|PF1819…
113218562	7.65873244113055	0.889042190900042	5.19815713330037	34.2321754380263	22.0830555481417	21.783915135318	4.58197725511032	26.033048707162	-2.51196	0.000500833141929258	0.00452322692149002	LOC113218562	NC_037643.1	3070040	3073195	-	1809	protein_coding	trypsin-7-like && sp|P35041|TRY7_ANOGA Trypsin-7 OS=Anopheles gambiae OX=7165 GN=TRYP7 PE=2 SV=2 && PF00089:Trypsin
551917	32.5496128748049	37.3397720178017	37.1296938092883	101.555453799478	62.9367083122038	77.4539204811305	35.673026233965	80.6486941976041	-1.17456	0.000504770669292017	0.00454634594733902	LOC551917	NC_037640.1	13074569	13076906	-	1566	protein_coding	succinate dehydrogenase [ubiquinone] iron-sulfur subunit-like && sp|P21914|SDHB_DROME Succinate dehydrogenase [ubiquinone] iron-sulfur subunit, mitochondrial OS=Drosophila melanogaster OX=7227 GN=SdhB PE=2 SV=2 && PF13085:2Fe-2S iron-sulfur cluster binding domain|PF13183:4Fe-4S dicluster domain
409681	364.747132508843	249.820855642912	279.957891322034	950.513404662531	621.638013680189	393.320689943241	298.175293157929	655.157369428653	-1.13643	0.000522885099334091	0.00467218999633928	LOC409681	NC_037652.1	8349465	8350810	+	855	protein_coding	RWD domain-containing protein 1%2C transcript variant X1 && sp|Q9CQK7|RWDD1_MOUSE RWD domain-containing protein 1 OS=Mus musculus OX=10090 GN=Rwdd1 PE=1 SV=1 && PF16543:DRG Family Regulatory Proteins, Tma46|PF05773:RWD domain
102656608	1.91468311028264	0.889042190900042	0.742593876185767	18.257160233614	13.249833328885	9.68174006014132	1.18210639245615	13.7295778742135	-3.5766	0.000524834160111994	0.00468577426609793	LOC102656608	NC_037643.1	7810949	7836001	+	4703	lncRNA	uncharacterized LOC102656608%2C transcript variant X1 && - && -
724552	7473.96552098828	5392.92992999965	4743.68968107468	22410.6641867612	13832.825995356	6926.0747955236	5870.19504402087	14389.8549925469	-1.29362	0.000536215757041306	0.00476016717542436	LOC724552	NC_037653.1	2466367	2479648	+	1815	protein_coding	elongation of very long chain fatty acids protein AAEL008004 && sp|Q9VHX7|ELOVL_DROME Elongation of very long chain fatty acids protein OS=Drosophila melanogaster OX=7227 GN=ELOVL PE=2 SV=2 && PF01151:GNS1/SUR4 family
100578668	15.3174648822611	3.55616876360017	3.71296938092883	38.7964654964298	24.2913611029559	49.6189178082243	7.5288676755967	37.5689148025366	-2.34278	0.000545389743869717	0.00482983721313474	LOC100578668	NC_037645.1	9116537	9120878	+	1740	protein_coding	glutamic acid-rich protein%2C transcript variant X3 && - && -
113219364	20.1041726579677	3.55616876360017	0	54.7714807008421	71.7699305314605	61.7210928834009	7.88678047385596	62.7541680385678	-3.01881	0.000551588568949483	0.00486238994643788	LOC113219364	NW_020555863.1	51165	53735	-	1355	lncRNA	uncharacterized LOC113219364%2C transcript variant X4 && - && -
102654542	43.0803699813594	31.1164766815015	31.931536675988	70.7464959052544	81.7073055281243	76.2437029736129	35.3761277796163	76.2325014689972	-1.11285	0.000556180843711625	0.00489367492760116	LOC102654542	NC_037642.1	13102731	13105474	-	2178	protein_coding	uncharacterized LOC102654542 && - && -
102655319	122.539719058089	154.693341216607	111.389081427865	34.2321754380263	45.2702638736905	81.0845730036835	129.540713900854	53.5290041051334	1.27780369529891	0.000557383167082842	0.00489636917193031	LOC102655319	NC_037646.1	9560992	9566506	+	2942	protein_coding	inner centromere protein A && - && -
725158	3984.45555249817	2739.13899016303	1829.00871704554	6901.2065683061	5007.33284554113	5208.77615235603	2850.86775323558	5705.77185540109	-1.00124	0.000560135915770584	0.0049126527187327	LOC725158	NC_037650.1	8695403	8696959	+	817	protein_coding	peptidoglycan-recognition protein 1 && sp|Q8INK6|PGPLB_DROME Peptidoglycan-recognition protein LB OS=Drosophila melanogaster OX=7227 GN=PGRP-LB PE=1 SV=1 && PF01510:N-acetylmuramoyl-L-alanine amidase
410399	130.198451499219	96.0165566172045	91.3390467708493	58.1946982446447	28.7079722125842	48.4087003007066	105.851351629091	45.1037902526452	1.23073619484493	0.000566571439062555	0.00495715987676189	LOC410399	NC_037650.1	10465212	10467520	+	874	protein_coding	protein bowel && - && -
724199	560480.400165261	277037.993275126	240183.078125772	715922.588530765	701254.053847904	848767.895634901	359233.823855386	755314.846004524	-1.07216	0.000590497833625499	0.00514180105646171	LOC724199	NC_037638.1	26193449	26194792	+	805	protein_coding	early nodulin-75 && - && PF01607:Chitin binding Peritrophin-A domain
726750	4617.25832044658	1580.71701542027	2816.65857237261	1192.42077775792	1185.86008293521	1568.44188974289	3004.87796941316	1315.57425014534	1.1915992306387	0.000608340484110728	0.00526361425998577	LOC726750	NC_037646.1	8492334	8499522	-	5677	protein_coding	fibroin heavy chain%2C transcript variant X1 && - && -
100578239	100.520863289839	191.144071043509	198.273	90.1447286534693	64.0408610896109	43.5678302706359	163.312499758316	65.9178066712387	1.30914764962182	0.000608981969529218	0.00526499601504374	LOC100578239	NC_037643.1	13073932	13082024	+	3487	protein_coding	cilia- and flagella-associated protein 70%2C transcript variant X2 && sp|Q95LN2|CFA70_MACFA Cilia- and flagella-associated protein 70 OS=Macaca fascicularis OX=9541 GN=CFAP70 PE=2 SV=2 && -
408450	1256.03212034541	1334.45232854096	2830.02526214396	890.036561388684	868.968235819376	808.425	1806.83657034344	855.810030743287	1.07845729940044	0.000615501963912692	0.00531471006691245	GluCl	NC_037651.1	5177026	5214539	-	6468	protein_coding	glutamate-gated chloride channel%2C transcript variant X3 && sp|Q94900|GLUCL_DROME Glutamate-gated chloride channel OS=Drosophila melanogaster OX=7227 GN=GluClalpha PE=1 SV=2 && -
100578237	104.350229510404	104.017936335305	129.953928332509	70.7464959052544	43.0619583188763	47.1984827931889	112.774031392739	53.6689790057732	1.0730166120536	0.00061854198006436	0.00533498560232307	LOC100578237	NC_037653.1	4522527	4528139	+	4380	protein_coding	uncharacterized protein PF11_0213 && - && -
413166	174.23616303572	147.581003689407	112.131675304051	47.9250456132368	71.7699305314605	83.5050080187189	144.649614009726	67.7333280544721	1.09355750313773	0.000627196432710351	0.00540110529287527	LOC413166	NC_037642.1	13111045	13114226	-	1901	protein_coding	myb-like protein D && sp|O95684|CEP43_HUMAN Centrosomal protein 43 OS=Homo sapiens OX=9606 GN=CEP43 PE=1 SV=1 && PF09398:FOP N terminal dimerisation domain
724468	10.5307571065545	34.6726454451016	47.5260080758891	3.42321754380263	0	7.26130504510599	30.9098035425151	3.56150752963621	3.14133729058078	0.000632756360826951	0.00543186293096381	LOC724468	NC_037653.1	2060318	2398761	-	4953	protein_coding	uncharacterized LOC724468%2C transcript variant X1 && - && -
102653619	14.3601233271198	11.5575484817005	12.624095895158	39.9375380110307	32.0204305448054	39.9371777480829	12.8472559013261	37.2983821013064	-1.53897	0.000633286331300775	0.00543214523426599	LOC102653619	NC_037638.1	1606222	1614722	-	8251	lncRNA	uncharacterized LOC102653619%2C transcript variant X1 && - && -
725434	135.942500830067	116.464527007905	184.16328129407	61.6179157884474	72.8740833088676	83.5050080187189	145.523436377348	72.6656690386779	1.00537226335111	0.000676536911428284	0.00577593388131897	LOC725434	NC_037641.1	11895536	11901521	-	5327	protein_coding	protein artichoke%2C transcript variant X2 && - && PF13855:Leucine rich repeat
411802	322.624104082625	225.816716488611	418.822946168772	171.160877190132	109.311124963301	183.953061142685	322.421255580003	154.808354432039	1.06045152972487	0.000678096322023324	0.00578021576214578	LOC411802	NC_037644.1	754096	758989	+	4455	protein_coding	biorientation of chromosomes in cell division protein 1-like 1%2C transcript variant X1 && sp|Q6AYJ2|BOD1_RAT Biorientation of chromosomes in cell division protein 1 OS=Rattus norvegicus OX=10116 GN=Bod1 PE=2 SV=1 && PF05205:COMPASS (Complex proteins associated with Set1p) component shg1
410926	63.1845426393271	26.6712657270012	51.9815713330037	54.7714807008421	166.72706938847	303.764594386934	47.279126566444	175.087714825415	-1.8885	0.000697502691296877	0.00591335097788384	LOC410926	NC_037640.1	10525517	10635229	+	6593	protein_coding	PH domain leucine-rich repeat-containing protein phosphatase 2 && sp|Q9VJ07|PHLPP_DROME Protein phosphatase PHLPP-like protein OS=Drosophila melanogaster OX=7227 GN=Phlpp PE=4 SV=1 && -
408726	462.395971133257	701.454288620133	832.447735204245	446.159353208943	209.789027707346	260.196764116298	665.432664985878	305.381715010862	1.12423509954271	0.000725979750933464	0.00611681319830447	Cpap3-b	NC_037640.1	12741992	12744749	+	1203	protein_coding	cuticular protein analogous to peritrophins 3-B && - && PF01607:Chitin binding Peritrophin-A domain
113219366	19.1468311028264	48.8973204995023	25.2481917903161	117.53046900389	78.394847195903	66.5619629134716	31.0974477975482	87.4957597044216	-1.4932	0.000743956783117155	0.00623941652026421	LOC113219366	NW_020555867.1	31268	40811	+	1114	protein_coding	carcinine transporter-like && sp|Q9VIK2|CART_DROME Carcinine transporter OS=Drosophila melanogaster OX=7227 GN=CarT PE=2 SV=1 && -
409579	123.49706061323	190.255028852609	210.154066960572	61.6179157884474	94.9571388570093	94.3969655863778	174.63538547547	83.6573400772781	1.06409547572794	0.0007532635653669	0.00629012637890129	LOC409579	NC_037638.1	14332690	14338081	+	4313	protein_coding	Fanconi anemia group M protein && sp|Q8IYD8|FANCM_HUMAN Fanconi anemia group M protein OS=Homo sapiens OX=9606 GN=FANCM PE=1 SV=2 && PF04851:Type III restriction enzyme, res subunit|PF00271:Helicase conserved C-terminal domain
725633	35.4216375402288	63.1219955539029	50.4963835806321	117.53046900389	112.623583295523	88.3458780487895	49.6800055582546	106.166643449401	-1.09384	0.000753366107143122	0.00629012637890129	LOC725633	NC_037645.1	1974514	1975237	-	568	protein_coding	probable DNA-directed RNA polymerases I and III subunit RPAC2 && sp|Q9VIZ0|RPAC2_DROME Probable DNA-directed RNA polymerases I and III subunit RPAC2 OS=Drosophila melanogaster OX=7227 GN=l(2)37Cg PE=1 SV=1 && PF13656:RNA polymerase Rpb3/Rpb11 dimerisation domain
102656248	94.7768139589906	127.133033298706	54.209352961561	41.0786105256316	35.3328888770267	29.045220180424	92.0397334064192	35.1522398610274	1.38441109897547	0.000753456756037865	0.00629012637890129	LOC102656248	NC_037645.1	8404434	8412528	-	3263	protein_coding	uncharacterized LOC102656248%2C transcript variant X2 && - && PF00354:Pentaxin family
413873	359.003083177995	229.372885252211	223.520756731916	76.4518584782588	110.415277740708	173.061103575026	270.632241720707	119.976079931331	1.17405602330535	0.00076357090227084	0.0063653148361116	LOC413873	NC_037644.1	5834224	5875124	-	5502	protein_coding	S phase cyclin A-associated protein in the endoplasmic reticulum%2C transcript variant X1 && sp|Q9BY12|SCAPE_HUMAN S phase cyclin A-associated protein in the endoplasmic reticulum OS=Homo sapiens OX=9606 GN=SCAPER PE=1 SV=2 && PF16501:S phase cyclin A-associated protein in the endoplasmic reticulum
412832	89.990106183284	89.7932612809042	150.003962989525	57.0536257300438	40.8536527640621	49.6189178082243	109.929110151238	49.1753987674434	1.16495833640858	0.000763628088409802	0.0063653148361116	LOC412832	NC_037648.1	9893730	9898420	+	3842	protein_coding	structural maintenance of chromosomes protein 2 && sp|Q90988|SMC2_CHICK Structural maintenance of chromosomes protein 2 OS=Gallus gallus OX=9031 GN=SMC2 PE=2 SV=1 && PF02463:RecF/RecN/SMC N terminal domain|PF06470:SMC proteins Flexible Hinge Domain
409695	1515.47168178871	5090.65558509364	4022.6310272983	1872.49999646004	1204.63068015113	630.523321416703	3542.91943139355	1235.88466600929	1.51936062126343	0.000770043338744512	0.00640901264722013	LOC409695	NC_037648.1	8782410	8798001	+	3300	protein_coding	uncharacterized LOC409695%2C transcript variant X1 && - && -
551897	166.57743059459	169.807058461908	248.768948522232	107.260816372482	111.519430518116	64.1415278984362	195.051145859576	94.3072582630114	1.04831025871415	0.000772120261264704	0.00641709733810679	LOC551897	NC_037642.1	5311654	5322190	+	5072	protein_coding	Bardet-Biedl syndrome 4 protein homolog%2C transcript variant X5 && sp|Q96RK4|BBS4_HUMAN Bardet-Biedl syndrome 4 protein OS=Homo sapiens OX=9606 GN=BBS4 PE=1 SV=2 && PF07719:Tetratricopeptide repeat
102655064	5.74404933084792	1.77808438180008	1.48518775237153	19.3982327482149	18.7705972159204	16.9430451052473	3.00244048833984	18.3706250231276	-2.65371	0.000794505123211848	0.00658752047531038	LOC102655064	NC_037646.1	350748	355991	-	2329	lncRNA	uncharacterized LOC102655064 && - && -
107965233	99.5635217346972	100.461767571705	62.3778855996044	270.434185960408	162.310458278841	144.015883394602	87.4677249686688	192.253509211284	-1.1399	0.000798892718819842	0.00660885664743621	LOC107965233	NC_037648.1	6165236	6192234	+	5235	protein_coding	tetratricopeptide repeat protein 39C-like%2C transcript variant X3 && sp|Q1LXE6|TT39C_DANRE Tetratricopeptide repeat protein 39C OS=Danio rerio OX=7955 GN=ttc39c PE=2 SV=1 && PF07738:Sad1 / UNC-like C-terminal|PF10300:Protein of unknown function (DUF3808)
113218825	10.5307571065545	6.22329533630029	11.1389081427865	43.3607555548333	18.7705972159204	43.5678302706359	9.2976535285471	35.2330610137966	-1.91562	0.000833569217884671	0.00686971675191831	LOC113218825	NC_037638.1	6437235	6439681	+	949	protein_coding	uncharacterized LOC113218825%2C transcript variant X2 && - && -
412088	53.6111270879139	69.3452908902032	35.6445060569168	106.119743857882	112.623583295523	116.180880721696	52.8669746783446	111.641402625033	-1.08405	0.000842171530105821	0.00692315628481359	LOC412088	NC_037638.1	24203491	24221707	+	8126	protein_coding	mucin-12%2C transcript variant X1 && - && PF01607:Chitin binding Peritrophin-A domain
409250	1036.80090421805	3971.35146675049	2307.23917330918	8836.46555306919	6635.95819221658	4190.98322853367	2438.46384809257	6554.46899127315	-1.42647	0.000853367530810132	0.0069959492698373	LOC409250	NC_037645.1	2224065	2226802	-	1534	protein_coding	beta-ureidopropionase && sp|Q5RBM6|BUP1_PONAB Beta-ureidopropionase OS=Pongo abelii OX=9601 GN=UPB1 PE=2 SV=1 && PF00795:Carbon-nitrogen hydrolase
412774	177.108187701144	93.3494300445044	150.746556865711	217.944850288767	274.934041574364	450.200912796571	140.40139153712	314.359934886568	-1.16251	0.000865533789020567	0.00705862182568415	LOC412774	NC_037652.1	4316963	4326790	-	6403	protein_coding	uncharacterized LOC412774%2C transcript variant X3 && sp|Q3UQ28|PXDN_MOUSE Peroxidasin homolog OS=Mus musculus OX=10090 GN=Pxdn PE=1 SV=2 && PF03098:Animal haem peroxidase
410748	185.724261697416	144.024834925807	267.333795426876	120.953686547693	77.2906944184959	84.7152255262365	199.027630683366	94.3198688308085	1.07916551236999	0.000878897718232701	0.00711689516516483	LOC410748	NC_037638.1	6932077	6939391	-	5256	protein_coding	glucose dehydrogenase [FAD%2C quinone]%2C transcript variant X3 && sp|P18172|DHGL_DROPS Glucose dehydrogenase [FAD, quinone] OS=Drosophila pseudoobscura pseudoobscura OX=46245 GN=Gld PE=3 SV=4 && PF00732:GMC oxidoreductase|PF05199:GMC oxidoreductase
724832	4709.16310974015	3237.89165925795	3317.90943879801	835.265080687842	1714.7492633132	2447.05980020072	3754.98806926537	1665.69138140059	1.17273770532074	0.00088502455807657	0.00715351210847689	LOC724832	NC_037643.1	16771523	16774829	-	3307	protein_coding	innexin inx2 && sp|Q9XYN1|INX2_SCHAM Innexin inx2 OS=Schistocerca americana OX=7009 GN=inx2 PE=1 SV=1 && PF00876:Innexin
100578059	240.292730340471	105.796020717105	163.370652760869	47.9250456132368	60.7284027573896	96.8174006014132	169.819801272815	68.4902829906799	1.31107639772294	0.000901625867327225	0.00727156271450326	LOC100578059	NC_037643.1	16527988	16543772	+	5164	protein_coding	vasorin%2C transcript variant X1 && - && PF13855:Leucine rich repeat
726912	122.539719058089	70.2343330811033	39.3574754378456	19.3982327482149	34.2287360996196	14.522610090212	77.3771758590126	22.7165263126822	1.76024065235901	0.000922649216077469	0.00741375781859895	LOC726912	NC_037638.1	1172799	1385267	+	3178	protein_coding	protein cortex%2C transcript variant X1 && - && -
107964046	99.5635217346972	41.784982972302	83.1705141328059	31.9500304088246	28.7079722125842	14.522610090212	74.8396729466017	25.0602042372069	1.57451557156568	0.000931388764254525	0.00747848377352935	LOC107964046	NC_037639.1	15147824	15150022	+	1532	lncRNA	uncharacterized LOC107964046 && - && -
552640	54.5684686430552	29.3383922997014	33.4167244283595	62.7589883030482	121.456805514779	106.499140661555	39.107861790372	96.904978159794	-1.31423	0.000936867378085457	0.00751143558893461	LOC552640	NC_037651.1	8271550	8274344	-	2152	protein_coding	ammonium transporter 1-like%2C transcript variant X1 && sp|Q21565|AMT3_CAEEL Putative ammonium transporter 3 OS=Caenorhabditis elegans OX=6239 GN=amt-3 PE=3 SV=2 && PF00909:Ammonium Transporter Family
100578704	25.8482219888156	24.8931813452012	36.3870999331026	86.7215111096667	65.145013867018	54.4597878382949	29.0428344223731	68.7754376049932	-1.23767	0.000940380201232839	0.00753407246266309	LOC100578704	NC_037644.1	11046091	11047462	-	1372	protein_coding	tubulin delta chain && sp|Q8HZV4|TBD_CANLF Tubulin delta chain OS=Canis lupus familiaris OX=9615 GN=TUBD1 PE=2 SV=1 && PF00091:Tubulin/FtsZ family, GTPase domain
408645	46.9097362019246	69.3452908902032	68.3186366090905	27.385740350421	26.4997	9.68174006014132	61.5245545670728	21.1890490227775	1.53372896144193	0.000948458548755075	0.00757495485119091	LOC408645	NC_037638.1	23465230	23683325	-	10351	protein_coding	glutamate receptor%2C ionotropic%2C kainate 2%2C transcript variant X4 && sp|A0A2R8QF68|GRIK2_DANRE Glutamate receptor ionotropic, kainate 2 OS=Danio rerio OX=7955 GN=grik2 PE=3 SV=1 && -
552224	64.1418841944684	40.0068985905019	46.0408203235175	14.8339426898114	23.1872083255488	16.9430451052473	50.0632010361626	18.3213987068692	1.44518127131978	0.000951029154272729	0.00758601941451999	LOC552224	NC_037643.1	15527708	15553918	+	7204	protein_coding	dynein heavy chain 1%2C axonemal && sp|Q9P2D7|DYH1_HUMAN Dynein axonemal heavy chain 1 OS=Homo sapiens OX=9606 GN=DNAH1 PE=2 SV=5 && PF18198:Dynein heavy chain AAA lid domain|PF18199:Dynein heavy chain C-terminal domain|PF03028:Dynein heavy chain region D6 P-loop domain|PF12775:P-loop containing dynein motor region|PF12780:P-loop containing dynein motor region D4|PF17857:AAA+ lid domain|PF17852:D…
100577641	5063.37948514244	3407.69871771986	3198.3518247321	5256.92107476624	7010.26598375758	12915.4412402285	3889.81000919813	8394.20943291745	-1.10974	0.000960551243029802	0.00765080465293708	LOC100577641	NC_037651.1	4631450	4633862	-	598	protein_coding	protein snakeskin && sp|H9JBU5|SSK_BOMMO Protein snakeskin OS=Bombyx mori OX=7091 PE=1 SV=2 && -
113219244	90.9474477384253	62.2329533630029	40.1000693140314	133.505484208303	128.081722179222	163.379363514885	64.4268234718199	141.655523300803	-1.14315	0.000965387709168354	0.00767813456025602	LOC113219244	NC_037651.1	9858176	9863780	+	3770	protein_coding	zinc finger protein 346-like && - && PF12874:Zinc-finger of C2H2 type
107965687	25.8482219888156	19.5589281998009	20.0500346570157	44.5018280694342	60.7284027573896	52.0393528232596	21.8190616152107	52.4231945500278	-1.26988	0.00096793417117104	0.00769278881640519	LOC107965687	NC_037653.1	2643361	2645127	+	1387	protein_coding	uncharacterized LOC107965687%2C transcript variant X1 && - && -
100576808	2.87202466542396	5.33425314540025	1.48518775237153	22.8214502920175	15.4581388836992	16.9430451052473	3.23048852106525	18.4075447603213	-2.53235	0.00100418904966726	0.00795777950309197	LOC100576808	NC_037639.1	13698081	13699423	-	1248	lncRNA	uncharacterized LOC100576808 && - && -
409999	70.8432750804576	69.3452908902032	95.0520161517782	173.443022219333	110.415277740708	193.634801202826	78.4135273741463	159.164367054289	-1.01688	0.00102257690477281	0.00806839019159373	LOC409999	NC_037638.1	2070188	2074455	-	1478	protein_coding	lipase 3%2C transcript variant X1 && sp|Q4R4S5|LICH_MACFA Lysosomal acid lipase/cholesteryl ester hydrolase OS=Macaca fascicularis OX=9541 GN=LIPA PE=2 SV=1 && PF04083:Partial alpha/beta-hydrolase lipase region
100577981	6158.57822422411	3374.80415665656	2913.19577627676	6396.85251685252	8065.83603895875	11719.7463428011	4148.85938571914	8727.47829953744	-1.07295	0.00102826132555808	0.00810327273848747	LOC100577981	NC_037647.1	10763639	10767130	-	2820	protein_coding	insulin-like growth factor-binding protein complex acid labile subunit && - && PF13855:Leucine rich repeat
102654160	12.4454402168372	11.5575484817005	19.3074407808299	60.4768432738465	34.2287360996196	36.3065252255299	14.4368098264559	43.6707015329987	-1.58645	0.00102849308367882	0.00810327273848747	LOC102654160	NC_037651.1	6400613	6404589	+	3905	protein_coding	uncharacterized LOC102654160 && - && -
724326	53.6111270879139	39.1178563996018	39.3574754378456	70.7464959052544	107.102819408487	99.2378356164485	44.0288196417871	92.3623836433967	-1.07304	0.00102996393061485	0.00810327273848747	LOC724326	NC_037638.1	14022243	14022923	+	681	protein_coding	peptidyl-prolyl cis-trans isomerase && sp|P54985|PPIA_BLAGE Peptidyl-prolyl cis-trans isomerase OS=Blattella germanica OX=6973 GN=CYPA PE=2 SV=1 && PF00160:Cyclophilin type peptidyl-prolyl cis-trans isomerase/CLD
406151	121.582377502948	216.92629457961	282.928266826777	118.671541518491	77.2906944184959	49.6189178082243	207.145646303112	81.8603845817371	1.33987935948214	0.00103830015596127	0.00815125294852355	mGlutR1	NC_037648.1	14015127	14045583	-	8111	protein_coding	metabotropic glutamate receptor 1%2C transcript variant X1 && sp|P91685|GRM_DROME Metabotropic glutamate receptor OS=Drosophila melanogaster OX=7227 GN=mGluR PE=1 SV=2 && -
727136	158.918698153459	36.4507298269017	118.815020189723	19.3982327482149	24.2913611029559	44.7780477781536	104.728149390028	29.4892138764415	1.83091180149499	0.00107216753152138	0.00833925038040261	LOC727136	NC_037641.1	4469925	4475496	-	3000	lncRNA	uncharacterized LOC727136 && - && -
113218632	29.6775882093809	38.2288142087018	18.5648469046442	65.0411	68.4574721992392	70.1926154360246	28.8237497742423	67.8970736558379	-1.24437	0.00108441093261804	0.00840416643748777	LOC113218632	NC_037638.1	12493604	12502742	+	9028	lncRNA	uncharacterized LOC113218632 && - && -
725964	8008.16210875714	4038.91867325889	1661.92509490375	1300.82	1463.00243006439	2157.82	4569.66862563992	1640.54763753779	1.47785838503547	0.00108722650950912	0.00841445559200827	LOC725964	NC_037643.1	4908510	4973111	+	5426	protein_coding	uncharacterized LOC725964%2C transcript variant X3 && sp|Q96RW7|HMCN1_HUMAN Hemicentin-1 OS=Homo sapiens OX=9606 GN=HMCN1 PE=1 SV=2 && PF02494:HYR domain|PF14670:Coagulation Factor Xa inhibitory site
411100	1674.39037994217	3780.20739570698	1953.02189436857	8240.82570044753	5450.09810928137	3504.78990177116	2469.20655667257	5731.90457050002	-1.21501	0.00109238344560273	0.00844838378878033	LOC411100	NC_037642.1	9839996	9843502	+	2657	protein_coding	FGGY carbohydrate kinase domain-containing protein && sp|Q96C11|FGGY_HUMAN FGGY carbohydrate kinase domain-containing protein OS=Homo sapiens OX=9606 GN=FGGY PE=1 SV=2 && PF02782:FGGY family of carbohydrate kinases, C-terminal domain|PF00370:FGGY family of carbohydrate kinases, N-terminal domain
100577398	132.113134609502	100.461767571705	116.587238561165	46.783973098636	76.1865416410888	48.4087003007066	116.387380247457	57.1264050134771	1.02365082141202	0.00110501458656516	0.00851593751902963	LOC100577398	NC_037643.1	16375052	16378040	+	2208	lncRNA	uncharacterized LOC100577398 && - && -
100577336	92.862130848708	92.4603878536043	171.539185398912	298.96099882543	214.205638816974	221.469803875733	118.953901367075	244.878813839379	-1.03738	0.00112173308843472	0.00862812384560411	LOC100577336	NC_037638.1	11320385	11328603	+	1706	lncRNA	uncharacterized LOC100577336%2C transcript variant X3 && - && -
551347	129.241109944078	288.938712042513	228.718913865216	352.591407011671	438.348652630613	543.387660875431	215.632911950603	444.775906839238	-1.04319	0.00112194033534073	0.00862812384560411	LOC551347	NC_037640.1	11847613	11849719	+	1096	protein_coding	UPF0605 protein CG18335 && sp|Q7JRP4|U605_DROME UPF0605 protein CG18335 OS=Drosophila melanogaster OX=7227 GN=CG18335 PE=2 SV=1 && PF10629:Protein of unknown function (DUF2475)
100577039	4.7867077757066	0.889042190900042	1.48518775237153	13.6928701752105	26.4997	12.1021750751766	2.38697923965939	17.4315706360524	-2.90622	0.00112952101196522	0.00866812192328368	LOC100577039	NC_037638.1	6454293	6459856	+	1577	protein_coding	arginine/serine-rich coiled-coil protein 2%2C transcript variant X2 && - && -
113218606	0	0	0	9.12858011680702	4.41661110962834	7.26130504510599	0	6.93549875718045	-5.45627	0.0011367826312588	0.00870550847540027	LOC113218606	NC_037639.1	533562	538247	+	2056	lncRNA	uncharacterized LOC113218606 && - && -
102655426	44.0377115365007	44.4521095450021	77.9723569995055	12.5517976606096	26.4997	18.153262612765	55.4873926936694	19.0682423103815	1.54311036050283	0.00114187772919096	0.00873626144787196	LOC102655426	NC_037645.1	3749749	3752773	+	2051	lncRNA	uncharacterized LOC102655426%2C transcript variant X1 && - && -
724915	41.1656868710767	78.2357127992037	77.9723569995055	22.8214502920175	30.9162777673984	22.9941326428356	65.791252223262	25.5772869007505	1.36455236809577	0.00114239729218604	0.00873626144787196	LOC724915	NC_037651.1	3382655	3389494	+	2177	protein_coding	Usher syndrome type-1G protein homolog%2C transcript variant X2 && sp|Q80T11|USH1G_MOUSE Usher syndrome type-1G protein homolog OS=Mus musculus OX=10090 GN=Ush1g PE=1 SV=1 && PF12796:Ankyrin repeats (3 copies)
100576417	9.57341555141319	0	0.742593876185767	23.9625228066184	22.0830555481417	45.9882652856713	3.43866980919965	30.6779478801438	-3.19858	0.00115895737634328	0.00883534994415568	LOC100576417	NC_037647.1	3422279	3467019	-	4025	lncRNA	uncharacterized LOC100576417%2C transcript variant X1 && - && -
100576439	86.1607399627187	97.7946409990046	81.6853263804343	41.0786105256316	30.9162777673984	54.4597878382949	88.5469024473859	42.1515587104416	1.07401393349813	0.00115908750702062	0.00883534994415568	LOC100576439	NC_037646.1	1593306	1599846	-	1166	protein_coding	coiled-coil domain-containing protein 40 && - && -
725980	66.056567304751	86.237092517304	113.616863056422	237.343083036982	133.602486066257	181.53262612765	88.6368409594925	184.159398410296	-1.05052	0.00115939712846992	0.00883534994415568	LOC725980	NC_037638.1	20111422	20112500	-	642	protein_coding	28S ribosomal protein S36%2C mitochondrial && - && -
100578920	97.6488386244146	152.026214643907	151.489150741896	75.3107859636579	71.7699305314605	52.0393528232596	133.721401336739	66.3733564394593	1.01094917230558	0.00116946604531166	0.0088996691804776	LOC100578920	NC_037651.1	2602509	2611448	-	2195	protein_coding	zinc finger protein 251 && - && PF00096:Zinc finger, C2H2 type
107964025	41.1656868710767	30.2274344906014	23.7630040379445	110.684033916285	64.0408610896109	60.5108753758832	31.7187084665409	78.4119234605931	-1.31327	0.00117589948856646	0.00893618192701968	LOC107964025	NC_037638.1	14110951	14130220	+	4304	protein_coding	uncharacterized LOC107964025%2C transcript variant X3 && sp|P55042|RAD_HUMAN GTP-binding protein RAD OS=Homo sapiens OX=9606 GN=RRAD PE=1 SV=2 && PF00071:Ras family
102656300	20.1041726579677	21.337012581601	29.7037550474307	2.28214502920175	4.41661110962834	8.47152255262365	23.7149800956665	5.05675956381792	2.24439025685219	0.00117908567701582	0.00893864614746684	LOC102656300	NC_037643.1	16427815	16428834	+	799	lncRNA	uncharacterized LOC102656300 && - && -
409712	923.834600711373	2264.39046022241	1202.25948554476	4366.88451337756	3085.00286007539	2290.94174173094	1463.49484882618	3247.6097050613	-1.15	0.00117949558424663	0.00893864614746684	LOC409712	NC_037652.1	7870499	7874116	+	1537	protein_coding	short/branched chain specific acyl-CoA dehydrogenase%2C mitochondrial && sp|P45954|ACDSB_HUMAN Short/branched chain specific acyl-CoA dehydrogenase, mitochondrial OS=Homo sapiens OX=9606 GN=ACADSB PE=1 SV=1 && PF02771:Acyl-CoA dehydrogenase, N-terminal domain|PF00441:Acyl-CoA dehydrogenase, C-terminal domain|PF02770:Acyl-CoA dehydrogenase, middle domain
107965674	70.8432750804576	39.1178563996018	94.3094222755924	173.443022219333	132.49833328885	147.646535917155	68.0901845852173	151.195963808446	-1.14666	0.00118673244023129	0.00896861141552391	LOC107965674	NC_037653.1	1996484	1997394	-	629	protein_coding	39S ribosomal protein L55%2C mitochondrial && sp|Q9VE04|RM55_DROME 39S ribosomal protein L55, mitochondrial OS=Drosophila melanogaster OX=7227 GN=mRpL55 PE=1 SV=1 && PF09776:Mitochondrial ribosomal protein L55
551861	130.198451499219	284.493501088013	222.035568979544	524.893356716403	330.141680444718	452.621347811607	212.242507188926	435.885461657576	-1.03706	0.00119003639741227	0.0089873654118323	LOC551861	NC_037652.1	5194047	5195027	+	419	protein_coding	ATP synthase subunit e%2C mitochondrial && - && -
449496	6422.80449344311	5826.78251915887	2699.32873993526	5931.29493089536	12387.4900097301	21493.4629335137	4982.97191751242	13270.7492913797	-1.41322	0.00121673282789762	0.00915733907938374	JHBP-1	NC_037644.1	1964713	1971819	-	971	protein_coding	take-out-like carrier protein && sp|Q9VBV3|TAKT_DROME Protein takeout OS=Drosophila melanogaster OX=7227 GN=to PE=2 SV=1 && PF06585:Haemolymph juvenile hormone binding protein (JHBP)
552561	23.933538878533	37.3397720178017	30.4463489236164	7.98750760220614	9.93737499666376	9.68174006014132	30.5732199399837	9.20220755300374	1.73368892103991	0.00122409057092531	0.00920637423198335	LOC552561	NC_037646.1	11346121	11352258	+	4112	protein_coding	inactive ubiquitin carboxyl-terminal hydrolase MINDY-4B%2C transcript variant X2 && sp|A1A4L4|MINY4_BOVIN Probable ubiquitin carboxyl-terminal hydrolase MINDY-4 OS=Bos taurus OX=9913 GN=MINDY4 PE=2 SV=1 && PF13898:Domain of unknown function (DUF4205)
102653634	18.1894895476851	6.22329533630029	18.5648469046442	1.14107251460088	1.10415277740708	0	14.3258772628765	0.748408430669321	4.23320574100063	0.00122980791009629	0.00924301295841284	LOC102653634	NC_037643.1	13445830	13448030	+	1930	lncRNA	uncharacterized LOC102653634 && - && -
102653951	83.2887152972948	103.128894144405	93.5668283994066	43.3607555548333	26.4997	56.8802228533302	93.3281459470354	42.2468816886445	1.14824257525483	0.00123669062953383	0.0092819747249627	LOC102653951	NC_037652.1	481569	621730	-	2136	protein_coding	ras-related and estrogen-regulated growth inhibitor-like%2C transcript variant X2 && sp|Q8R367|RERG_MOUSE Ras-related and estrogen-regulated growth inhibitor OS=Mus musculus OX=10090 GN=Rerg PE=2 SV=1 && PF00071:Ras family
107964219	14.3601233271198	14.2246750544007	13.3666897713438	51.3482631570395	41.9578055414692	26.6247851653886	13.9838293842881	39.9769512879658	-1.51914	0.00124301032685568	0.00931279166560704	LOC107964219	NC_037640.1	12561662	12562433	+	648	lncRNA	uncharacterized LOC107964219 && - && -
412630	360.917766288277	177.808438180008	181.935499665513	120.953686547693	121.456805514779	95.6071830938955	240.221	112.672558385456	1.08978104685346	0.00124335313324677	0.00931279166560704	LOC412630	NC_037649.1	7774616	7789073	+	2575	protein_coding	scavenger receptor class B member 1%2C transcript variant X2 && sp|B2RFN2|SNMP2_HELVI Sensory neuron membrane protein 2 OS=Heliothis virescens OX=7102 GN=snmp2 PE=2 SV=1 && PF01130:CD36 family
100577936	90.9474477384253	64.900079935703	52.7241652091894	116.389396489289	132.49833328885	169.430451052473	69.5238976277726	139.439393610204	-1.00864	0.00126305086533633	0.00944737840957933	LOC100577936	NC_037643.1	6883786	7001031	-	5351	protein_coding	uncharacterized LOC100577936%2C transcript variant X1 && - && -
113218784	389.638012942517	387.622395232418	153.716932370454	565.971967242035	726.532527533862	706.767024390316	310.325780181796	666.423839722071	-1.10431	0.00129028162063418	0.00961158660551488	LOC113218784	NC_037642.1	8278155	8280437	+	2049	protein_coding	leucine-rich repeat transmembrane neuronal protein 4-like && - && PF13855:Leucine rich repeat
727170	16.2748064374024	22.226054772501	27.4759734188734	65.0411	48.5827222059117	48.4087003007066	21.9922782095923	54.0108519462894	-1.28701	0.00130988227591911	0.00972516563092269	LOC727170	NC_037648.1	6754230	6794831	-	2167	protein_coding	eisosome protein SEG2%2C transcript variant X1 && - && -
503861	157.961356598318	72.0124174629034	84.6557018851774	35.3732479526272	56.3117916477613	25.414567657871	104.876491982133	39.0332024194198	1.42042379131192	0.00130997838659574	0.00972516563092269	NOS	NC_037640.1	8347938	8354218	-	3606	protein_coding	nitric oxide synthase && sp|Q26240|NOS_RHOPR Nitric oxide synthase, salivary gland OS=Rhodnius prolixus OX=13249 PE=2 SV=1 && PF00175:Oxidoreductase NAD-binding domain|PF00258:Flavodoxin|PF02898:Nitric oxide synthase, oxygenase domain|PF00667:FAD binding domain
102654812	83.2887152972948	72.9014596538034	80.9427325042486	35.3732479526272	46.3744166510975	36.3065252255299	79.0443024851156	39.3513966097516	1.00441508486527	0.00133081137562246	0.00983972037402043	LOC102654812	NC_037643.1	16118970	16121836	-	2508	lncRNA	uncharacterized LOC102654812 && - && -
100578726	73.7152997458816	36.4507298269017	62.3778855996044	28.5268128650219	13.249833328885	18.153262612765	57.5146383907959	19.9766362688906	1.52607041673755	0.00135557089738251	0.00996882824131636	LOC100578726	NC_037646.1	5779668	5783573	+	2757	protein_coding	protein kinase 4 && sp|Q60988|STIL_MOUSE SCL-interrupting locus protein homolog OS=Mus musculus OX=10090 GN=Stil PE=1 SV=1 && -
100578617	23.933538878533	17.7808438180008	6.6833448856719	49.0661181278377	41.9578055414692	59.3006578683656	16.1325758607352	50.1081938458908	-1.65161	0.00137430300639787	0.0100726916525257	LOC100578617	NC_037650.1	4492569	4498924	+	3938	protein_coding	uncharacterized LOC100578617 && sp|Q16EI9|OR4_AEDAE Odorant receptor 4 OS=Aedes aegypti OX=7159 GN=GPROR4 PE=2 SV=1 && PF02949:7tm Odorant receptor
100578091	525.580513772584	657.891221266031	214.609630217687	254.459170755996	145.748166617735	64.1415278984362	466.027121752101	154.782955090722	1.58899122216519	0.00138664126263797	0.0101495081835953	LOC100578091	NC_037646.1	8156366	8168850	-	2699	protein_coding	uncharacterized LOC100578091 && - && PF07841:DM4/DM12 family
102656338	30.6349297645222	48.8973204995023	51.2389774568179	70.7464959052544	98.2695971892305	121.021750751766	43.5904092402808	96.6792812820838	-1.143	0.00138994138815667	0.0101602691670497	LOC102656338	NC_037646.1	11106754	11188053	+	4632	lncRNA	uncharacterized LOC102656338%2C transcript variant X1 && - && -
100576471	32.5496128748049	42.674025163202	31.931536675988	3.42321754380263	14.3539861062921	12.1021750751766	35.7183915713316	9.95979290842379	1.84145849621096	0.00139440256081664	0.010185849722329	LOC100576471	NC_037645.1	4286663	4369491	+	5028	protein_coding	uncharacterized LOC100576471 && - && -
107965660	3.82936622056528	0	3.71296938092883	9.12858011680702	29.8121249899913	20.5736976278003	2.5141118671647	19.8381342448662	-2.97113	0.00140488681439359	0.010228249905192	LOC107965660	NC_037653.1	929387	965758	-	1352	lncRNA	uncharacterized LOC107965660%2C transcript variant X1 && - && -
410791	597.381130408183	1112.19178081595	1327.75785062015	1144.49573214468	2435.76102696003	4494.74782292061	1012.44358728143	2691.66819400844	-1.41035	0.00145249284145587	0.0105327417195951	LOC410791	NC_037638.1	23198508	23208680	+	3963	protein_coding	mitochondrial uncoupling protein 2%2C transcript variant X1 && sp|P55851|UCP2_HUMAN Mitochondrial uncoupling protein 2 OS=Homo sapiens OX=9606 GN=UCP2 PE=1 SV=1 && PF00153:Mitochondrial carrier protein
406070	31.5922713196635	18.6698860089009	27.4759734188734	43.3607555548333	75.0823888636817	72.6130504510599	25.9127102491459	63.6853982898583	-1.29788	0.00146086522102567	0.0105745184189697	DopR2	NC_037652.1	6339308	6402471	+	6804	protein_coding	dopamine receptor 2%2C transcript variant X3 && sp|Q24563|DOPR2_DROME Dopamine receptor 2 OS=Drosophila melanogaster OX=7227 GN=Dop1R2 PE=2 SV=1 && PF00001:7 transmembrane receptor (rhodopsin family)
411614	3.82936622056528	6.22329533630029	14.1092836475296	7.98750760220614	58.5200972025755	77.4539204811305	8.05398173479838	47.9871750953041	-2.5571	0.00151887609675056	0.0108912585205316	LOC411614	NC_037648.1	8215163	8250791	+	3370	protein_coding	RYamide receptor%2C transcript variant X2 && sp|P25931|RYAR_DROME RYamide receptor OS=Drosophila melanogaster OX=7227 GN=RYa-R PE=2 SV=2 && PF00001:7 transmembrane receptor (rhodopsin family)
102654628	509.305707335182	182.253649134509	191.589220055928	953.936622206333	660.283360889436	539.757008352879	294.382858841873	717.992330482883	-1.28773	0.0015350617295817	0.0109748601843212	LOC102654628	NC_037648.1	11891804	11908728	-	10417	lncRNA	uncharacterized LOC102654628%2C transcript variant X3 && - && -
410381	15.3174648822611	20.447970390701	17.0796591522726	3.42321754380263	4.41661110962834	1.21021750751766	17.6150314750782	3.01668205364954	2.53158669266189	0.00154806843731724	0.0110426187225867	LOC410381	NC_037649.1	11327606	11331388	-	2221	protein_coding	popeye domain-containing protein 3-like%2C transcript variant X1 && sp|Q9DG25|POPD3_CHICK Popeye domain-containing protein 3 OS=Gallus gallus OX=9031 GN=POPDC3 PE=2 SV=1 && PF04831:Popeye protein conserved region
100576508	7.65873244113055	17.7808438180008	31.1889427998022	63.9000608176491	40.8536527640621	83.5050080187189	18.8761730196445	62.7529072001434	-1.71649	0.00155021898831685	0.0110507456649227	LOC100576508	NC_037650.1	3088557	3091556	+	1882	protein_coding	uronyl 2-sulfotransferase%2C transcript variant X2 && - && -
100577541	13.4027817719785	116.464527007905	92.8242345232209	581.946982446447	501.285360942816	294.082854326793	74.2305144343683	459.105065905352	-2.62761	0.00156233430749285	0.0111153576251835	LOC100577541	NC_037644.1	3007015	3009557	-	1999	protein_coding	uncharacterized LOC100577541%2C transcript variant X1 && - && -
410562	314.008030086353	135.134413016806	155.944713999011	332.052101748855	394.182541534329	678.93202171741	201.695719034057	468.388888333531	-1.21675	0.00157452409500157	0.0111657360870715	LOC410562	NC_037651.1	10061674	10066726	-	4915	protein_coding	serine/threonine-protein kinase meng-po%2C transcript variant X2 && sp|Q9VM90|SBKH_DROME Serine/threonine-protein kinase meng-po OS=Drosophila melanogaster OX=7227 GN=meng PE=1 SV=1 && PF00069:Protein kinase domain
411321	17.2321479925437	21.337012581601	30.4463489236164	4.56429005840351	4.41661110962834	7.26130504510599	23.0051698325871	5.41406873771261	2.09964720927313	0.00158188335220499	0.0112106493339145	NLG-4	NC_037646.1	9180431	9465219	+	6181	protein_coding	neuroligin 4%2C transcript variant X1 && sp|Q8N0W4|NLGNX_HUMAN Neuroligin-4, X-linked OS=Homo sapiens OX=9606 GN=NLGN4X PE=1 SV=1 && -
100577492	53.6111270879139	189.365986661709	190.846626179742	73.0286409344561	32.0204305448054	30.2554376879416	144.607913309788	45.1015030557344	1.68183886978422	0.00158443327356946	0.0112214431714628	LOC100577492	NC_037641.1	7589914	7684709	+	6223	protein_coding	uncharacterized LOC100577492%2C transcript variant X3 && sp|Q62130|PTN14_MOUSE Tyrosine-protein phosphatase non-receptor type 14 OS=Mus musculus OX=10090 GN=Ptpn14 PE=1 SV=2 && PF00595:PDZ domain|PF00373:FERM central domain|PF09380:FERM C-terminal PH-like domain
113219297	33.5069544299462	14.2246750544007	12.624095895158	41.0786105256316	69.5616249766463	66.5619629134716	20.1185751265016	59.0673994719165	-1.5665	0.00160552755824437	0.0113414383687747	LOC113219297	NC_037653.1	2976287	2977194	+	849	lncRNA	uncharacterized LOC113219297 && - && -
724607	134.985159274926	116.464527007905	101.73536103745	46.783973098636	48.5827222059117	79.8743554961659	117.728349106761	58.4136836002379	1.01250594363484	0.00161201875677596	0.01137258939577	LOC724607	NC_037642.1	7114847	7120966	+	3534	protein_coding	calcium-independent protein kinase C%2C transcript variant X1 && sp|P13678|KPC3_DROME Protein kinase C OS=Drosophila melanogaster OX=7227 GN=Pkc98E PE=2 SV=2 && PF00130:Phorbol esters/diacylglycerol binding domain (C1 domain)|PF00168:C2 domain|PF00433:Protein kinase C terminal domain|PF00069:Protein kinase domain
100577543	33.5069544299462	40.0068985905019	50.4963835806321	46.783973098636	278.246499906585	601.478101236279	41.3367455336934	308.836191413834	-2.90031	0.00161336613199785	0.0113747516712726	LOC100577543	NC_037650.1	5909254	5930994	-	3775	protein_coding	fez family zinc finger protein 1%2C transcript variant X1 && sp|Q5VTD9|GFI1B_HUMAN Zinc finger protein Gfi-1b OS=Homo sapiens OX=9606 GN=GFI1B PE=1 SV=1 && -
412285	67.0139088598924	37.3397720178017	40.1000693140314	75.3107859636579	115.936041627744	131.913708319425	48.1512500639085	107.720178636942	-1.16606	0.00161797911036367	0.0113878013035207	Dat	NC_037638.1	5335036	5350924	-	3001	protein_coding	dopamine transporter && sp|Q7K4Y6|DAT_DROME Sodium-dependent dopamine transporter OS=Drosophila melanogaster OX=7227 GN=DAT PE=1 SV=1 && PF00209:Sodium:neurotransmitter symporter family
113219002	34.4642959850875	20.447970390701	39.3574754378456	11.4107251460088	7.72906944184959	8.47152255262365	31.4232472712114	9.20377238016067	1.77430415616441	0.00161834328553877	0.0113878013035207	LOC113219002	NC_037646.1	2711025	2713806	+	1104	protein_coding	uncharacterized LOC113219002 && - && -
107964629	11.4880986616958	12.4465906726006	14.8518775237153	36.5143204672281	34.2287360996196	33.8860902104946	12.9288556193373	34.8763822591141	-1.42506	0.00163923245998506	0.0114977742764549	LOC107964629	NC_037643.1	16753166	16754421	-	989	lncRNA	uncharacterized LOC107964629%2C transcript variant X3 && - && -
724914	121.582377502948	97.7946409990046	54.209352961561	156.32693450032	174.456138830319	278.350026729063	91.1954571545044	203.044366686567	-1.15838	0.00166778057934679	0.0116605925598859	LOC724914	NC_037650.1	8027620	8034472	-	2691	protein_coding	protein hairy && sp|Q26263|DPN_DROME Protein deadpan OS=Drosophila melanogaster OX=7227 GN=dpn PE=1 SV=2 && PF00010:Helix-loop-helix DNA-binding domain|PF07527:Hairy Orange
100578696	560.044809757672	1283.77692365966	742.593876185767	543.150516950017	361.057958212117	223.890238890768	862.138536534366	376.032904684301	1.19675849143139	0.00167254536451022	0.0116789621363372	LOC100578696	NC_037638.1	2116573	2132584	+	4804	protein_coding	uncharacterized LOC100578696%2C transcript variant X1 && - && PF00001:7 transmembrane receptor (rhodopsin family)
100578966	281.458417211548	346.726454451016	166.341028265612	321.782449117447	776.21940251718	694.66484931514	264.841966642725	597.555566983256	-1.17499	0.00169622874099951	0.0118216758173742	LOC100578966	NC_037638.1	11733247	11735694	-	1861	protein_coding	toll-like receptor 6 && - && PF13855:Leucine rich repeat
113219007	74.6726413010229	76.4576284174036	86.8834835137347	109.542961401684	146.852319395142	225.100456398286	79.3379177440537	160.498579065037	-1.01381	0.00174159256979523	0.0120840300897802	LOC113219007	NC_037646.1	5515338	5537984	-	606	protein_coding	zinc finger protein 524-like && - && -
113219344	0.957341555141319	1.77808438180008	2.2277816285573	0	32.0204305448054	44.7780477781536	1.6544025218329	25.5994927743197	-3.93418	0.00174425032595993	0.0120840300897802	LOC113219344	NC_037638.1	6367908	6369683	-	1576	lncRNA	uncharacterized LOC113219344 && - && -
100577889	8.61607399627187	10.6685062908005	3.71296938092883	0	0	0	7.66584988933374	0	5.17304758897541	0.00175181975342328	0.0121189992148348	LOC100577889	NC_037645.1	9806491	9808293	+	1318	protein_coding	uncharacterized LOC100577889%2C transcript variant X1 && - && -
411099	6979.97727853536	3089.42161337764	3375.8317611405	6863.55117532428	8943.63749699738	12626.1992559318	4481.74355101783	9477.79597608449	-1.08057	0.00176982306492626	0.0122254275938775	LOC411099	NC_037642.1	9847984	9864274	-	3337	protein_coding	protein yippee-like 1%2C transcript variant X2 && sp|Q65Z59|YPEL1_CHLAE Protein yippee-like 1 OS=Chlorocebus aethiops OX=9534 GN=YPEL1 PE=3 SV=1 && PF03226:Yippee zinc-binding/DNA-binding /Mis18, centromere assembly
113219030	69.8859335253163	31.1164766815015	56.4371345901183	95.8500912264737	108.206972185894	147.646535917155	52.4798482656453	117.234533109841	-1.15965	0.00177416124693095	0.012242913773311	LOC113219030	NC_037647.1	9931053	9933142	+	568	lncRNA	uncharacterized LOC113219030 && - && -
551607	61.2698595290444	104.906978526205	138.865054846738	201.969835084355	182.185208272169	234.782196458427	101.680630967329	206.31241327165	-1.01549	0.0018604588186127	0.0127069337311248	LOC551607	NC_037640.1	4943427	4944281	+	601	protein_coding	DNA-directed RNA polymerase II subunit RPB11 && sp|Q9VJE4|RPB11_DROME DNA-directed RNA polymerase II subunit RPB11 OS=Drosophila melanogaster OX=7227 GN=Rpb11 PE=1 SV=1 && PF13656:RNA polymerase Rpb3/Rpb11 dimerisation domain
410013	141.686550160915	285.382543278913	75.7445753709482	1782.35526780657	992.633346888969	298.923724356863	167.604556270259	1024.6374463508	-2.61242	0.00187300818716068	0.0127712636575082	LOC410013	NC_037644.1	789807	839501	+	1892	protein_coding	calexcitin-2%2C transcript variant X1 && - && PF13499:EF-hand domain pair
102653963	20.1041726579677	16.8918016271008	20.7926285332015	2.28214502920175	6.62491666444251	2.42043501503533	19.2629	3.77583223622653	2.33936073525015	0.0018745098683178	0.0127712636575082	LOC102653963	NC_037648.1	15553727	15556354	+	2497	lncRNA	uncharacterized LOC102653963 && - && -
102654841	13.4027817719785	16.8918016271008	25.9907856665018	3.42321754380263	0	4.84087003007066	18.761789688527	2.75469585795776	2.79339092368064	0.00188190978871103	0.0127916529053626	LOC102654841	NC_037644.1	8692263	8695056	-	1941	protein_coding	uncharacterized LOC102654841 && - && PF02949:7tm Odorant receptor
113218719	261.35424455358	280.048290133513	248.026354646046	253.318098241395	606.179874796489	1199.32554995001	263.142963111046	686.27450766263	-1.38276	0.00188313090405789	0.0127916529053626	LOC113218719	NC_037641.1	8068352	8070356	-	2005	protein_coding	uncharacterized LOC113218719 && - && -
726848	16907.6092053508	127756.251874527	74045.5205822352	252499.949248426	212625.596192505	189586.62364018	72903.1272207043	218237.389693704	-1.58185	0.00188497961732623	0.012794445501951	Hex70a	NC_037645.1	11848693	11852800	-	2591	protein_coding	hexamerin 70a && sp|P14296|ARYA_MANSE Arylphorin subunit alpha OS=Manduca sexta OX=7130 PE=2 SV=1 && PF03723:Hemocyanin, ig-like domain|PF03722:Hemocyanin, all-alpha domain|PF00372:Hemocyanin, copper containing domain
100577675	627.058718617564	1101.52327452515	783.436539375984	3142.51370521082	1853.87251326649	916.134653190872	837.339510839567	1970.84029055606	-1.23496	0.00189063064725456	0.0128248365693345	LOC100577675	NC_037640.1	13077722	13083342	+	3671	protein_coding	trifunctional purine biosynthetic protein adenosine-3%2C transcript variant X1 && sp|P21872|PUR2_CHICK Trifunctional purine biosynthetic protein adenosine-3 OS=Gallus gallus OX=9031 GN=GART PE=2 SV=1 && PF02844:Phosphoribosylglycinamide synthetase, N domain|PF00586:AIR synthase related protein, N-terminal domain|PF02769:AIR synthase related protein, C-terminal domain|PF00551:Formyl transferase|PF…
113219026	0	0	0	5.70536257300439	3.31245833222125	10.891957567659	0	6.63659282429487	-5.39013	0.00189734148830614	0.0128546642904452	LOC113219026	NC_037646.1	10068156	10068238	+	83	snoRNA	small nucleolar RNA snR60/Z15/Z230/Z193/J17 && - && -
412976	450.907872471561	352.949749787316	204.213315951086	221.36806783257	112.623583295523	116.180880721696	336.023646069988	150.057510616596	1.16167139457647	0.0018973804447738	0.0128546642904452	LOC412976	NC_037651.1	5438507	5443578	+	3284	protein_coding	brachyury protein && sp|P55965|BYN_DROME T-related protein OS=Drosophila melanogaster OX=7227 GN=byn PE=2 SV=2 && PF00907:T-box
410563	4.7867077757066	0.889042190900042	0.742593876185767	13.6928701752105	12.1456805514779	20.5736976278003	2.13944794759747	15.4707494514963	-2.90502	0.00195753160479803	0.0131885976431768	LOC410563	NC_037651.1	10109755	10178183	-	1555	protein_coding	uncharacterized LOC410563%2C transcript variant X1 && - && PF07686:Immunoglobulin V-set domain
102656395	30.6349297645222	16.8918016271008	69.8038243614621	7.98750760220614	11.0415277740708	9.68174006014132	39.1101852510284	9.5702584788061	2.03629011619564	0.0019714501189345	0.0132578503998253	LOC102656395	NC_037638.1	4746833	4749201	+	1311	protein_coding	heat shock transcription factor%2C Y-linked-like && sp|A0A1B0GTS1|HSFX4_HUMAN Heat shock transcription factor, X-linked member 4 OS=Homo sapiens OX=9606 GN=HSFX4 PE=3 SV=1 && PF00447:HSF-type DNA-binding
113218875	273.799684770417	132.467286444106	130.696522208695	247.61273566839	377.620249873223	706.767024390316	178.987831141073	444.000003310643	-1.31187	0.00197421524345853	0.0132682805538222	LOC113218875	NC_037643.1	3889073	3891137	+	1551	lncRNA	uncharacterized LOC113218875 && - && -
100577162	18.1894895476851	24.8931813452012	4.4555632571146	68.4643508760526	52.9993333155401	42.3576127631183	15.8460780500003	54.6070989849037	-1.79937	0.00199550628587694	0.0133948972309971	LOC100577162	NC_037640.1	3924952	3955943	-	1461	lncRNA	uncharacterized LOC100577162%2C transcript variant X1 && - && -
726259	12.4454402168372	22.226054772501	34.1593183045453	74.169713449057	47.4785694285046	62.9313103909186	22.9436044312945	61.5265310894934	-1.40914	0.00203597094364101	0.0135996885526338	LOC726259	NC_037638.1	25306034	25306846	-	375	protein_coding	cytochrome c oxidase assembly protein COX16 homolog%2C mitochondrial && sp|Q9P0S2|COX16_HUMAN Cytochrome c oxidase assembly protein COX16 homolog, mitochondrial OS=Homo sapiens OX=9606 GN=COX16 PE=1 SV=1 && -
411093	80.4166906318708	39.1178563996018	57.179728466304	152.903716956518	126.977569401815	95.6071830938955	58.9047584992589	125.162823150743	-1.09062	0.00203995859404237	0.013609687128019	LOC411093	NC_037642.1	8843278	8845448	+	1735	protein_coding	testis-specific serine/threonine-protein kinase 1%2C transcript variant X2 && sp|Q3SZW1|TSSK1_BOVIN Testis-specific serine/threonine-protein kinase 1 OS=Bos taurus OX=9913 GN=TSSK1B PE=2 SV=1 && PF00069:Protein kinase domain
724395	15.3174648822611	8.00137971810037	17.0796591522726	1.14107251460088	0	2.42043501503533	13.4661679175447	1.1871691765454	3.53799721019623	0.00204276096638019	0.0136200682370975	LOC724395	NC_037646.1	6078619	6084120	-	5346	protein_coding	mucin-3A && - && -
107965401	36.3789790953701	77.3466706083036	49.7537897044464	23.9625228066184	22.0830555481417	14.522610090212	54.4931464693734	20.189396148324	1.43003907392135	0.00209897591099023	0.0138572221120597	LOC107965401	NC_037650.1	7308554	7309002	-	379	lncRNA	uncharacterized LOC107965401 && - && -
724880	12.4454402168372	3.55616876360017	0.742593876185767	12.5517976606096	72.8740833088676	202.10632375545	5.58140095220769	95.8440682416424	-4.11518	0.00209988651332091	0.0138572221120597	Apime-ASTA	NC_037645.1	4113573	4126766	-	732	protein_coding	allatostatin A && sp|P85797|ALLS_APIME Allatostatins OS=Apis mellifera OX=7460 PE=1 SV=1 && -
100578375	68.928591970175	72.9014596538034	57.9223223424898	37.6553929818289	17.6664444385134	31.4656551954593	66.5841246554894	28.9291642052672	1.20380552527116	0.00210327585213191	0.0138712121376569	LOC100578375	NC_037648.1	1197184	1199181	+	1748	lncRNA	uncharacterized LOC100578375 && - && -
102656586	58.3978348636205	44.4521095450021	31.931536675988	23.9625228066184	8.83322221925668	8.47152255262365	44.9271603615368	13.7557558594996	1.70222192636901	0.00214309790580933	0.0140675449082955	LOC102656586	NC_037642.1	12645417	12647489	-	1213	lncRNA	uncharacterized LOC102656586 && - && -
102654994	62.2272010841858	63.1219955539029	92.8242345232209	38.7964654964298	27.6038194351771	35.0963077180123	72.7244770537698	33.8321975498731	1.10933885881928	0.00216441110883883	0.0141548082569663	LOC102654994	NC_037642.1	13872220	13877728	-	5124	protein_coding	uncharacterized LOC102654994 && - && PF02197:Regulatory subunit of type II PKA R-subunit
107964640	35.4216375402288	38.2288142087018	40.1000693140314	17.1160877190132	6.62491666444251	15.7328275977296	37.9168403543207	13.1579439937284	1.53353096662313	0.00219344263146701	0.0142678220694473	LOC107964640	NC_037643.1	16464130	16465672	-	1439	protein_coding	uncharacterized LOC107964640 && - && -
102654066	63.1845426393271	56.0096580267026	92.0816406470351	36.5143204672281	33.1245833222125	25.414567657871	70.4252804376883	31.6844904824372	1.15425172734896	0.00223604931381008	0.0144733381347725	LOC102654066	NC_037641.1	8624193	8629686	+	2440	protein_coding	uncharacterized LOC102654066%2C transcript variant X3 && - && -
100578739	101.47820484498	35.5616876360017	45.2982264473318	162.032297073325	133.602486066257	134.334143334461	60.7793729761044	143.322975491348	-1.24305	0.00223828161125233	0.0144733381347725	LOC100578739	NC_037648.1	958249	1066677	+	4309	protein_coding	RYamide receptor%2C transcript variant X3 && sp|P49892|AA1R_CHICK Adenosine receptor A1 OS=Gallus gallus OX=9031 GN=ADORA1 PE=2 SV=1 && PF00001:7 transmembrane receptor (rhodopsin family)
102654947	48.8244193122073	29.3383922997014	41.5852570664029	12.5517976606096	11.0415277740708	19.3634801202826	39.9160228927705	14.3189351849877	1.48379552588264	0.00229536476797709	0.0147320860305913	LOC102654947	NC_037648.1	14738389	14744122	+	4694	lncRNA	uncharacterized LOC102654947%2C transcript variant X2 && - && -
100578247	114.880986616958	152.915256834807	279.957891322034	71.8875684198553	101.582055521452	73.8232679585775	182.584711591267	82.4309639666282	1.14921984086023	0.00235602276370983	0.0150267265160489	LOC100578247	NC_037638.1	4728015	4730432	-	1392	protein_coding	sodium channel protein Nach && - && PF00858:Amiloride-sensitive sodium channel
102654405	101505.967750079	80372.9702261274	37504.7037167622	109189.228922158	151210.410407568	209061.443771154	73127.8805643228	156487.027700293	-1.09756	0.0023610703954076	0.0150447680938858	LOC102654405	NC_037638.1	13288347	13289647	+	907	protein_coding	uncharacterized LOC102654405 && - && PF06757:Insect allergen related repeat, nitrile-specifier detoxification
410756	89.990106183284	86.237092517304	31.931536675988	212.239487715763	175.560291607726	116.180880721696	69.3862451255253	167.993553348395	-1.2815	0.00241675241335182	0.0153578526044052	LOC410756	NC_037638.1	25944277	26089795	+	12186	protein_coding	regulating synaptic membrane exocytosis protein 1%2C transcript variant X2 && sp|Q9QYX7|PCLO_MOUSE Protein piccolo OS=Mus musculus OX=10090 GN=Pclo PE=1 SV=4 && PF00168:C2 domain|PF00595:PDZ domain
100577474	39.2510037607941	27.5603079179013	26.7333795426876	50.2071906424386	69.5616249766463	87.1356605412719	31.181563740461	68.9681587201189	-1.14943	0.00247319234508426	0.0156225699116074	LOC100577474	NC_037639.1	448162	449591	-	708	lncRNA	uncharacterized LOC100577474%2C transcript variant X1 && - && -
107964011	56.4831517533378	62.2329533630029	141.092836475296	14.8339426898114	22.0830555481417	47.1984827931889	86.6029805305455	28.0384936770473	1.63448541998468	0.00248697125023082	0.0156914675649668	LOC107964011	NC_037640.1	2029532	2048818	-	7977	lncRNA	uncharacterized LOC107964011 && - && -
100577487	0	0	1.48518775237153	0	16.5622916611063	41.1473952556006	0.495062584123845	19.236562305569	-5.16633	0.00249203036061268	0.0157143149340885	LOC100577487	NC_037649.1	1166945	1168152	-	506	lncRNA	uncharacterized LOC100577487 && - && -
100576546	2.87202466542396	4.44521095450021	2.2277816285573	13.6928701752105	18.7705972159204	14.522610090212	3.18167241616049	15.6620258271143	-2.31233	0.00257235456055076	0.0161395800568268	LOC100576546	NC_037649.1	6313279	6321548	-	6849	lncRNA	uncharacterized LOC100576546 && - && -
107964134	29.6775882093809	36.4507298269017	50.4963835806321	110.684033916285	59.6242499799826	88.3458780487895	38.8749005389716	86.2180539816857	-1.14156	0.0026468414761113	0.016471915518761	LOC107964134	NC_037640.1	12578544	12579228	-	470	protein_coding	mitotic-spindle organizing protein 2 && - && -
107964193	77.5446659664469	54.2315736449025	56.4371345901183	31.9500304088246	30.9162777673984	13.3123925826943	62.7377914004892	25.3929002529724	1.29785599180046	0.0027249240151097	0.0168905102876454	LOC107964193	NC_037640.1	9559693	9576036	-	4772	lncRNA	uncharacterized LOC107964193 && - && -
102655167	26.8055635439569	36.4507298269017	34.901912180731	15.9750152044123	6.62491666444251	9.68174006014132	32.7194018505299	10.7605573096654	1.60770758494711	0.00275328162476579	0.0170025658616892	LOC102655167	NC_037650.1	7653173	7662866	-	4557	lncRNA	uncharacterized LOC102655167%2C transcript variant X1 && - && -
100576361	0	0.889042190900042	1.48518775237153	6.84643508760526	4.41661110962834	26.6247851653886	0.791409981090525	12.6292771208741	-3.92523	0.00276660627470081	0.0170521564410211	LOC100576361	NC_037641.1	8120867	8131072	-	981	protein_coding	uncharacterized protein C1orf194%2C transcript variant X2 && - && PF12494:Protein of unknown function (DUF3695)
102654114	24.8908804336743	8.00137971810037	8.9111265142292	0	1.10415277740708	2.42043501503533	13.9344622220013	1.1748625974808	3.58209870292684	0.00279152017739869	0.017166985086445	LOC102654114	NC_037638.1	10205817	10208138	-	1888	protein_coding	protamine-like protein%2C transcript variant X1 && - && PF00538:linker histone H1 and H5 family
107965000	14.3601233271198	16.0027594362007	15.5944713999011	38.7964654964298	48.5827222059117	29.045220180424	15.3191180544072	38.8081359609218	-1.34217	0.00281711872387285	0.0172661095987002	LOC107965000	NC_037646.1	11813522	11822439	-	1260	protein_coding	uncharacterized LOC107965000 && - && -
412467	732.366289683109	1017.06426638965	789.37729038547	3064.92077421796	1891.41370769834	815.686600066906	846.269282152742	1924.00702732773	-1.18502	0.00282560810771966	0.0172987369194176	LOC412467	NC_037646.1	5768642	5771517	-	2070	protein_coding	bifunctional purine biosynthesis protein PURH && sp|P31335|PUR9_CHICK Bifunctional purine biosynthesis protein ATIC OS=Gallus gallus OX=9031 GN=ATIC PE=1 SV=1 && PF01808:AICARFT/IMPCHase bienzyme|PF02142:MGS-like domain
411200	16.2748064374024	16.8918016271008	20.7926285332015	20.5393052628158	55.2076388703542	107.709358169072	17.9864121992349	61.1521007674141	-1.76065	0.00284820248230152	0.0174054512944947	LOC411200	NC_037644.1	12184970	12189602	-	2164	protein_coding	tryptophan 5-hydroxylase 1 && sp|P70080|TPH1_CHICK Tryptophan 5-hydroxylase 1 OS=Gallus gallus OX=9031 GN=TPH1 PE=1 SV=1 && PF00351:Biopterin-dependent aromatic amino acid hydroxylase|PF01842:ACT domain
100577308	67.0139088598924	56.0096580267026	114.359456932608	41.0786105256316	32.0204305448054	30.2554376879416	79.127674606401	34.4514929194595	1.20335035394547	0.00284940998955444	0.0174054512944947	LOC100577308	NC_037647.1	9505063	9507905	+	2036	protein_coding	dystrotelin%2C transcript variant X1 && sp|P46939|UTRN_HUMAN Utrophin OS=Homo sapiens OX=9606 GN=UTRN PE=1 SV=2 && PF09069:EF-hand|PF09068:EF hand|PF00569:Zinc finger, ZZ type
552836	266.140952329287	257.822235361012	110.646487551679	125.517976606096	69.5616249766463	87.1356605412719	211.536558413993	94.0717540413382	1.16740901707021	0.00293223785918064	0.0178118373124658	LOC552836	NC_037652.1	6976717	6981974	+	2460	protein_coding	uncharacterized LOC552836%2C transcript variant X2 && - && -
100578048	7.65873244113055	0	9.65372039041497	20.5393052628158	28.7079722125842	45.9882652856713	5.77081761051517	31.7451809203571	-2.44638	0.00294404443023289	0.0178736208519917	LOC100578048	NC_037651.1	5447209	5449340	-	1808	protein_coding	uncharacterized LOC100578048 && - && -
100578409	53.6111270879139	256.933193170112	259.165262788833	60.4768432738465	60.7284027573896	77.4539204811305	189.903194348953	66.2197221707889	1.52189284121135	0.00299147211149632	0.0180811986916105	LOC100578409	NC_037643.1	8563307	8566339	+	2325	lncRNA	uncharacterized LOC100578409%2C transcript variant X1 && - && -
413397	0.957341555141319	0	9.65372039041497	19.3982327482149	79.4989999733101	168.220233544955	3.53702064851876	89.0391554221601	-4.63186	0.00299743227354828	0.0181072083390468	Def2	NC_037653.1	5139659	5140578	-	584	protein_coding	defensin 2 && sp|Q5MQL3|DEF2_APIME Defensin-2 OS=Apis mellifera OX=7460 PE=2 SV=1 && PF01097:Arthropod defensin
100576868	24.8908804336743	13.3356328635006	4.4555632571146	17.1160877190132	54.1034860929471	131.913708319425	14.2273588514298	67.7110940437953	-2.26123	0.003026380581511	0.0182618923217848	LOC100576868	NC_037643.1	9325439	9456365	-	7280	lncRNA	uncharacterized LOC100576868%2C transcript variant X1 && - && -
724175	4021.79187314868	13659.2442209882	7018.25472383168	25091.0435235587	19434.1930351421	12450.7177173417	8233.09693932287	18991.9847586808	-1.20588	0.0030615420044703	0.0184333504269154	LOC724175	NC_037645.1	534283	536536	-	1704	protein_coding	probable cytochrome P450 304a1 && sp|Q9VG17|CP304_DROME Probable cytochrome P450 304a1 OS=Drosophila melanogaster OX=7227 GN=Cyp304a1 PE=2 SV=2 && PF00067:Cytochrome P450
410734	2310.07	6888.29889509352	2284.21876314742	10189.7775553858	7818.50581681957	7917.24293418056	3827.52761026565	8641.84210212865	-1.17496	0.00311655179696892	0.0186924687361561	LOC410734	NC_037638.1	8332219	8335123	-	2090	protein_coding	glucose dehydrogenase [FAD%2C quinone] && sp|P18173|DHGL_DROME Glucose dehydrogenase [FAD, quinone] OS=Drosophila melanogaster OX=7227 GN=Gld PE=3 SV=3 && PF05199:GMC oxidoreductase|PF00732:GMC oxidoreductase
412925	308.263980755505	1637.61571563788	819.081045432901	488.379036249175	284.871416571028	208.157411293038	921.653580608761	327.135954704414	1.49425448052318	0.00313604740051754	0.0187990817294875	LOC412925	NC_037638.1	2130927	2142404	-	3685	protein_coding	D-galactonate transporter && - && PF07690:Major Facilitator Superfamily
107965025	26.8055635439569	13.3356328635006	23.0204101617588	54.7714807008421	45.2702638736905	48.4087003007066	21.0538688564054	49.4834816250797	-1.23335	0.00321254579669959	0.0191944781117185	LOC107965025	NC_037647.1	2589406	2590354	-	874	lncRNA	uncharacterized LOC107965025 && - && -
724422	393.467379163082	220.48246334321	215.352224093872	358.296769584675	523.368416490958	881.03834547286	276.434022200055	587.567843849498	-1.08858	0.00321968066836152	0.019226595816314	LOC724422	NC_037653.1	4494356	4511762	+	2561	protein_coding	homeobox protein Hox-B1a%2C transcript variant X1 && sp|Q08821|HXA1_XENLA Homeobox protein Hox-A1 (Fragment) OS=Xenopus laevis OX=8355 GN=hoxa1 PE=2 SV=1 && PF00046:Homeodomain
413502	3.82936622056528	0	2.97037550474307	10.2696526314079	9.93737499666376	32.6758727029769	2.26658057510278	17.6276334436829	-2.95483	0.00322493387216532	0.0192330861217412	LOC413502	NC_037638.1	19666659	19677808	+	2589	protein_coding	protein Wnt-1 && sp|P49340|WNT1_BOMMO Protein Wnt-1 OS=Bombyx mori OX=7091 GN=WNT-1 PE=2 SV=1 && PF00110:wnt family
102654683	26.8055635439569	23.1150969634011	34.901912180731	10.2696526314079	11.0415277740708	4.84087003007066	28.2741908960297	8.71735014518313	1.69336242212079	0.0032309933218123	0.0192330861217412	LOC102654683	NC_037650.1	685854	694022	+	1957	protein_coding	farnesyl pyrophosphate synthase && sp|P08836|FPPS_CHICK Farnesyl pyrophosphate synthase OS=Gallus gallus OX=9031 GN=FDPS PE=1 SV=2 && PF00348:Polyprenyl synthetase
410728	48.8244193122073	55.1206158358026	78.7149508756913	20.5393052628158	34.2287360996196	25.414567657871	60.8866620079004	26.7275363401021	1.19023390592392	0.00324320274415372	0.01928276364968	LOC410728	NC_037638.1	10991118	11005672	-	4375	protein_coding	transmembrane channel-like protein 2%2C transcript variant X5 && sp|Q5YCC7|TMC3_CHICK Transmembrane channel-like protein 3 OS=Gallus gallus OX=9031 GN=Tmc3 PE=2 SV=1 && PF07810:TMC domain
113219209	0	3.55616876360017	0	42.2196830402324	5.52076388703542	7.26130504510599	1.18538958786672	18.3339173241246	-3.97398	0.00326877076799969	0.0194031107836505	LOC113219209	NC_037650.1	8769991	8774484	-	1097	protein_coding	uncharacterized LOC113219209 && - && -
113219203	62.2272010841858	24.8931813452012	3.71296938092883	1.14107251460088	0	7.26130504510599	30.2777839367719	2.80079251990229	3.4519405896057	0.00327541846175165	0.019421472029312	LOC113219203	NC_037650.1	10711116	10713470	-	1584	protein_coding	probable cytochrome P450 6a17 && sp|Q9V770|C6A17_DROME Probable cytochrome P450 6a17 OS=Drosophila melanogaster OX=7227 GN=Cyp6a17 PE=2 SV=1 && PF00067:Cytochrome P450
102655805	8.61607399627187	4.44521095450021	4.4555632571146	19.3982327482149	24.2913611029559	19.3634801202826	5.83894940262889	21.0176913238178	-1.86545	0.0033036059290388	0.0195461860273611	LOC102655805	NC_037638.1	1940640	1942251	-	955	lncRNA	uncharacterized LOC102655805 && - && -
413782	427.93167514817	1146.86442626105	1738.41226415088	605.909505253066	438.348652630613	315.86676946211	1104.40278852003	453.37497578193	1.28473761145634	0.00332378715885406	0.0196124978790265	LOC413782	NC_037643.1	16848239	16857688	+	3834	protein_coding	cartilage oligomeric matrix protein%2C transcript variant X1 && sp|P49746|TSP3_HUMAN Thrombospondin-3 OS=Homo sapiens OX=9606 GN=THBS3 PE=1 SV=1 && PF07645:Calcium-binding EGF domain|PF02412:Thrombospondin type 3 repeat|PF05735:Thrombospondin C-terminal region
107965565	99.5635217346972	33.7836032542016	40.8426631902172	77.5929309928596	157.893847169213	268.668286668922	58.063262726372	168.051688276998	-1.53636	0.00333041530501437	0.0196410029429018	LOC107965565	NC_037652.1	5682155	5685261	-	2594	lncRNA	uncharacterized LOC107965565 && - && -
102656187	17.2321479925437	9.77946409990046	8.16853263804344	78.7340035074605	27.6038194351771	21.783915135318	11.7267149101625	42.7072460259852	-1.87552	0.00334345482784082	0.0196966438591075	LOC102656187	NC_037645.1	8322666	8324753	+	1682	lncRNA	uncharacterized LOC102656187 && - && -
725346	118.710352837524	336.057948160216	266.59120155069	139.210846781307	100.477902744045	55.6700053458126	240.453167516143	98.4529182903881	1.28794824186345	0.00335733064019288	0.0197526112728755	LOC725346	NC_037651.1	6433259	6441545	+	2411	protein_coding	sodium-dependent nutrient amino acid transporter 1%2C transcript variant X1 && sp|B3MRS1|NAAT1_DROAN Sodium-dependent nutrient amino acid transporter 1 OS=Drosophila ananassae OX=7217 GN=NAAT1 PE=3 SV=1 && PF00209:Sodium:neurotransmitter symporter family
102656037	46.9097362019246	24.0041391543011	51.9815713330037	4.56429005840351	2.20830555481417	20.5736976278003	40.9651488964098	9.11543108033933	2.1825321933487	0.00336649909543277	0.0197684589548035	LOC102656037	NC_037638.1	24277537	24278110	-	574	protein_coding	integumentary mucin C.1 && - && -
102656864	26.8055635439569	26.6712657270012	34.901912180731	44.5018280694342	67.3533194218322	83.5050080187189	29.4595804838964	65.1200518366617	-1.13828	0.00337794491481678	0.0198000273211347	LOC102656864	NC_037642.1	13184468	13193103	-	1056	lncRNA	uncharacterized LOC102656864%2C transcript variant X2 && - && -
100576568	4.7867077757066	0	0.742593876185767	7.98750760220614	9.93737499666376	36.3065252255299	1.84310055063079	18.0771359414666	-3.33717	0.00341008446987896	0.0199173720399986	LOC100576568	NC_037643.1	13225696	13233194	+	3678	protein_coding	SWR1-complex protein 3%2C transcript variant X1 && - && -
725420	335.069544299462	284.493501088013	297.780144350492	330.911029234254	1391.23249953293	3205.86617741429	305.781063245989	1642.66990206049	-2.42546	0.0034396894434714	0.0200474273270696	LOC725420	NC_037651.1	6447995	6451867	-	2015	protein_coding	sodium-dependent nutrient amino acid transporter 1%2C transcript variant X1 && sp|Q29GB8|NAAT1_DROPS Sodium-dependent nutrient amino acid transporter 1 OS=Drosophila pseudoobscura pseudoobscura OX=46245 GN=NAAT1 PE=3 SV=1 && PF00209:Sodium:neurotransmitter symporter family
411038	186.681603252557	310.275724624115	377.23768910237	95.8500912264737	151.268930504771	187.583713665238	291.398338993014	144.900911798827	1.00995768159943	0.00349766337543439	0.0203202899344748	LOC411038	NC_037641.1	6467101	6557012	-	8150	protein_coding	uncharacterized LOC411038%2C transcript variant X1 && sp|Q70EL1|UBP54_HUMAN Inactive ubiquitin carboxyl-terminal hydrolase 54 OS=Homo sapiens OX=9606 GN=USP54 PE=1 SV=4 && PF00443:Ubiquitin carboxyl-terminal hydrolase
113218941	66.056567304751	40.8959407814019	88.3686712661062	90.1447286534693	160.102152724027	179.112191112614	65.1070597840864	143.119690830037	-1.13248	0.00351810821931594	0.0204173588001511	LOC113218941	NC_037645.1	5941048	5959865	-	2695	lncRNA	uncharacterized LOC113218941 && - && -
100576152	3.82936622056528	5.33425314540025	3.71296938092883	20.5393052628158	11.0415277740708	22.9941326428356	4.29219624896479	18.1916552265741	-2.08416	0.00353296001029394	0.0204926682550383	LOC100576152	NC_037651.1	9809406	9812471	+	1451	protein_coding	uncharacterized LOC100576152 && - && -
724301	25.8482219888156	42.674025163202	43.8130386949602	15.9750152044123	13.249833328885	13.3123925826943	37.445095282326	14.1790803719972	1.40497417218233	0.00356101415760365	0.0206225557574418	LOC724301	NC_037640.1	1920832	1924554	+	2824	protein_coding	paired mesoderm homeobox protein 2-like%2C transcript variant X2 && sp|Q90963|PRRX2_CHICK Paired mesoderm homeobox protein 2 (Fragment) OS=Gallus gallus OX=9031 GN=PRRX2 PE=2 SV=1 && PF00046:Homeodomain
551464	62.2272010841858	62.2329533630029	89.111265142292	30.8089578942237	43.0619583188763	16.9430451052473	71.1904731964936	30.2713204394491	1.23126947174635	0.00356587881119282	0.0206288637632161	LOC551464	NC_037642.1	616211	619526	-	1927	protein_coding	TRAF3-interacting protein 1 && sp|Q5XIN3|MIPT3_RAT TRAF3-interacting protein 1 OS=Rattus norvegicus OX=10116 GN=Traf3ip1 PE=1 SV=1 && PF17749:Microtubule-binding protein MIP-T3 C-terminal region|PF10243:Microtubule-binding protein MIP-T3 CH-like domain
411763	106.264912620686	125.354948916906	157.429901751383	84.4393660804649	39.749499986655	68.9823979285069	129.683254429658	64.3904213318756	1.01359550700449	0.00361247356997848	0.0208542584113707	LOC411763	NC_037639.1	13706256	13709991	-	3736	protein_coding	DNA polymerase subunit gamma-1%2C mitochondrial && sp|Q27607|DPOG1_DROME DNA polymerase subunit gamma-1, mitochondrial OS=Drosophila melanogaster OX=7227 GN=tam PE=1 SV=2 && PF18136:DNA mitochondrial polymerase exonuclease domain|PF00476:DNA polymerase family A
113218612	0	1.77808438180008	2.97037550474307	19.3982327482149	9.93737499666376	9.68174006014132	1.58281996218105	13.0057826016733	-2.98078	0.00363538680363284	0.0209533264715715	LOC113218612	NC_037639.1	9654567	9655240	+	590	lncRNA	uncharacterized LOC113218612 && - && -
107964857	16.2748064374024	16.0027594362007	28.2185672950591	69.6054233906535	38.645347209248	44.7780477781536	20.1653777228874	51.0096061260184	-1.32815	0.00368531817308101	0.0212075602924851	LOC107964857	NC_037645.1	11861933	11864248	+	1018	lncRNA	uncharacterized LOC107964857 && - && -
102655611	11.4880986616958	9.77946409990046	10.3963142666007	0	1.10415277740708	1.21021750751766	10.5546256760657	0.771456761641583	3.78041107213794	0.00368905191198964	0.0212178733127488	LOC102655611	NC_037643.1	17028664	17032966	+	1701	lncRNA	uncharacterized LOC102655611%2C transcript variant X2 && - && -
100577229	7.65873244113055	11.5575484817005	8.9111265142292	28.5268128650219	27.6038194351771	24.2043501503533	9.3758024790201	26.7783274835174	-1.51388	0.0038222905083201	0.0218120055743718	LOC100577229	NC_037645.1	2127783	2135277	-	1214	protein_coding	cuticular protein 8%2C transcript variant X2 && - && PF00379:Insect cuticle protein
107965793	10.5307571065545	0	10.3963142666007	23.9625228066184	38.645347209248	41.1473952556006	6.97569045771842	34.5850884238223	-2.304	0.00390859324372018	0.022223260648998	LOC107965793	NC_037646.1	1093200	1095541	-	674	lncRNA	uncharacterized LOC107965793 && - && -
100578261	91.9047892935667	61.3439111721029	60.8926978472329	39.9375380110307	24.2913611029559	36.3065252255299	71.3804661043008	33.5118081131722	1.08984895610996	0.0039132716004161	0.0222382901972684	LOC100578261	NC_037640.1	2823032	2831837	+	4339	lncRNA	uncharacterized LOC100578261%2C transcript variant X2 && - && -
113219157	37.3363206505115	12.4465906726006	54.209352961561	9.12858011680702	4.41661110962834	12.1021750751766	34.664088094891	8.54912210053733	2.02955275658262	0.00393446513828047	0.0223354987174696	LOC113219157	NC_037649.1	9688598	9695305	+	6503	lncRNA	uncharacterized LOC113219157%2C transcript variant X1 && - && -
413380	59.3551764187618	29.3383922997014	8.9111265142292	7.98750760220614	3.31245833222125	8.47152255262365	32.5348984108975	6.59049616235035	2.30247503753048	0.00393659078298848	0.0223359626565411	LOC413380	NC_037648.1	2235257	2240237	+	2096	protein_coding	yellow-g2%2C transcript variant X1 && - && PF03022:Major royal jelly protein
102655094	1.91468311028264	0	0	4.56429005840351	27.6038194351771	4.84087003007066	0.638227703427546	12.3363265078838	-4.37663	0.00394422107691262	0.0223676429312408	LOC102655094	NC_037640.1	4915797	4917364	+	856	lncRNA	uncharacterized LOC102655094 && - && -
100576591	229.761973233917	80.0137971810037	381.693252359484	116.389396489289	73.9782360862747	65.3517454059539	230.489674258135	85.239792660506	1.43591323263099	0.00397037917831922	0.0224926405705922	LOC100576591	NC_037651.1	3404388	3410945	+	3555	protein_coding	uncharacterized protein DDB_G0284459-like%2C transcript variant X1 && - && PF15236:Coiled-coil domain-containing protein 66
102653935	1464.73257936622	3797.98823952498	1817.86980890276	7931.5950489907	5130.99795661072	2975.92485098594	2360.19687593132	5346.17261886245	-1.17963	0.00400759020336838	0.0226681913780588	LOC102653935	NC_037640.1	8378380	8379809	+	1430	protein_coding	uncharacterized LOC102653935 && - && PF02958:Ecdysteroid kinase
107965555	0	0.889042190900042	0.742593876185767	10.2696526314079	9.93737499666376	6.05108753758832	0.543878689028603	8.75270505521999	-3.96211	0.00402166684946932	0.0227008137040293	TRNAG-UCC	NC_037651.1	8712760	8712831	+	72	tRNA	tRNA-Gly && - && -
100577584	7.65873244113055	1.77808438180008	7.42593876185767	13.6928701752105	25.3955138803629	31.4656551954593	5.62091852826277	23.5180130836776	-2.05845	0.00402988242336302	0.0227237126535145	LOC100577584	NC_037642.1	5843971	5848488	-	4019	protein_coding	putative uncharacterized protein DDB_G0282133%2C transcript variant X1 && - && -
411712	115.838	68.4562486993032	94.3094222755924	265.869895902004	185.49766660439	117.391098229213	92.8679997156651	189.586220245203	-1.0311	0.00406286474058176	0.0228742843302821	LOC411712	NC_037644.1	10604116	10607194	+	1892	protein_coding	embryonic polarity protein dorsal%2C transcript variant X2 && sp|P15330|DORS_DROME Embryonic polarity protein dorsal OS=Drosophila melanogaster OX=7227 GN=dl PE=1 SV=2 && PF16179:Rel homology dimerisation domain|PF00554:Rel homology DNA-binding domain
100576428	48.8244193122073	48.0082783086022	55.6945407139325	29.6678853796228	22.0830555481417	18.153262612765	50.8424127782473	23.3014011801765	1.12518342163632	0.00410477726093475	0.0230385931542556	LOC100576428	NC_037649.1	1318248	1357006	+	4587	protein_coding	lateral signaling target protein 2 homolog && - && -
102654354	0	0	0	12.5517976606096	13.249833328885	0	0	8.60054366316489	-5.77024	0.00410680631995698	0.0230385931542556	LOC102654354	NW_020555880.1	1090	1808	+	614	lncRNA	uncharacterized LOC102654354 && - && -
102655148	28.7202466542396	22.226054772501	28.2185672950591	50.2071906424386	47.4785694285046	70.1926154360246	26.3882895739333	55.9594585023226	-1.08163	0.00411646447512742	0.0230809254921459	LOC102655148	NC_037642.1	11301665	11306868	+	3297	protein_coding	uncharacterized LOC102655148 && - && PF00335:Tetraspanin family
107965350	27.7629050990983	24.8931813452012	14.1092836475296	9.12858011680702	3.31245833222125	3.63065252255299	22.255123363943	5.35723032386042	2.04759684343155	0.00413474853125209	0.0231256393659012	LOC107965350	NC_037649.1	2330852	2332242	+	638	lncRNA	uncharacterized LOC107965350 && - && -
102655712	18.1894895476851	30.2274344906014	41.5852570664029	73.0286409344561	56.3117916477613	72.6130504510599	30.0007270348965	67.3178276777591	-1.15438	0.00413502006963497	0.0231256393659012	LOC102655712	NC_037647.1	8116841	8125575	-	6398	protein_coding	chromatin modification-related protein eaf-1 && sp|Q9VZ49|ENDOU_DROME Poly(U)-specific endoribonuclease homolog OS=Drosophila melanogaster OX=7227 GN=CG2145 PE=2 SV=1 && PF09412:Endoribonuclease XendoU
409640	100.520863289839	56.8987002176027	63.1204794757902	45.6429005840351	24.2913611029559	25.414567657871	73.5133476610771	31.782943114954	1.20663805021862	0.00419507890041753	0.0234135966413497	LOC409640	NC_037640.1	4633066	4648454	+	3005	protein_coding	proton-coupled amino acid transporter-like protein CG1139%2C transcript variant X3 && sp|Q9W056|C1139_DROME Proton-coupled amino acid transporter-like protein CG1139 OS=Drosophila melanogaster OX=7227 GN=CG1139 PE=2 SV=1 && PF01490:Transmembrane amino acid transporter protein
100577978	38.2936622056528	49.7863626904023	20.0500346570157	133.505484208303	86.1239166377526	53.2495703307773	36.0433531843569	90.9596570589441	-1.34214	0.00424475260072999	0.0235944335812703	LOC100577978	NC_037645.1	8340899	8342754	-	1543	lncRNA	uncharacterized LOC100577978 && - && -
724208	1115.30291173964	711.233752720033	2079.26285332015	553.420169581425	608.388180351304	761.226812228611	1301.93317259327	641.011720720447	1.02274297924293	0.00428215302641603	0.0237660580358935	LOC724208	NC_037652.1	3808079	3810354	-	1384	protein_coding	serine protease snake && sp|P05049|SNAK_DROME Serine protease snake OS=Drosophila melanogaster OX=7227 GN=snk PE=1 SV=2 && PF00089:Trypsin
107964773	0.957341555141319	2.66712657270012	5.19815713330037	13.6928701752105	11.0415277740708	24.2043501503533	2.94087508704727	16.3129160332116	-2.42832	0.00432637667286858	0.0239628202134353	LOC107964773	NC_037644.1	7832497	7837847	-	647	lncRNA	uncharacterized LOC107964773 && - && -
413560	67.0139088598924	87.1261347082041	84.6557018851774	362.861059643079	221.934708258824	64.1415278984362	79.5985818177579	216.312431933446	-1.44226	0.00442390729786332	0.0243012011990305	LOC413560	NC_037638.1	16676463	16691640	+	3732	protein_coding	uncharacterized LOC413560%2C transcript variant X1 && - && PF01607:Chitin binding Peritrophin-A domain
100576128	20.1041726579677	48.8973204995023	46.0408203235175	15.9750152044123	9.93737499666376	13.3123925826943	38.3474378269958	13.0749275945901	1.55804838429105	0.00443693567027369	0.0243285664850732	LOC100576128	NC_037651.1	8195022	8197894	-	1869	protein_coding	cilia- and flagella-associated protein 100 && - && PF13863:Domain of unknown function (DUF4200)
409701	3.82936622056528	9.77946409990046	13.3666897713438	27.385740350421	24.2913611029559	36.3065252255299	8.99184003060318	29.3278755596356	-1.68313	0.00444769913466363	0.0243509299316654	LOC409701	NC_037638.1	9733443	9817264	-	2380	protein_coding	zwei Ig domain protein zig-8%2C transcript variant X1 && - && PF07679:Immunoglobulin I-set domain
412057	31.5922713196635	33.7836032542016	67.5760427329048	14.8339426898114	9.93737499666376	21.783915135318	44.3173057689233	15.5184109405977	1.52514629458543	0.00448148373846367	0.0244990766853081	LOC412057	NC_037651.1	4974140	4977963	-	3013	protein_coding	MAM and LDL-receptor class A domain-containing protein 1 && sp|B3EWZ5|MLRP1_ACRMI MAM and LDL-receptor class A domain-containing protein 1 (Fragment) OS=Acropora millepora OX=45264 PE=1 SV=1 && PF00629:MAM domain, meprin/A5/mu
410140	94.7768139589906	79.1247549901037	120.300207942094	108.401888887083	237.392847142523	260.196764116298	98.0672589637295	201.997166715301	-1.04037	0.00449195134849655	0.0245359953496948	LOC410140	NC_037644.1	3274454	3493372	+	7015	protein_coding	gamma-aminobutyric acid type B receptor subunit 2%2C transcript variant X1 && sp|Q80T41|GABR2_MOUSE Gamma-aminobutyric acid type B receptor subunit 2 OS=Mus musculus OX=10090 GN=Gabbr2 PE=1 SV=2 && -
725361	31.5922713196635	23.1150969634011	37.1296938092883	74.169713449057	70.6657777540534	48.4087003007066	30.6123540307843	64.4147305012723	-1.0705	0.00449272755259328	0.0245359953496948	LOC725361	NC_037642.1	5499076	5502703	+	3117	protein_coding	A disintegrin and metalloproteinase with thrombospondin motifs adt-1 && sp|O15072|ATS3_HUMAN A disintegrin and metalloproteinase with thrombospondin motifs 3 OS=Homo sapiens OX=9606 GN=ADAMTS3 PE=1 SV=4 && PF17771:ADAM cysteine-rich domain|PF01562:Reprolysin family propeptide|PF13574:Metallo-peptidase family M12B Reprolysin-like
724373	91.9047892935667	37.3397720178017	35.6445060569168	15.9750152044123	14.3539861062921	26.6247851653886	54.9630224560951	18.984595492031	1.53308129890739	0.00457638824976542	0.0249057623473289	LOC724373	NC_037638.1	15393244	15396833	-	3013	protein_coding	homeobox protein Nkx-2.5-like%2C transcript variant X1 && sp|P97334|NKX23_MOUSE Homeobox protein Nkx-2.3 OS=Mus musculus OX=10090 GN=Nkx2-3 PE=2 SV=2 && PF00046:Homeodomain
102654469	39.2510037607941	60.4548689812028	20.7926285332015	12.5517976606096	9.93737499666376	16.9430451052473	40.1661670917328	13.1440725875069	1.61134376953762	0.00459620322366767	0.0250011492425288	LOC102654469	NC_037643.1	6728305	6730811	-	1521	lncRNA	uncharacterized LOC102654469 && - && -
102654358	62.2272010841858	22.226054772501	38.6148815616599	12.5517976606096	18.7705972159204	7.26130504510599	41.0227124727822	12.861233307212	1.66484440248402	0.00460192030801629	0.0250197935950259	LOC102654358	NC_037638.1	4935208	4943198	+	5210	lncRNA	uncharacterized LOC102654358%2C transcript variant X1 && - && -
102656244	8.61607399627187	15.1137172453007	24.5055979141303	0	4.41661110962834	2.42043501503533	16.078463051901	2.27901537488789	2.81825483562944	0.00461465250522699	0.0250640768275947	LOC102656244	NC_037650.1	4514207	4518261	+	3412	protein_coding	uncharacterized LOC102656244 && - && -
408713	22.9761973233917	35.5616876360017	45.2982264473318	59.3357707592456	82.8114583055313	76.2437029736129	34.612037135575	72.7969773461299	-1.06385	0.00464164096317941	0.025173127764578	LOC408713	NC_037639.1	5556309	5557601	+	610	protein_coding	UPF0235 protein C15orf40 homolog && sp|Q9CRC3|CO040_MOUSE UPF0235 protein C15orf40 homolog OS=Mus musculus OX=10090 PE=1 SV=1 && PF02594:Uncharacterised ACR, YggU family COG1872
100578666	40.2083453159354	33.7836032542016	36.3870999331026	99.2733087702763	76.1865416410888	50.8291353157419	36.7930161677465	75.4296619090357	-1.03827	0.00466059064337959	0.0252508351764265	LOC100578666	NC_037640.1	8383007	8385506	+	829	protein_coding	uncharacterized LOC100578666%2C transcript variant X1 && - && -
100577141	21.061514213109	6.22329533630029	14.1092836475296	2.28214502920175	1.10415277740708	2.42043501503533	13.7980310656463	1.93557760721472	2.83955715643016	0.00476408569840995	0.0256715623827534	LOC100577141	NC_037643.1	16420300	16422683	-	1867	lncRNA	uncharacterized LOC100577141 && - && -
100577827	578.234299305357	190.255028852609	179.707718036956	797.609687706013	634.887847009074	707.977241897834	316.065682064974	713.491592204307	-1.1761	0.00479172879288485	0.0258077931240245	LOC100577827	NC_037639.1	10728122	10808826	-	30748	protein_coding	uncharacterized LOC100577827%2C transcript variant X1 && - && -
100576277	147.430599491763	72.0124174629034	115.84464468498	66.1822058468509	56.3117916477613	37.5167427330476	111.762553879882	53.3369134092199	1.0646786796744	0.00493126879242974	0.0264810345767431	LOC100576277	NC_037642.1	11471580	11476397	-	3958	lncRNA	uncharacterized LOC100576277%2C transcript variant X1 && - && -
113218651	61.2698595290444	32.0055188724015	31.931536675988	106.119743857882	70.6657777540534	85.9254430337542	41.7356383591446	87.5703215485631	-1.07587	0.00494682529153333	0.0265515259262653	LOC113218651	NC_037640.1	5099345	5101475	+	2062	lncRNA	uncharacterized LOC113218651 && - && -
102654212	18.1894895476851	16.8918016271008	4.4555632571146	35.3732479526272	34.2287360996196	49.6189178082243	13.1789514773002	39.740300620157	-1.60914	0.00520143200499193	0.0276869210670004	LOC102654212	NC_037645.1	6191662	6194482	-	1154	protein_coding	uncharacterized LOC102654212 && - && -
102656724	41.1656868710767	57.7877424085027	60.8926978472329	20.5393052628158	25.3955138803629	29.045220180424	53.2820423756041	24.9933464412009	1.09710014139171	0.00525190511368448	0.0279147952735136	LOC102656724	NC_037647.1	10672403	10674934	+	1836	lncRNA	uncharacterized LOC102656724%2C transcript variant X3 && - && -
726802	24.8908804336743	28.4493501088013	47.5260080758891	57.0536257300438	71.7699305314605	88.3458780487895	33.6220795394549	72.3898114367646	-1.09573	0.00525884946620364	0.0279381171447124	LOC726802	NC_037649.1	9164212	9165198	+	541	protein_coding	protein aveugle%2C transcript variant X1 && sp|Q8ML92|AVE_DROME Protein aveugle OS=Drosophila melanogaster OX=7227 GN=ave PE=1 SV=1 && PF07647:SAM domain (Sterile alpha motif)
724458	55.5258101981965	42.674025163202	37.8722876854741	58.1946982446447	89.4363749699738	163.379363514885	45.3573743489575	103.670145576501	-1.19406	0.00529044674899846	0.0280786799772002	LOC724458	NC_037647.1	11592871	11605664	+	8303	protein_coding	achaete-scute complex protein T3%2C transcript variant X1 && sp|Q90259|ASL1A_DANRE Achaete-scute homolog 1a OS=Danio rerio OX=7955 GN=ascl1a PE=2 SV=1 && -
100578100	4395.1550796538	2217.2712241047	2097.08510634861	3419.79432625883	5743.80274807165	9143.19326929596	2903.1704700357	6102.26344787548	-1.07181	0.00537728183011683	0.0284290932943961	LOC100578100	NC_037650.1	2805685	2810368	-	3452	protein_coding	uncharacterized LOC100578100 && - && PF03281:Mab-21 protein
412840	305.391956090081	257.822235361012	195.302189436857	47.9250456132368	105.99866663108	180.322408620132	252.838793629317	111.415373621483	1.18298830274889	0.00547476324915292	0.0288189849647125	LOC412840	NC_037648.1	1708582	1798575	+	8313	protein_coding	homeobox protein caupolican%2C transcript variant X2 && sp|P54269|CAUP_DROME Homeobox protein caupolican OS=Drosophila melanogaster OX=7227 GN=caup PE=2 SV=2 && PF05920:Homeobox KN domain
725589	75.6299828561642	49.7863626904023	82.4279202566201	37.6553929818289	35.3328888770267	30.2554376879416	69.2814219343956	34.4145731822658	1.01003164746911	0.00554294940631473	0.0291419140002759	LOC725589	NC_037639.1	13292079	13296042	+	3058	protein_coding	centrosomal protein of 120 kDa%2C transcript variant X1 && sp|A0JN62|CE120_BOVIN Centrosomal protein of 120 kDa OS=Bos taurus OX=9913 GN=CEP120 PE=2 SV=2 && PF12416:Cep120 protein
100577291	22.0188557682503	16.0027594362007	18.5648469046442	23.9625228066184	52.9993333155401	72.6130504510599	18.8621540363651	49.8583021910728	-1.40247	0.00557181481753738	0.029245337332396	LOC100577291	NC_037638.1	6783121	6785047	-	1204	lncRNA	uncharacterized LOC100577291%2C transcript variant X3 && - && -
551137	36.3789790953701	52.4534892631025	59.4075100948613	23.9625228066184	20.9789027707346	22.9941326428356	49.4133261511113	22.6451860733962	1.13076837588922	0.00558423645717142	0.0292683625918318	LOC551137	NC_037645.1	1677129	1682190	-	2366	protein_coding	proton-associated sugar transporter A && sp|Q9Y2W3|S45A1_HUMAN Proton-associated sugar transporter A OS=Homo sapiens OX=9606 GN=SLC45A1 PE=1 SV=5 && PF13347:MFS/sugar transport protein
408471	169.449455260014	55.1206158358026	83.9131080089917	35.3732479526272	38.645347209248	53.2495703307773	102.827726368269	42.4227218308841	1.27645939767479	0.00561522403718609	0.0293322984122226	LOC408471	NC_037651.1	8943525	8960945	-	9727	protein_coding	brefeldin A-inhibited guanine nucleotide-exchange protein 3%2C transcript variant X1 && sp|Q5TH69|BIG3_HUMAN Brefeldin A-inhibited guanine nucleotide-exchange protein 3 OS=Homo sapiens OX=9606 GN=ARFGEF3 PE=1 SV=3 && PF09324:Domain of unknown function (DUF1981)|PF16213:Dimerisation and cyclophilin-binding domain of Mon2
102656259	3.82936622056528	0.889042190900042	1.48518775237153	11.4107251460088	8.83322221925668	16.9430451052473	2.06786538794562	12.3956641568376	-2.60962	0.00568674993994124	0.0296492382364875	LOC102656259	NC_037653.1	5099202	5106258	-	1532	lncRNA	uncharacterized LOC102656259%2C transcript variant X1 && - && -
102656852	22.0188557682503	41.784982972302	25.9907856665018	126.659049120697	66.2491666444251	39.9371777480829	29.931541469018	77.6151311710685	-1.37585	0.00581090190089133	0.0300670151387029	LOC102656852	NC_037639.1	4419924	4433438	+	8321	lncRNA	uncharacterized LOC102656852%2C transcript variant X3 && - && -
102653705	11.4880986616958	9.77946409990046	7.42593876185767	46.783973098636	18.7705972159204	22.9941326428356	9.56450050781799	29.5162343191307	-1.63441	0.00582600966069497	0.0301026502796635	LOC102653705	NC_037648.1	15315347	15316389	+	803	lncRNA	uncharacterized LOC102653705 && - && -
725353	7.65873244113055	8.89042190900042	6.6833448856719	0	1.10415277740708	0	7.74416641193429	0.368050925802361	4.22951654214074	0.00590514758463731	0.03044835239253	LOC725353	NC_037649.1	7115679	7126064	-	3110	protein_coding	neurotrophin 1 && sp|B7TB45|SPZ2_DROME Neurotrophin 1 OS=Drosophila melanogaster OX=7227 GN=NT1 PE=1 SV=1 && PF16077:Spaetzle
107964030	31.5922713196635	23.1150969634011	12.624095895158	61.6179157884474	54.1034860929471	42.3576127631183	22.4438213927409	52.6930048815043	-1.24515	0.00590689120352887	0.03044835239253	LOC107964030	NC_037639.1	10227566	10232199	+	2523	lncRNA	uncharacterized LOC107964030 && - && -
113219187	18.1894895476851	25.7822235361012	14.1092836475296	50.2071906424386	34.2287360996196	49.6189178082243	19.3603322437719	44.6849481834275	-1.21153	0.00600459238562347	0.0308791461600439	LOC113219187	NC_037650.1	3065829	3067317	+	546	lncRNA	uncharacterized LOC113219187 && - && -
552453	20.1041726579677	33.7836032542016	15.5944713999011	4.56429005840351	8.83322221925668	6.05108753758832	23.1607491040235	6.48286660508284	1.83021152412521	0.006028922077325	0.0309710670231038	LOC552453	NC_037639.1	354541	359164	+	1147	protein_coding	restin homolog && - && PF05335:Protein of unknown function (DUF745)
100577150	80.4166906318708	464.080023649822	126.24095895158	626.448810515882	546.555624816507	622.05179886408	223.579224411091	598.352078065489	-1.42041	0.0060309691274858	0.0309710670231038	LOC100577150	NC_037645.1	4513316	4516499	-	2367	protein_coding	uncharacterized LOC100577150 && - && -
724934	197.212360359112	120.909737962406	94.3094222755924	63.9000608176491	47.4785694285046	88.3458780487895	137.47717353237	66.5748360983144	1.04564154629536	0.00608666564494528	0.0312277381070244	LOC724934	NC_037645.1	9527002	9548774	-	4141	protein_coding	paired mesoderm homeobox protein 2A && sp|Q62066|PHX2A_MOUSE Paired mesoderm homeobox protein 2A OS=Mus musculus OX=10090 GN=Phox2a PE=2 SV=1 && PF00046:Homeodomain
100577178	57.4404933084792	21.337012581601	5.19815713330037	60.4768432738465	204.268263820311	369.116339792888	27.9918876744602	211.287148962348	-2.91994	0.00615094929557411	0.0315086241508755	LOC100577178	NC_037640.1	8976415	8980307	-	3391	protein_coding	uncharacterized LOC100577178%2C transcript variant X1 && - && -
100578467	83.2887152972948	72.9014596538034	73.5167937423909	15.9750152044123	44.1661110962834	43.5678302706359	76.5689895644964	34.5696521904439	1.14736396608226	0.00622135595582841	0.0317993348387712	LOC100578467	NC_037638.1	20498891	20510381	-	4782	protein_coding	protein Star && sp|P42519|STAR_DROME Protein Star OS=Drosophila melanogaster OX=7227 GN=S PE=2 SV=1 && -
100577767	27.7629050990983	19.5589281998009	19.3074407808299	49.0661181278377	45.2702638736905	44.7780477781536	22.2097580265764	46.3714765932273	-1.06891	0.00622747063223839	0.0318157078396919	LOC100577767	NW_020555859.1	7286	9982	-	1055	lncRNA	uncharacterized LOC100577767%2C transcript variant X2 && - && -
413501	20.1041726579677	32.0055188724015	31.931536675988	30.8089578942237	62.9367083122038	154.907840962261	28.0137427354524	82.8845023895629	-1.5604	0.00625230938119643	0.0319127682941217	LOC413501	NC_037638.1	19690605	19712396	-	2554	protein_coding	protein Wnt-6%2C transcript variant X2 && sp|Q9Y6F9|WNT6_HUMAN Protein Wnt-6 OS=Homo sapiens OX=9606 GN=WNT6 PE=1 SV=2 && PF00110:wnt family
107964328	1.91468311028264	1.77808438180008	2.2277816285573	9.12858011680702	11.0415277740708	13.3123925826943	1.97351637354667	11.1608334911907	-2.49133	0.00629719325895283	0.0320719200442003	LOC107964328	NC_037641.1	11545374	11548524	-	2741	protein_coding	bone morphogenetic protein 10 && sp|Q8BHE5|BMP3_MOUSE Bone morphogenetic protein 3 OS=Mus musculus OX=10090 GN=Bmp3 PE=1 SV=1 && PF00688:TGF-beta propeptide|PF00019:Transforming growth factor beta like domain
107964868	91.9047892935667	40.0068985905019	40.8426631902172	111.825106430886	138.019097175886	108.91957567659	57.5847836914286	119.587926427787	-1.06103	0.00629816438642514	0.0320719200442003	LOC107964868	NC_037645.1	8109185	8112262	-	2993	lncRNA	uncharacterized LOC107964868 && - && -
102654085	17.2321479925437	4.44521095450021	16.3370652760869	39.9375380110307	22.0830555481417	62.9313103909186	12.6714747410436	41.6506346500303	-1.712	0.00636039748197049	0.0322483091005005	LOC102654085	NC_037639.1	7525973	7532551	-	6500	lncRNA	uncharacterized LOC102654085 && - && -
726179	61.2698595290444	28.4493501088013	52.7241652091894	22.8214502920175	19.8747499933275	15.7328275977296	47.4811249490117	19.4763426276916	1.28350609443224	0.00636110482943838	0.0322483091005005	LOC726179	NC_037647.1	5063441	5195081	+	6356	protein_coding	protein sister of odd and bowel-like%2C transcript variant X1 && sp|Q9VHJ6|ICH_DROME Ichor OS=Drosophila melanogaster OX=7227 GN=ich PE=1 SV=2 && -
107964850	15.3174648822611	9.77946409990046	11.1389081427865	0	1.10415277740708	3.63065252255299	12.0786123749827	1.57826843332003	2.95988750758909	0.00642816507501916	0.0324766472213636	LOC107964850	NC_037645.1	6703486	6705458	-	1474	lncRNA	uncharacterized LOC107964850 && - && -
727049	46.9097362019246	41.784982972302	89.8538590184778	143.775136839711	83.9156110829384	153.697623454743	59.5161927309015	127.129457125797	-1.0879	0.00646767086713065	0.032600879721404	LOC727049	NC_037639.1	101623	102269	+	430	protein_coding	NADH dehydrogenase [ubiquinone] 1 alpha subcomplex subunit 2 && sp|Q02370|NDUA2_BOVIN NADH dehydrogenase [ubiquinone] 1 alpha subcomplex subunit 2 OS=Bos taurus OX=9913 GN=NDUFA2 PE=1 SV=2 && -
725710	47.867077757066	31.1164766815015	56.4371345901183	104.978671343281	64.0408610896109	102.868488139001	45.1402296762286	90.629340190631	-1.00091	0.00654190093168586	0.0328538112966282	LOC725710	NC_037646.1	10052962	10064523	-	1497	protein_coding	D-beta-hydroxybutyrate dehydrogenase%2C mitochondrial && - && PF00106:short chain dehydrogenase
677677	710.347433914859	1266.88512203256	1683.46031731313	887.754416359482	459.327555401347	240.833283996015	1220.23095775352	529.305085252282	1.20500775474597	0.0065802309980208	0.0329705476141088	Obp18	NC_037652.1	1943576	1945860	+	718	protein_coding	odorant binding protein 18 && - && PF01395:PBP/GOBP family
102653708	21.061514213109	18.6698860089009	11.1389081427865	38.7964654964298	55.2076388703542	30.2554376879416	16.9567694549321	41.4198473515752	-1.30174	0.00660454232774398	0.0330771945726793	LOC102653708	NC_037638.1	12601888	12603768	-	213	lncRNA	uncharacterized LOC102653708 && - && -
411622	286.245124987254	669.448769747731	432.189635940116	335.475319292658	187.705972159204	136.754578349496	462.627843558367	219.978623267119	1.07224524348503	0.00664908487772469	0.0332545535669453	LOC411622	NC_037649.1	3908373	3916277	+	636	protein_coding	uncharacterized LOC411622 && - && PF15430:Single domain von Willebrand factor type C
107965318	22.0188557682503	33.7836032542016	32.6741305521737	82.1572210512632	58.5200972025755	45.9882652856713	29.4921965248752	62.2218611798366	-1.07369	0.00666599060444157	0.0333130686783717	LOC107965318	NC_037649.1	10798309	10800343	+	1933	lncRNA	uncharacterized LOC107965318 && - && -
551010	5.74404933084792	24.0041391543011	15.5944713999011	0	4.41661110962834	0	15.1142199616834	1.47220370320945	3.33038249291659	0.00666688151533666	0.0333130686783717	nAChRa6	NC_037639.1	3499710	3849609	+	4120	protein_coding	nicotinic acetylcholine receptor alpha6 subunit%2C transcript variant X6 && sp|P48180|ACH1_CAEEL Acetylcholine receptor subunit alpha-type acr-16 OS=Caenorhabditis elegans OX=6239 GN=acr-16 PE=2 SV=1 && -
102653967	5.74404933084792	13.3356328635006	1.48518775237153	18.257160233614	34.2287360996196	30.2554376879416	6.85495664890669	27.5804446737251	-2.02576	0.00679914059927463	0.033805354076255	LOC102653967	NC_037648.1	6288173	6355394	+	824	protein_coding	uncharacterized LOC102653967 && - && -
410626	8415.98961124734	1985.23121227979	3492.41899970166	7852.86104548324	9757.39809394641	14423.3722545955	4631.2132744096	10677.8771313417	-1.20522	0.00686415097554646	0.0340033734636318	LOC410626	NC_037652.1	4693378	4705374	-	3997	protein_coding	sodium-coupled monocarboxylate transporter 1 && sp|Q8BYF6|SC5A8_MOUSE Sodium-coupled monocarboxylate transporter 1 OS=Mus musculus OX=10090 GN=Slc5a8 PE=1 SV=1 && PF00474:Sodium:solute symporter family
113218587	46.9097362019246	56.8987002176027	54.209352961561	25.1035953212193	26.4997	4.84087003007066	52.6725964603628	18.8147106696867	1.47871159047752	0.00695106737092866	0.0342711173148676	LOC113218587	NC_037639.1	11362105	11365012	+	417	lncRNA	uncharacterized LOC113218587 && - && -
413503	86.1607399627187	31.1164766815015	40.8426631902172	20.5393052628158	22.0830555481417	18.153262612765	52.7066266114791	20.2585411412408	1.37406842589257	0.00695206957116672	0.0342711173148676	LOC413503	NC_037640.1	12826356	13064149	+	8245	protein_coding	TWiK family of potassium channels protein 18-like && sp|P34410|TWK7_CAEEL TWiK family of potassium channels protein 7 OS=Caenorhabditis elegans OX=6239 GN=twk-7 PE=3 SV=3 && PF07885:Ion channel
100578557	119.667694392665	502.308837858523	491.597146034978	232.778792978579	96.0612916344163	79.8743554961659	371.191226095389	136.238146703054	1.44632855385528	0.00700742491360194	0.0344155554231179	LOC100578557	NC_037641.1	3467018	3480468	-	3828	protein_coding	solute carrier family 46 member 3%2C transcript variant X2 && - && PF07690:Major Facilitator Superfamily
107965073	57.4404933084792	35.5616876360017	71.2890121138336	10.2696526314079	22.0830555481417	31.4656551954593	54.7637310194381	21.2727877916696	1.36984647756619	0.00701498617491404	0.034422886807122	LOC107965073	NC_037647.1	2901904	2909239	+	3041	lncRNA	uncharacterized LOC107965073 && - && -
100629076	139.771867050633	41.784982972302	11.8815020189723	352.591407011671	283.767263793621	413.894387571041	64.4794506806356	350.084352792111	-2.44323	0.00715894345163872	0.0350035499058201	Mir1175	NW_020555859.1	228877	229013	-	137	miRNA	ame-miR-1175 && - && -
102654211	0	1.77808438180008	0.742593876185767	4.56429005840351	18.7705972159204	6.05108753758832	0.840226085995283	9.79532493730409	-3.53215	0.00722820870878598	0.0352897325209995	LOC102654211	NC_037649.1	5153582	5163939	-	1438	protein_coding	acyl-CoA Delta(11) desaturase%2C transcript variant X1 && sp|Q9BH41|FAD9_ACHDO Acyl-CoA Delta-9 desaturase OS=Acheta domesticus OX=6997 PE=1 SV=1 && PF00487:Fatty acid desaturase
113218536	17.2321479925437	23.1150969634011	57.179728466304	37.6553929818289	99.3737499666376	159.748710992332	32.5089911407496	98.9259513135994	-1.59662	0.00723039084137244	0.0352897325209995	LOC113218536	NC_037644.1	1834307	1835886	-	1473	lncRNA	uncharacterized LOC113218536%2C transcript variant X1 && - && -
406081	168.492113704872	1340.67562387726	1038.1462389077	117.53046900389	50.7910277607259	1.21021750751766	849.104658829946	56.5105714240446	3.90901012902951	0.00724215016477954	0.0353155809909463	LOC406081	NC_037642.1	11679274	11685664	+	1940	protein_coding	glucose oxidase && sp|P18172|DHGL_DROPS Glucose dehydrogenase [FAD, quinone] OS=Drosophila pseudoobscura pseudoobscura OX=46245 GN=Gld PE=3 SV=4 && PF05199:GMC oxidoreductase|PF00732:GMC oxidoreductase
725523	36.3789790953701	40.0068985905019	38.6148815616599	6.84643508760526	14.3539861062921	22.9941326428356	38.333586415844	14.7315179455777	1.38589447611278	0.00724945187922155	0.0353293509157319	LOC725523	NC_037650.1	722020	734581	+	1708	protein_coding	stabilizer of axonemal microtubules 1%2C transcript variant X1 && - && -
725495	21.061514213109	22.226054772501	61.6352917234186	13.6928701752105	11.0415277740708	7.26130504510599	34.9742869030096	10.6652343314625	1.71781041852606	0.00725143979721693	0.0353293509157319	LOC725495	NC_037638.1	16059878	16071669	+	3379	protein_coding	homeobox protein GBX-2 && sp|Q28ZA9|UNPG_DROPS Homeobox protein unplugged OS=Drosophila pseudoobscura pseudoobscura OX=46245 GN=unpg PE=3 SV=1 && PF00046:Homeodomain
102654329	14.3601233271198	11.5575484817005	5.19815713330037	0	2.20830555481417	0	10.3719429807069	0.736101851604723	3.7681352203438	0.0073689358435715	0.0357742029758104	LOC102654329	NC_037648.1	1352214	1354715	+	2298	lncRNA	uncharacterized LOC102654329 && - && -
409023	3650.34334975385	1951.44760902559	951.262755393967	3561.28731806934	4604.31708178754	5838.08925626522	2184.3512380578	4667.89788537403	-1.09579	0.00737251163651635	0.0357756692557063	LOC409023	NC_037646.1	5461803	5463953	-	1544	protein_coding	methylthioribose-1-phosphate isomerase%2C transcript variant X1 && sp|B4NG41|MTNA_DROWI Methylthioribose-1-phosphate isomerase OS=Drosophila willistoni OX=7260 GN=GK22419 PE=3 SV=1 && PF01008:Initiation factor 2 subunit family
411692	29.6775882093809	31.1164766815015	25.2481917903161	11.4107251460088	114.831888850337	200.896106247932	28.6807522270661	109.046240081426	-1.92698	0.00741244913137497	0.0359443368295224	LOC411692	NC_037643.1	12997802	13013895	+	3419	protein_coding	elongation of very long chain fatty acids protein 4%2C transcript variant X3 && sp|Q95K73|ELOV4_MACFA Elongation of very long chain fatty acids protein 4 OS=Macaca fascicularis OX=9541 GN=ELOVL4 PE=2 SV=1 && PF01151:GNS1/SUR4 family
724216	5.74404933084792	5.33425314540025	4.4555632571146	13.6928701752105	13.249833328885	30.2554376879416	5.17795524445426	19.0660470640124	-1.88271	0.00746969041014458	0.0361206666315641	LOC724216	NC_037641.1	11486247	11487860	+	1221	protein_coding	juvenile hormone acid O-methyltransferase && - && PF08241:Methyltransferase domain
107964317	81.3740321870121	63.1219955539029	66.833448856719	22.8214502920175	35.3328888770267	47.1984827931889	70.443158865878	35.1176073207444	1.00576692587803	0.00751608836545555	0.036247049275242	LOC107964317	NC_037641.1	12508766	12526740	+	2032	lncRNA	uncharacterized LOC107964317 && - && -
410801	119.667694392665	47.1192361177022	117.329832437351	46.783973098636	32.0204305448054	48.4087003007066	94.7055876492394	42.4043679813827	1.16140564504395	0.00754153622927511	0.036337701901904	LOC410801	NC_037639.1	16003282	16024268	-	1845	protein_coding	cathepsin L1%2C transcript variant X2 && sp|Q9JI81|CAT8_MOUSE Cathepsin 8 OS=Mus musculus OX=10090 GN=Cts8 PE=2 SV=1 && PF00112:Papain family cysteine protease
113218870	1.91468311028264	0	0.742593876185767	11.4107251460088	8.83322221925668	6.05108753758832	0.885758995489469	8.76501163428459	-3.34362	0.00755253289946244	0.0363746494161858	LOC113218870	NC_037643.1	5113079	5115680	+	2528	lncRNA	uncharacterized LOC113218870 && - && -
113218542	38.2936622056528	24.8931813452012	18.5648469046442	11.4107251460088	244.017763806966	521.603745740113	27.250563485166	259.010744897696	-3.24974	0.00756833581743304	0.0364026293190617	LOC113218542	NC_037639.1	15431056	15435042	+	3709	lncRNA	uncharacterized LOC113218542 && - && -
726468	0.957341555141319	7.11233752720033	0.742593876185767	14.8339426898114	15.4581388836992	18.153262612765	2.93742431950914	16.1484480620919	-2.47425	0.00766315887799149	0.0367616331074148	LOC726468	NC_037638.1	15187944	15188546	+	603	protein_coding	histone H2A && sp|P84052|H2A_DROER Histone H2A OS=Drosophila erecta OX=7220 GN=His2A PE=3 SV=2 && PF00125:Core histone H2A/H2B/H3/H4|PF16211:C-terminus of histone H2A
107964495	0	2.66712657270012	21.5352224093872	28.5268128650219	51.895180538133	61.7210928834009	8.06744966069579	47.3810287621853	-2.52738	0.00783967581781873	0.0374604185995291	LOC107964495	NC_037642.1	8234669	8237029	-	2269	lncRNA	uncharacterized LOC107964495 && - && -
102654387	73.7152997458816	40.0068985905019	37.8722876854741	22.8214502920175	16.5622916611063	25.414567657871	50.5314953406192	21.5994365369983	1.22408805593093	0.00796351668910579	0.037886508654135	LOC102654387	NC_037643.1	9000176	9002300	-	1577	lncRNA	uncharacterized LOC102654387%2C transcript variant X3 && - && -
102656315	22.9761973233917	16.8918016271008	8.16853263804344	55.912553215443	50.7910277607259	24.2043501503533	16.0121771961786	43.635977042174	-1.4617	0.0079840126955803	0.0379674894418196	LOC102656315	NC_037647.1	10645137	10648146	-	2051	lncRNA	uncharacterized LOC102656315%2C transcript variant X3 && - && -
413408	115.838	428.51833601382	383.921033988041	196.264472511351	104.894513853673	75.0334854660952	309.42589939132	125.397490610373	1.30332383427079	0.00805966891766705	0.0382606698228782	LOC413408	NC_037653.1	6263230	6289809	-	4166	protein_coding	scavenger receptor class B member 1 && sp|O18824|SCRB1_BOVIN Scavenger receptor class B member 1 OS=Bos taurus OX=9913 GN=SCARB1 PE=2 SV=1 && -
100578133	13.4027817719785	8.00137971810037	119.557614065908	9.12858011680702	11.0415277740708	4.84087003007066	46.9872585186624	8.33699264031617	2.49614463337545	0.00810034479732603	0.0384203853928727	LOC100578133	NC_037638.1	11264552	11269416	+	2046	protein_coding	uncharacterized LOC100578133%2C transcript variant X4 && - && -
102655747	2.87202466542396	8.89042190900042	2.97037550474307	22.8214502920175	13.249833328885	20.5736976278003	4.91094069305581	18.8816604162343	-1.94897	0.00816078353462871	0.0386567154167415	LOC102655747	NC_037638.1	1948753	1951575	-	2577	lncRNA	uncharacterized LOC102655747 && - && -
102654134	44.995053091642	32.8945610633015	45.2982264473318	17.1160877190132	8.83322221925668	24.2043501503533	41.0626135340918	16.7178866962077	1.30412684505505	0.0082077720273815	0.0388624229192616	LOC102654134	NC_037640.1	2840754	2857935	-	13742	lncRNA	uncharacterized LOC102654134%2C transcript variant X1 && - && -
107964264	9.57341555141319	0.889042190900042	10.3963142666007	7.98750760220614	44.1661110962834	50.8291353157419	6.95292400297132	34.3275846714105	-2.2973	0.00821132270503066	0.0388624229192616	LOC107964264	NC_037641.1	3321292	3324837	+	3359	lncRNA	uncharacterized LOC107964264 && - && -
409781	29.6775882093809	39.1178563996018	72.7741998662052	46.783973098636	123.665111069593	215.418716338144	47.1898814917293	128.622600168791	-1.44089	0.00833476749203858	0.0393272527228966	LOC409781	NC_037642.1	4954222	4959551	+	2654	protein_coding	uncharacterized LOC409781 && - && PF16062:Domain of unknown function (DUF4804)
724521	8.61607399627187	4.44521095450021	8.9111265142292	1.14107251460088	0	0	7.32413715500043	0.380357504866959	4.15226402740492	0.00833526304379539	0.0393272527228966	LOC724521	NC_037646.1	9480780	9483694	+	1345	protein_coding	uncharacterized LOC724521 && - && -
410291	35.4216375402288	52.4534892631025	62.3778855996044	23.9625228066184	16.5622916611063	27.8350026729063	50.0843374676452	22.7866057135437	1.14418491320094	0.00844396204992501	0.0396713745836546	LOC410291	NC_037648.1	314918	377714	+	2291	protein_coding	dipeptidase 1 && sp|P31429|DPEP1_RABIT Dipeptidase 1 OS=Oryctolagus cuniculus OX=9986 GN=DPEP1 PE=1 SV=1 && -
410067	23.933538878533	48.0082783086022	39.3574754378456	93.5679461972719	76.1865416410888	56.8802228533302	37.099764208327	75.544903563897	-1.02324	0.00847312700094595	0.0397741975370865	LOC410067	NC_037644.1	12471069	12481565	+	3566	protein_coding	uncharacterized LOC410067 && sp|Q6P2X9|MOT12_XENTR Monocarboxylate transporter 12 OS=Xenopus tropicalis OX=8364 GN=slc16a12 PE=2 SV=1 && -
102656453	8.61607399627187	9.77946409990046	8.9111265142292	14.8339426898114	28.7079722125842	35.0963077180123	9.10222153680051	26.2127408734693	-1.52425	0.00849883193687412	0.0398606160541461	LOC102656453	NC_037638.1	7942342	7947560	+	3797	lncRNA	uncharacterized LOC102656453 && - && -
410581	15.3174648822611	73.7905018447035	59.4075100948613	21.6803777774167	14.3539861062921	3.63065252255299	49.5051589406086	13.2216721354206	1.90218040364419	0.00854761354395364	0.0400207030027101	LOC410581	NC_037652.1	8800859	8810003	-	4607	protein_coding	uncharacterized LOC410581%2C transcript variant X1 && - && -
100576994	119.667694392665	85.348050326404	59.4075100948613	62.7589883030482	20.9789027707346	19.3634801202826	88.1410849379768	34.3671237313552	1.35553	0.00865151044394328	0.0403860342295652	LOC100576994	NC_037650.1	2882145	2884258	+	1639	protein_coding	uncharacterized LOC100576994%2C transcript variant X1 && - && -
725450	0.957341555141319	0.889042190900042	2.97037550474307	9.12858011680702	12.1456805514779	9.68174006014132	1.60558641692814	10.3186669094754	-2.63688	0.00867457510273138	0.0404764119225655	LOC725450	NC_037638.1	15889699	15890243	+	545	protein_coding	histone H2A && sp|P84052|H2A_DROER Histone H2A OS=Drosophila erecta OX=7220 GN=His2A PE=3 SV=2 && PF16211:C-terminus of histone H2A|PF00125:Core histone H2A/H2B/H3/H4
100629043	14.3601233271198	20.447970390701	14.8518775237153	55.912553215443	24.2913611029559	41.1473952556006	16.5533237471787	40.4504365246665	-1.28892	0.00871412441703422	0.0406262592275384	Mir3715	NC_037639.1	15520592	15520687	-	96	miRNA	microRNA 3715 && - && -
725205	22.0188557682503	17.7808438180008	7.42593876185767	1.14107251460088	1.10415277740708	6.05108753758832	15.7418794493696	2.76543760986543	2.52387244734983	0.00883467058339187	0.0410132880778702	LOC725205	NC_037639.1	9976746	9979176	+	1829	protein_coding	odorant receptor 1 && - && -
727021	0.957341555141319	1.77808438180008	0	5.70536257300439	6.62491666444251	14.522610090212	0.911808645647134	8.95096310921962	-3.34692	0.00886977407576899	0.0411238400933405	LOC727021	NC_037646.1	6918318	6920456	+	1250	protein_coding	protein takeout && - && PF06585:Haemolymph juvenile hormone binding protein (JHBP)
102653850	30.6349297645222	14.2246750544007	37.8722876854741	50.2071906424386	60.7284027573896	75.0334854660952	27.5772975014657	61.9896929553078	-1.16201	0.00891005042935614	0.0412068616504815	LOC102653850	NC_037653.1	4497849	4512620	-	3477	lncRNA	uncharacterized LOC102653850%2C transcript variant X5 && sp|P10105|LAB_DROME Homeotic protein labial OS=Drosophila melanogaster OX=7227 GN=lab PE=1 SV=2 && -
102656787	0.957341555141319	0	0	4.56429005840351	8.83322221925668	4.84087003007066	0.319113851713773	6.07946076924361	-4.30778	0.00900384387037983	0.0415515227261448	LOC102656787	NC_037645.1	6291277	6292585	-	350	lncRNA	uncharacterized LOC102656787 && - && -
725664	7.65873244113055	5.33425314540025	8.9111265142292	28.5268128650219	18.7705972159204	18.153262612765	7.30137070025334	21.8168908979024	-1.57302	0.00904679999347081	0.0416498062019787	LOC725664	NC_037640.1	5035114	5043770	-	6527	protein_coding	uncharacterized LOC725664%2C transcript variant X2 && sp|A0A1L1SUL6|TXND6_MOUSE Thioredoxin domain-containing protein 6 OS=Mus musculus OX=10090 GN=Nme9 PE=1 SV=1 && PF00085:Thioredoxin|PF15928:Domain of unknown function (DUF4746)
107964819	2.87202466542396	0.889042190900042	2.2277816285573	19.3982327482149	9.93737499666376	6.05108753758832	1.99628282829377	11.7955650941557	-2.56774	0.00911027210779801	0.04186587619597	LOC107964819	NC_037645.1	8671015	8674068	+	618	lncRNA	uncharacterized LOC107964819 && - && -
107963998	25.8482219888156	13.3356328635006	24.5055979141303	10.2696526314079	3.31245833222125	3.63065252255299	21.2298175888155	5.73758782872738	1.88656788813294	0.00918782340614225	0.0421433370280086	LOC107963998	NC_037645.1	2400990	2404127	+	1290	lncRNA	uncharacterized LOC107963998 && - && -
113219191	12.4454402168372	8.89042190900042	11.8815020189723	3.42321754380263	1.10415277740708	0	11.0724547149366	1.50912344040324	2.86057638515063	0.00926149913138279	0.0424003613354634	LOC113219191	NC_037638.1	10519218	10520546	-	1273	lncRNA	uncharacterized LOC113219191 && - && -
724379	168.492113704872	203.59066171611	227.233726112845	67.3232783614517	64.0408610896109	165.79979852992	199.772167177942	99.0546459936609	1.01531177468853	0.00927840425436201	0.0424421940944613	LOC724379	NC_037651.1	2816800	2821502	-	2556	protein_coding	tubulin polyglutamylase TTLL4 && sp|Q14679|TTLL4_HUMAN Tubulin polyglutamylase TTLL4 OS=Homo sapiens OX=9606 GN=TTLL4 PE=1 SV=2 && PF03133:Tubulin-tyrosine ligase family
726458	5.74404933084792	10.6685062908005	1.48518775237153	0	0	0	5.96591445800665	0	4.81082646657002	0.00929262401586181	0.0424777928481495	LOC726458	NC_037652.1	6412939	6427952	+	3419	protein_coding	ETS-like protein pointed && sp|P41161|ETV5_HUMAN ETS translocation variant 5 OS=Homo sapiens OX=9606 GN=ETV5 PE=1 SV=1 && PF00178:Ets-domain
411045	40.2083453159354	31.1164766815015	11.1389081427865	83.298293565864	48.5827222059117	70.1926154360246	27.4879100467411	67.3578770692668	-1.30374	0.00929396071558615	0.0424777928481495	GstS4	NC_037641.1	5016633	5017794	-	836	protein_coding	glutathione S-transferase S4%2C transcript variant X1 && sp|O18598|GST1_BLAGE Glutathione S-transferase OS=Blattella germanica OX=6973 PE=1 SV=3 && PF14497:Glutathione S-transferase, C-terminal domain|PF02798:Glutathione S-transferase, N-terminal domain
100577655	7.65873244113055	18.6698860089009	15.5944713999011	73.0286409344561	33.1245833222125	20.5736976278003	13.9743632833108	42.242307294823	-1.59149	0.00931551640872202	0.0425407285058563	LOC100577655	NC_037638.1	5204201	5207419	-	2788	protein_coding	uncharacterized LOC100577655 && - && -
102656644	70.8432750804576	35.5616876360017	27.4759734188734	95.8500912264737	99.3737499666376	81.0845730036835	44.6269787117776	92.1028047322649	-1.0544	0.00944993988383414	0.0430646134489322	LOC102656644	NC_037638.1	2011022	2016927	-	3761	lncRNA	uncharacterized LOC102656644%2C transcript variant X1 && - && -
727311	60.3125179739031	101.350809762605	161.142871132311	45.6429005840351	45.2702638736905	62.9313103909186	107.602066289606	51.2814916162147	1.0745651671893	0.00951800457725611	0.0433386475084395	LOC727311	NC_037651.1	10452758	10457395	+	2189	protein_coding	band 7 protein AGAP004871%2C transcript variant X4 && sp|Q7PPU9|BND7A_ANOGA Band 7 protein AGAP004871 OS=Anopheles gambiae OX=7165 GN=AGAP004871 PE=3 SV=3 && PF01145:SPFH domain / Band 7 family
413730	18.1894895476851	13.3356328635006	7.42593876185767	43.3607555548333	26.4997	30.2554376879416	12.9836870576811	33.3719533001817	-1.3774	0.00959067258191565	0.0436150103933309	LOC413730	NC_037643.1	13222467	13226792	-	2049	protein_coding	probable cytochrome P450 301a1%2C mitochondrial && sp|Q9V6D6|CP301_DROME Probable cytochrome P450 301a1, mitochondrial OS=Drosophila melanogaster OX=7227 GN=Cyp301a1 PE=2 SV=1 && PF00067:Cytochrome P450
107965291	31.5922713196635	69.3452908902032	74.2593876185767	36.5143204672281	16.5622916611063	8.47152255262365	58.3989832761478	20.5160448936527	1.50888547326948	0.00963420706843814	0.0437211723637878	LOC107965291	NC_037648.1	1832820	1835013	-	1630	lncRNA	uncharacterized LOC107965291%2C transcript variant X1 && - && -
100576291	47.867077757066	24.8931813452012	40.1000693140314	7.98750760220614	17.6664444385134	18.153262612765	37.6201094720995	14.6024048844948	1.36592301709371	0.00967178715459787	0.0438379469205498	LOC100576291	NC_037638.1	5806791	5967005	+	10187	protein_coding	uncharacterized LOC100576291%2C transcript variant X4 && sp|Q9JJZ8|CNGA3_MOUSE Cyclic nucleotide-gated cation channel alpha-3 OS=Mus musculus OX=10090 GN=Cnga3 PE=1 SV=2 && PF00520:Ion transport protein|PF00027:Cyclic nucleotide-binding domain
107966112	2.87202466542396	6.22329533630029	6.6833448856719	0	0	0	5.25955496246538	0	4.63934522595635	0.00968835013020302	0.0438776209625692	LOC107966112	NC_037639.1	14303740	14310230	+	3205	lncRNA	uncharacterized LOC107966112 && - && -
113218596	18.1894895476851	16.8918016271008	18.5648469046442	7.98750760220614	3.31245833222125	0	17.8820460264767	3.7666553114758	2.23548020967255	0.00975936729100584	0.044161642135036	LOC113218596	NC_037639.1	6630834	6637947	+	7043	lncRNA	uncharacterized LOC113218596 && - && -
100577181	8.61607399627187	17.7808438180008	8.9111265142292	53.6304081862412	39.749499986655	14.522610090212	11.7693481095006	35.9675060877027	-1.61648	0.00991791011541763	0.0446568422454213	Or37	NC_037639.1	10077675	10079910	+	1566	protein_coding	odorant receptor 37%2C transcript variant X1 && - && PF02949:7tm Odorant receptor
551121	56.4831517533378	36.4507298269017	61.6352917234186	65.0411	93.8529860796022	171.850886067508	51.5230577678861	110.248335159787	-1.09436	0.00997126498058682	0.0448419686040546	LOC551121	NC_037639.1	13599690	13654101	+	5055	protein_coding	dipeptidase 1%2C transcript variant X2 && sp|P22412|DPEP1_PIG Dipeptidase 1 OS=Sus scrofa OX=9823 GN=DPEP1 PE=1 SV=1 && -
725573	8.61607399627187	9.77946409990046	2.97037550474307	1.14107251460088	39.749499986655	88.3458780487895	7.12197120030513	43.0788168500152	-2.6041	0.0103566584058222	0.0461572443143659	LOC725573	NC_037645.1	3420977	3435756	+	710	protein_coding	uncharacterized LOC725573 && - && -
107964633	5.74404933084792	14.2246750544007	14.8518775237153	2.28214502920175	1.10415277740708	2.42043501503533	11.606867302988	1.93557760721472	2.59889383062119	0.0104306665991032	0.0464113699491042	LOC107964633	NC_037643.1	16349444	16353400	-	2870	protein_coding	major antigen-like && - && -
100315658	0	0	0.742593876185767	4.56429005840351	6.62491666444251	6.05108753758832	0.247531292061922	5.74676475347811	-4.22444	0.0106392896434507	0.0471483712378871	Mir100	NC_037645.1	7661064	7661163	-	100	miRNA	ame-miR-100 && - && -
727333	200.084385024536	712.122794910933	161.885465008497	1592.93723038282	1507.16854116067	780.590292348894	358.030881647989	1293.5653546308	-1.85341	0.0106656170273035	0.0472069108442172	LOC727333	NC_037641.1	2027997	2031882	-	1166	protein_coding	acyl-CoA Delta(11) desaturase%2C transcript variant X2 && sp|Q9BH41|FAD9_ACHDO Acyl-CoA Delta-9 desaturase OS=Acheta domesticus OX=6997 PE=1 SV=1 && -
100576498	5.74404933084792	4.44521095450021	1.48518775237153	4.56429005840351	22.0830555481417	30.2554376879416	3.89148267923989	18.9675944314956	-2.30697	0.0106912637089962	0.0472629974967276	LOC100576498	NC_037641.1	802359	1123011	-	1502	protein_coding	uncharacterized LOC100576498 && - && -
102654990	8.61607399627187	21.337012581601	23.7630040379445	3.42321754380263	4.41661110962834	6.05108753758832	17.9053635386058	4.63030539700643	1.9624531117435	0.0108812478369155	0.0477599299475694	LOC102654990	NC_037647.1	10938054	10939936	+	1756	lncRNA	uncharacterized LOC102654990 && - && -
102654272	14.3601233271198	8.89042190900042	7.42593876185767	1.14107251460088	2.20830555481417	1.21021750751766	10.2254946659926	1.5198651923109	2.73538505915534	0.0109296545659675	0.0479290790918512	LOC102654272	NC_037648.1	1355553	1359063	+	2758	lncRNA	uncharacterized LOC102654272%2C transcript variant X1 && - && -
113219274	18.1894895476851	6.22329533630029	18.5648469046442	4.56429005840351	0	2.42043501503533	14.3258772628765	2.32824169114628	2.63137910074174	0.0110577967172652	0.0483745406430243	LOC113219274	NC_037652.1	8156306	8161635	-	5220	lncRNA	uncharacterized LOC113219274 && - && -
552217	98.6061801795559	129.800159871406	240.600415884188	103.83759882868	51.895180538133	71.4028329435422	156.335585311717	75.7118707701183	1.04915063897672	0.0110967542749836	0.0484867375917716	LOC552217	NC_037646.1	6512252	6518160	+	1364	protein_coding	uncharacterized LOC552217%2C transcript variant X1 && - && -
102655392	89.990106183284	29.3383922997014	77.9723569995055	21.6803777774167	29.8121249899913	31.4656551954593	65.766951827497	27.6527193209557	1.25065766388967	0.0111146417310037	0.0485454855461266	LOC102655392	NC_037640.1	7569798	7592745	+	6708	protein_coding	MDS1 and EVI1 complex locus protein EVI1-A-like && sp|Q8I7Z8|HAM_DROME Transcription factor hamlet OS=Drosophila melanogaster OX=7227 GN=ham PE=2 SV=1 && -
100576517	47.867077757066	21.337012581601	14.1092836475296	37.6553929818289	71.7699305314605	113.76044570666	27.7711246620655	74.3953	-1.4295	0.0111416468412506	0.048624567364691	LOC100576517	NC_037643.1	9314012	9334579	+	9368	lncRNA	uncharacterized LOC100576517%2C transcript variant X1 && - && -
100576118	42.123028426218	24.8931813452012	54.209352961561	85.5804385950658	56.3117916477613	111.340010691625	40.4085209109934	84.4107469781507	-1.05674	0.0112310368985941	0.0488889761445238	LOC100576118	NC_037639.1	14011324	14018061	-	1861	protein_coding	uncharacterized LOC100576118%2C transcript variant X2 && - && -
102656140	1.91468311028264	4.44521095450021	26.7333795426876	104.978671343281	77.2906944184959	6.05108753758832	11.0310912024902	62.7734844331216	-2.49368	0.0112699697265742	0.0489889535290386	LOC102656140	NC_037642.1	3514496	3519116	+	4214	lncRNA	uncharacterized LOC102656140%2C transcript variant X1 && - && -
413043	777.361342774751	726.347469965334	1070.07777558369	648.129188293298	430.619583188763	162.169146007367	857.928862774592	413.639305829809	1.05227356048764	0.0112974753201707	0.049068640668275	LOC413043	NC_037643.1	3681374	3684937	-	2245	protein_coding	UDP-glucuronosyltransferase 1-3 && sp|A0A291PQF1|UGT5_DACCO UDP-glycosyltransferase UGT5 OS=Dactylopius coccus OX=765876 GN=UGT5 PE=1 SV=1 && PF00201:UDP-glucoronosyl and UDP-glucosyl transferase
113218876	7.65873244113055	16.8918016271008	3.71296938092883	1.14107251460088	0	1.21021750751766	9.42116781638673	0.78376334070618	3.60391469967173	0.0113017723793968	0.049068640668275	LOC113218876	NC_037643.1	13399484	13407414	-	1907	protein_coding	paramyosin-like && - && -
102656472	2.87202466542396	0	5.19815713330037	13.6928701752105	18.7705972159204	10.891957567659	2.69006059957478	14.4518083195966	-2.39603	0.011544350134889	0.0499374097420508	LOC102656472	NC_037650.1	7268441	7269899	+	1378	lncRNA	uncharacterized LOC102656472 && - && -
113218607	6.70139088598923	3.55616876360017	4.4555632571146	14.8339426898114	13.249833328885	21.783915135318	4.90437430223467	16.6225637180048	-1.76735	0.011547569035337	0.0499374097420508	LOC113218607	NC_037639.1	472575	474735	-	970	lncRNA	uncharacterized LOC113218607 && - && -

## Sheet: Dec vs Jul 
Table S3B The DEGs between December and July
gene_id	Dec1	Dec2	Dec3	Jul1	Jul2	Jul3	Dec	Jul	log2FoldChange	pvalue	padj	gene_name	gene_chr	gene_start	gene_end	gene_strand	gene_length	gene_biotype	gene_description
724386	152.163723203542	72.1236439466913	105.158999866892	173117.544075675	144664.29170922	142945.710052486	109.815455672375	153575.84861246	-10.448	0	0	LOC724386	NC_037642.1	6879277	6880564	+	662	protein_coding	NPC intracellular cholesterol transporter 2 && - && PF02221:ML domain
725217	69.6470772871933	56.2722936287372	78.6324053058743	8469.18950863895	11454.7184623881	11481.6386374554	68.1839254072683	10468.5155361608	-7.26616	1.48695529138169e-232	8.31654094469777e-229	LOC725217	NC_037643.1	8502090	8505430	+	2512	protein_coding	uncharacterized protein PFB0145c%2C transcript variant X1 && - && PF01442:Apolipoprotein A1/A4/E domain
551648	271.775008109808	580.159421637122	255.792161838386	372878.649889552	289346.993814763	250281.882350291	369.242197195105	304169.175351535	-9.68545	6.37245642972626e-195	2.3760765874306e-191	Hex110	NC_037648.1	13517503	13521591	-	3266	protein_coding	hexamerin 110%2C transcript variant X1 && sp|P14296|ARYA_MANSE Arylphorin subunit alpha OS=Manduca sexta OX=7130 PE=2 SV=1 && PF00372:Hemocyanin, copper containing domain|PF03723:Hemocyanin, ig-like domain|PF03722:Hemocyanin, all-alpha domain
409341	3010.72202577356	4653.16388583544	3543.19513065024	298798.723065612	254293.599215246	248335.820609464	3735.69368075308	267142.714296774	-6.16009	4.29752999968205e-193	1.20180426441109e-189	LOC409341	NC_037645.1	6470664	6473810	+	1769	protein_coding	lysosomal aspartic protease && sp|Q03168|ASPP_AEDAE Lysosomal aspartic protease OS=Aedes aegypti OX=7159 GN=AAEL006169 PE=1 SV=2 && PF00026:Eukaryotic aspartyl protease
726585	383.058925079563	405.002000623728	367.582810345533	10033.2188341381	8998.08120300101	8230.24561921108	385.214578682941	9087.18188545005	-4.55968	8.32657591815716e-183	1.86282156441012e-179	LOC726585	NC_037641.1	12162921	12165439	-	1891	protein_coding	dihydroceramide fatty acyl 2-hydroxylase FAH2%2C transcript variant X2 && sp|Q4R4P4|FA2H_MACFA Fatty acid 2-hydroxylase OS=Macaca fascicularis OX=9541 GN=FA2H PE=2 SV=1 && PF04116:Fatty acid hydroxylase superfamily|PF00173:Cytochrome b5-like Heme/Steroid binding domain
409798	307.355580202179	191.008771331347	282.318756399404	18959.3157861812	14406.1351229633	16655.2230459291	260.22770264431	16673.5579850245	-6.00195	2.16602915818679e-154	4.03820036057958e-151	Fabp	NC_037638.1	5372582	5374100	+	560	protein_coding	FABP-like protein && - && PF14651:Lipocalin / cytosolic fatty-acid binding protein family
411353	105.984682828338	75.2939140102822	141.159378199702	15219.7040955497	21171.9557717671	28595.4236817071	107.479325012774	21662.361183008	-7.65816	3.30726705944072e-144	5.28501276098627e-141	LOC411353	NC_037645.1	8577142	8579600	-	1405	protein_coding	lipase 3 && sp|O46107|LIP1_DROME Lipase 1 OS=Drosophila melanogaster OX=7227 GN=Lip1 PE=2 SV=2 && PF04083:Partial alpha/beta-hydrolase lipase region
100578269	65.8619100433241	76.0864815261799	91.8957025863832	4248.06766611216	3343.78823221495	3119.47792283638	77.9480313852957	3570.4446070545	-5.52243	4.52978609479491e-135	6.33377340704698e-132	LOC100578269	NC_037644.1	13794069	13797258	-	1778	protein_coding	uncharacterized LOC100578269%2C transcript variant X1 && - && -
107965147	16639.595204049	14715.6010676727	14595.3112788229	1294.57108964532	1233.49655365947	1441.01537555108	15316.8358501815	1323.02767295196	3.53341645036397	5.17130267322852e-121	6.42735463363713e-118	LOC107965147	NC_037648.1	12650293	12660310	+	5983	protein_coding	uncharacterized LOC107965147 && - && -
725936	67389.6035429497	55455.1565198467	75670.9004988121	3813.41981610455	3793.69	4373.29949633244	66171.8868538695	3993.47	4.05054397136401	7.20231630921778e-115	8.056511023491e-112	LOC725936	NC_037644.1	8767723	8847638	-	33983	protein_coding	titin homolog && sp|Q6PDN3|MYLK_MOUSE Myosin light chain kinase, smooth muscle OS=Mus musculus OX=10090 GN=Mylk PE=1 SV=3 && PF00069:Protein kinase domain|PF07679:Immunoglobulin I-set domain|PF00041:Fibronectin type III domain
102654777	103.713582482016	92.7303993600317	137.369864690985	3444.37918873959	2866.26857757999	2889.56875655404	111.271282177678	3066.73884095787	-4.78915	1.9010919604258e-112	1.93323769721118e-109	LOC102654777	NC_037644.1	10701571	10711503	-	4689	protein_coding	organic cation transporter protein%2C transcript variant X2 && sp|Q66KG0|S22AG_XENLA Solute carrier family 22 member 16 OS=Xenopus laevis OX=8355 GN=slc22a16 PE=2 SV=2 && PF00083:Sugar (and other) transporter
551434	660.890200779562	730.747249657686	666.954377534163	6136.61843218299	6791.13494374833	7141.00383141441	686.19727599047	6689.58573578191	-3.28507	7.09102928866277e-107	6.61002113524848e-104	LOC551434	NW_020555859.1	459984	466478	-	1704	protein_coding	selenium-binding protein 1-like && sp|Q52KZ7|SBP1A_XENLA Methanethiol oxidase OS=Xenopus laevis OX=8355 GN=selenbp1-a PE=2 SV=1 && PF05694:56kDa selenium binding protein (SBP56)
408450	22211.3613870245	14186.1659670531	19445.8885699804	913.814886808463	905.561369151125	839.231273642651	18614.471974686	886.202509867413	4.39255868351337	3.86019537902654e-100	3.3215496545993e-97	GluCl	NC_037651.1	5177026	5214539	-	6468	protein_coding	glutamate-gated chloride channel%2C transcript variant X3 && sp|Q94900|GLUCL_DROME Glutamate-gated chloride channel OS=Drosophila melanogaster OX=7227 GN=GluClalpha PE=1 SV=2 && -
551205	1084.82893209291	1057.28506620754	999.484187924065	7330.43557276994	7342.2961836764	6995.26905934473	1047.19939540817	7222.66693859702	-2.78572	6.74465333056787e-98	5.38897801112372e-95	LOC551205	NC_037638.1	15211531	15215886	-	3850	protein_coding	neutral alpha-glucosidase AB%2C transcript variant X1 && sp|P79403|GANAB_PIG Neutral alpha-glucosidase AB OS=Sus scrofa OX=9823 GN=GANAB PE=1 SV=1 && PF13802:Galactose mutarotase-like|PF01055:Glycosyl hydrolases family 31
412458	1739.66286528228	1493.19719995128	1530.9634575216	16031.5934757526	13692.7322654363	14290.8020025227	1587.94117425172	14671.7092479039	-3.20765	3.45371748744309e-97	2.57555225430256e-94	LOC412458	NC_037638.1	6481220	6485582	+	983	protein_coding	farnesol dehydrogenase && sp|Q71R50|DHR11_CHICK Dehydrogenase/reductase SDR family member 11 OS=Gallus gallus OX=9031 GN=DHRS11 PE=2 SV=1 && PF00106:short chain dehydrogenase
552033	604.112692121524	729.954682141788	680.217674814672	5682.05410387314	5698.01766205384	5894.72026337023	671.428349692661	5758.26400976574	-3.10056	4.73980558759173e-95	3.31371658142507e-92	Ppib	NC_037648.1	553475	555152	+	937	protein_coding	peptidylprolyl isomerase B (cyclophilin B) && sp|P52013|CYP5_CAEEL Peptidyl-prolyl cis-trans isomerase 5 OS=Caenorhabditis elegans OX=6239 GN=cyn-5 PE=1 SV=2 && PF00160:Cyclophilin type peptidyl-prolyl cis-trans isomerase/CLD
408563	21640.558166649	30436.1777455037	24376.045644821	2013.90742362019	1920.4344664717	1910.8843820516	25484.2605189913	1948.40875738116	3.70922508561603	2.21305811969338e-94	1.45619224275824e-91	LOC408563	NC_037653.1	6654600	6682385	+	5759	protein_coding	centrosomin%2C transcript variant X1 && sp|Q9JLH5|CK5P2_RAT CDK5 regulatory subunit-associated protein 2 OS=Rattus norvegicus OX=10116 GN=Cdk5rap2 PE=1 SV=2 && PF07989:Centrosomin N-terminal motif 1
408680	25100.9580609942	27584.5198233038	24219.7282125865	3022.61847175107	3021.60629655763	3464.96983938088	25635.0686989615	3169.73153589653	3.01578102536093	1.31081537549928e-93	8.14598932796383e-91	LOC408680	NC_037639.1	12739735	12773483	-	16945	protein_coding	ryanodine receptor%2C transcript variant X1 && sp|Q24498|RYR_DROME Ryanodine receptor OS=Drosophila melanogaster OX=7227 GN=RyR PE=1 SV=3 && PF02026:RyR domain|PF08709:Inositol 1,4,5-trisphosphate/ryanodine receptor|PF00622:SPRY domain|PF06459:Ryanodine Receptor TM 4-6|PF02815:MIR domain|PF01365:RIH domain|PF00520:Ion transport protein|PF08454:RyR and IP3R Homology associated
113218867	28419.0356669699	25007.8828291203	26544.5947501842	3756.01349629222	4070.99888698435	3637.08763053215	26657.1710820915	3821.36667126957	2.80231850128876	1.84252103804385e-89	1.08476001745044e-86	LOC113218867	NC_037643.1	4892079	4894349	-	1566	protein_coding	paramyosin%2C short form-like && sp|P35415|MYSP1_DROME Paramyosin, long form OS=Drosophila melanogaster OX=7227 GN=Prm PE=1 SV=1 && PF01576:Myosin tail
411392	1079.5296979515	1099.29114455012	974.852350117405	9251.7899501621	8469.93295847704	10408.7291948044	1051.22439753967	9376.81736781452	-3.15669	4.35770256614676e-89	2.43726304524588e-86	LOC411392	NC_037645.1	6605423	6609406	-	2944	protein_coding	protein Red && sp|O02467|ASPG_SPOFR N(4)-(Beta-N-acetylglucosaminyl)-L-asparaginase (Fragment) OS=Spodoptera frugiperda OX=7108 PE=1 SV=1 && PF07808:RED-like protein N-terminal region|PF01112:Asparaginase|PF07807:RED-like protein C-terminal region
552195	6773.93529962832	8497.11633793932	6908.28312639079	432.304734913235	298.018290483026	278.906201719564	7393.11158798614	336.409742371941	4.45744894722553	4.16332973198391e-88	2.21766697057009e-85	LOC552195	NC_037642.1	5443439	5470655	+	7797	protein_coding	uncharacterized LOC552195%2C transcript variant X1 && - && -
113218605	5923.02970320652	5242.04155014743	5580.05864158554	782.600441523145	729.511954309801	794.00324093137	5581.70996497983	768.705212254772	2.86037064096429	5.05882111647228e-87	2.57218059131177e-84	LOC113218605	NC_037639.1	12455924	12463188	-	3816	protein_coding	DNA ligase 1-like%2C transcript variant X1 && - && PF02205:WH2 motif
100576484	93.8721476479561	80.0493191056684	79.5797836830535	4075.84870667518	6653.05697132377	10406.2165263205	84.500416812226	7045.04073477314	-6.38057	9.03525746857923e-85	4.39427782797945e-82	LOC100576484	NC_037649.1	10523595	10572443	+	1822	protein_coding	caspase-1%2C transcript variant X3 && sp|O02002|CASP1_DROME Caspase-1 OS=Drosophila melanogaster OX=7227 GN=Dcp-1 PE=1 SV=1 && PF00656:Caspase domain
725594	13174.6531090111	11465.2816849762	10766.9552566417	1462.10381889354	1379.62907447547	1261.35957894794	11802.296683543	1367.69749077232	3.10915974249754	1.62374003670992e-84	7.56798168776549e-82	LOC725594	NC_037644.1	8624525	8638456	-	2731	protein_coding	PDZ and LIM domain protein Zasp%2C transcript variant X4 && sp|A1ZA47|ZASP_DROME PDZ and LIM domain protein Zasp OS=Drosophila melanogaster OX=7227 GN=Zasp52 PE=1 SV=2 && -
410259	7594.55955809916	6657.56713354074	7850.9246116841	688.875837747919	642.062571774241	832.94960243275	7367.68376777467	721.29600398497	3.35296771156141	1.67145776374423e-81	7.47877061809716e-79	LOC410259	NC_037648.1	14089274	14168184	-	10903	protein_coding	nuclear factor 1 X-type%2C transcript variant X1 && sp|Q90932|NFIX_CHICK Nuclear factor 1 X-type OS=Gallus gallus OX=9031 GN=NFIX PE=2 SV=1 && -
413631	832.736793651224	1011.31615028547	1082.85348511584	8930.78318223194	10745.918203942	10394.9095181427	975.635476350844	10023.8703014389	-3.36143	3.33500899312199e-81	1.43482348450241e-78	LOC413631	NC_037638.1	14139406	14161595	-	2521	protein_coding	vanin-like protein 1%2C transcript variant X2 && sp|Q9NFP1|VNNL1_DROME Vanin-like protein 1 OS=Drosophila melanogaster OX=7227 GN=vanin-like PE=1 SV=1 && PF00795:Carbon-nitrogen hydrolase
412007	74.9463114286101	57.8574286605326	89.0535674548456	1363.69298492955	1299.08359056114	1513.88276158592	73.9524358479961	1392.21977902554	-4.23938	9.59603693597817e-81	3.97560256169821e-78	LOC412007	NC_037651.1	1431431	1434840	+	1644	protein_coding	facilitated trehalose transporter Tret1%2C transcript variant X1 && sp|A9ZSY3|TRET1_BOMMO Facilitated trehalose transporter Tret1 OS=Bombyx mori OX=7091 GN=Tret1 PE=1 SV=1 && PF00083:Sugar (and other) transporter
725498	239.222569812533	109.374317193884	163.896459252003	8437.55745486481	8513.65764974482	13369.9090031513	170.831115419473	10107.0413692537	-5.88582	7.18465377898327e-80	2.87026918470382e-77	LOC725498	NC_037649.1	1140523	1150624	+	1503	protein_coding	protein mesh%2C transcript variant X2 && sp|H9JIQ1|MESH_BOMMO Protein mesh OS=Bombyx mori OX=7091 PE=1 SV=1 && PF06119:Nidogen-like
409162	246.035870851498	178.327691076984	112.738026884326	33479.6000260583	19764.7111028067	12622.3901291732	179.033862937603	21955.5670860127	-6.93639	2.01493751434954e-76	7.77210035707377e-74	LOC409162	NC_037644.1	13462293	13466703	+	1472	protein_coding	retinoid-inducible serine carboxypeptidase && sp|Q920A6|RISC_RAT Retinoid-inducible serine carboxypeptidase OS=Rattus norvegicus OX=10116 GN=Scpep1 PE=2 SV=1 && PF00450:Serine carboxypeptidase
551792	1363.41724124169	1178.54789613989	1248.6447011222	114.812639624653	112.763677480064	105.532076326321	1263.53661283459	111.036131143679	3.50782931091967	1.93485962188855e-75	7.21444657681512e-73	LOC551792	NC_037638.1	23209724	23243724	-	9093	protein_coding	cytosolic carboxypeptidase 1%2C transcript variant X9 && sp|Q4U2V3|CBPC1_DANRE Cytosolic carboxypeptidase 1 OS=Danio rerio OX=7955 GN=agtpbp1 PE=2 SV=1 && PF18027:Cytosolic carboxypeptidase N-terminal domain|PF00246:Zinc carboxypeptidase
724536	233.166302222343	117.299992352861	255.792161838386	10737.3249199994	18121.5832309543	24425.6503325755	202.086152137863	17761.5194945098	-6.45854	3.40270639351934e-74	1.22782818444862e-71	LOC724536	NC_037638.1	6537540	6541325	-	2452	protein_coding	uncharacterized LOC724536 && - && PF02958:Ecdysteroid kinase
727622	1397.48374643651	1454.36139167229	1553.7005385739	9463.84186620355	8694.30966366696	8159.8909016602	1468.5152255609	8772.68081051024	-2.57891	7.10895578721438e-71	2.48502435736813e-68	LOC727622	NC_037652.1	2741183	2743234	+	1418	protein_coding	probable aspartate aminotransferase%2C cytoplasmic && sp|Q22067|AATC_CAEEL Aspartate aminotransferase, cytoplasmic OS=Caenorhabditis elegans OX=6239 GN=got-1.2 PE=1 SV=1 && PF00155:Aminotransferase class I and II
412858	769.903017402995	932.059398695704	788.218809813101	38.6613990572811	34.519493106142	27.6393533235603	830.060408637267	33.6067484956612	4.62319839527139	8.42753416610153e-70	2.8566787024852e-67	LOC412858	NC_037642.1	4169969	4215691	-	6978	protein_coding	hemicentin-2 && sp|Q8BR86|KIRR3_MOUSE Kin of IRRE-like protein 3 OS=Mus musculus OX=10090 GN=Kirrel3 PE=1 SV=1 && -
727237	163.519224935149	267.887820373425	203.68635109353	2940.60944344775	3157.38296944179	3364.46310002248	211.697798800701	3154.15183763734	-3.8973	1.53447946248384e-69	5.04843743157183e-67	LOC727237	NC_037649.1	2451558	2485634	-	1880	protein_coding	carbonic anhydrase 2 && sp|Q27504|CAH3_CAEEL Putative carbonic anhydrase 3 OS=Caenorhabditis elegans OX=6239 GN=cah-3 PE=3 SV=1 && PF00194:Eukaryotic-type carbonic anhydrase
409646	59.8056424531334	103.033777066702	60.6322161394693	1975.24602456291	1788.10974289816	1588.00648186274	74.4905452197682	1783.78741644127	-4.5793	3.86277034667294e-69	1.23454140279667e-66	LOC409646	NC_037638.1	11855131	11865607	-	2297	protein_coding	cationic amino acid transporter 3%2C transcript variant X1 && sp|Q8WY07|CTR3_HUMAN Cationic amino acid transporter 3 OS=Homo sapiens OX=9606 GN=SLC7A3 PE=1 SV=1 && PF13520:Amino acid permease|PF13906:C-terminus of AA_permease
552304	1427.00805093869	944.740478950067	1052.5373770461	12566.1262511636	13886.0414268307	14918.9691235127	1141.42863564495	13790.3789338357	-3.59445	5.72249815804295e-69	1.77810734432968e-66	GstS1	NC_037641.1	1918073	1921443	+	768	protein_coding	glutathione S-transferase S1%2C transcript variant X1 && sp|P46428|GST_ANOGA Glutathione S-transferase OS=Anopheles gambiae OX=7165 GN=GstS1 PE=2 SV=4 && PF14497:Glutathione S-transferase, C-terminal domain|PF02798:Glutathione S-transferase, N-terminal domain
410805	347.478352987193	343.974301899605	369.477567099891	2152.15121418865	2036.65009326238	2175.97090710939	353.643407328896	2121.59073818681	-2.58533	4.05108829123231e-67	1.22474253042499e-64	LOC410805	NC_037639.1	16060950	16070580	+	6188	protein_coding	open rectifier potassium channel protein 1%2C transcript variant X1 && sp|Q94526|ORK1_DROME Open rectifier potassium channel protein 1 OS=Drosophila melanogaster OX=7227 GN=Ork1 PE=1 SV=2 && PF07885:Ion channel
551691	6681.57721887791	6163.00500362057	7333.65601774425	1084.86228869825	915.917217082968	937.225344517092	6726.07941341424	979.334950099437	2.77977760407713	1.69585061200697e-66	4.99204866997632e-64	Camkii	NC_037641.1	5243020	5370926	-	12070	protein_coding	calcium/calmodulin-dependent protein kinase II && sp|Q00168|KCC2A_DROME Calcium/calmodulin-dependent protein kinase type II alpha chain OS=Drosophila melanogaster OX=7227 GN=CaMKII PE=1 SV=1 && PF08332:Calcium/calmodulin dependent protein kinase II association domain|PF00069:Protein kinase domain
725668	14.383635526703	23.7770254769312	12.3159189033297	611.553039633356	622.501525680761	721.135854896529	16.8255266356546	651.730140070215	-5.26485	2.04054227474743e-66	5.85269381674995e-64	LOC725668	NC_037644.1	10562764	10574046	+	3495	protein_coding	phospholipase B1%2C membrane-associated-like && sp|Q06HQ7|PLB1_MONDO Phospholipase B1, membrane-associated OS=Monodelphis domestica OX=13616 GN=PLB1 PE=2 SV=1 && PF00657:GDSL-like Lipase/Acylhydrolase
551259	156260.788228306	128762.103767773	209502.306951033	12645.7921643725	12584.6565367292	14028.2281459489	164841.732982371	13086.2256156835	3.65496386621099	4.26634195767203e-66	1.19308252846298e-63	LOC551259	NC_037644.1	8852924	9058966	+	79469	protein_coding	titin%2C transcript variant X30 && sp|Q9I7U4|TITIN_DROME Titin OS=Drosophila melanogaster OX=7227 GN=sls PE=1 SV=3 && PF00041:Fibronectin type III domain|PF06582:Titin repeat|PF14604:Variant SH3 domain|PF07679:Immunoglobulin I-set domain
725760	127.938652842779	89.5601292964409	60.6322161394693	3173.74939533862	4800.51084129415	6602.03644160498	92.7103327595631	4858.76555941258	-5.70764	7.34080291744764e-65	2.00278588864803e-62	LOC725760	NC_037642.1	12077700	12080621	-	1769	protein_coding	tetraspanin-2A && sp|O46101|TSN2A_DROME Tetraspanin-2A OS=Drosophila melanogaster OX=7227 GN=Tsp2A PE=1 SV=1 && PF00335:Tetraspanin family
412797	4.54220069264304	12.6810802543633	6.63164864025446	674.817147181634	766.332746956352	1052.80809477925	7.9516431957536	831.31932963908	-6.70498	4.1457424972938e-64	1.10414941844591e-61	LOC412797	NC_037649.1	1373461	1376596	-	1748	protein_coding	facilitated trehalose transporter Tret1 && sp|A9ZSY2|TRET1_APILI Facilitated trehalose transporter Tret1 OS=Apis mellifera ligustica OX=7469 GN=Tret1 PE=1 SV=1 && PF00083:Sugar (and other) transporter
408474	1485.29962649427	874.994537551069	916.114890732294	19028.4376814655	16965.1802118986	22615.2726898823	1092.13635159255	19536.2968610821	-4.16056	1.7677789891481e-62	4.59869204014201e-60	LOC408474	NC_037651.1	9009975	9021058	-	2160	protein_coding	apyrase%2C transcript variant X1 && sp|B3A0N5|APY_TABYA Apyrase OS=Tabanus yao OX=485572 PE=1 SV=1 && PF00149:Calcineurin-like phosphoesterase|PF02872:5'-nucleotidase, C-terminal domain
100577498	15831.8405142073	16200.872592465	14178.464792864	2101.77423965947	1656.93566909482	2251.35096162819	15403.7259665121	2003.35362346082	2.94295566452938	1.21788813379398e-61	3.09620378741351e-59	LOC100577498	NC_037644.1	13518514	13527808	-	5618	protein_coding	actin cytoskeleton-regulatory complex protein PAN1%2C transcript variant X1 && - && -
408830	35007.4977716487	34753.2930045986	31538.2261762958	5533.26629537996	4685.44586427367	6014.07201635834	33766.338984181	5410.92805867066	2.64170443415477	1.42138332040395e-60	3.53324307156414e-58	LOC408830	NC_037642.1	5857952	5893595	+	18936	protein_coding	obscurin%2C transcript variant X1 && sp|A8DYP0|OBSCN_DROME Obscurin OS=Drosophila melanogaster OX=7227 GN=Unc-89 PE=1 SV=1 && PF00621:RhoGEF domain|PF00069:Protein kinase domain|PF00041:Fibronectin type III domain|PF07679:Immunoglobulin I-set domain
724865	393.657393362397	492.184427372476	395.05678328373	5714.85771519447	5049.05119165837	3836.84477500697	426.966201339534	4866.91789395327	-3.51058	1.59043044256524e-60	3.8675119414206e-58	LOC724865	NC_037652.1	818668	904370	-	3071	protein_coding	ABC transporter G family member 20%2C transcript variant X1 && sp|Q55EH8|ABCGN_DICDI ABC transporter G family member 23 OS=Dictyostelium discoideum OX=44689 GN=abcG23 PE=3 SV=2 && PF00005:ABC transporter|PF12698:ABC-2 family transporter protein
412694	1931.94936127084	2631.32415278039	2034.02137580376	16626.7447097253	16866.224331661	19164.1225271632	2199.09829661833	17552.3638561831	-2.99661	1.81444211900657e-60	4.31837224323564e-58	LOC412694	NC_037645.1	12327215	12338293	-	1685	protein_coding	uncharacterized LOC412694 && sp|Q9XSK2|CD63_BOVIN CD63 antigen OS=Bos taurus OX=9913 GN=CD63 PE=2 SV=4 && PF00335:Tetraspanin family
100578955	11093.5681583318	7091.89413225268	8173.98063830221	879.839717939944	783.592493509423	800.28491214127	8786.48097629558	821.239041196879	3.41942443326625	1.32155939696031e-58	3.07978404466626e-56	LOC100578955	NC_037641.1	2619808	2633341	-	6194	protein_coding	myosin-7%2C transcript variant X3 && - && -
410539	1509.52469685504	1242.7458649276	1158.64375529017	11443.7741209552	12351.0746333776	16574.8176544423	1303.63810569094	13456.5554695917	-3.36741	4.74825836051911e-58	1.08395955144422e-55	LOC410539	NC_037651.1	9021020	9028505	+	2360	protein_coding	protein 5NUC && sp|Q9XZ43|5NTD_LUTLO Protein 5NUC OS=Lutzomyia longipalpis OX=7200 GN=5NUC PE=1 SV=1 && PF02872:5'-nucleotidase, C-terminal domain|PF00149:Calcineurin-like phosphoesterase
726054	1991.75500372397	1359.25328976457	1494.96307918879	14027.0585125099	13201.4048135589	13479.2100822036	1615.32379089244	13569.2244694241	-3.07022	6.3482248031467e-58	1.42022485295998e-55	LOC726054	NC_037643.1	4832684	4834188	+	1026	protein_coding	transport and Golgi organization 2 homolog && sp|P54797|TNG2_MOUSE Transport and Golgi organization 2 homolog OS=Mus musculus OX=10090 GN=Tango2 PE=1 SV=1 && PF05742:Transport and Golgi organisation 2
725125	227.110034632152	287.702008270868	218.844405128397	2251.73360569983	1884.76432359535	2235.01861648245	244.552149343806	2123.83884859254	-3.11747	7.04904790061489e-58	1.5460911728682e-55	LOC725125	NC_037641.1	12835620	12838646	+	2317	protein_coding	coiled-coil domain-containing protein 85C && sp|Q5SP85|CC85A_MOUSE Coiled-coil domain-containing protein 85A OS=Mus musculus OX=10090 GN=Ccdc85a PE=1 SV=1 && PF10226:CCDC85 family
725331	1427.76508438746	1447.22828402921	1469.38386300495	244.855527362781	211.719557717671	214.833155378583	1448.12574380721	223.802746819678	2.69362790930435	2.98398876417743e-57	6.41901890694014e-55	LOC725331	NC_037645.1	2836803	2842562	+	4144	protein_coding	protein hairy%2C transcript variant X1 && sp|Q9HCC6|HES4_HUMAN Transcription factor HES-4 OS=Homo sapiens OX=9606 GN=HES4 PE=1 SV=1 && PF00010:Helix-loop-helix DNA-binding domain|PF07527:Hairy Orange
551320	6039.61285431769	4564.39632405489	5288.26610141434	623.26861510526	678.883364420793	773.90189305969	5297.42509326231	692.017957528581	2.93671268240308	1.52901338162273e-56	3.22708371449658e-54	LOC551320	NC_037638.1	24577935	24610093	+	7092	protein_coding	schwannomin-interacting protein 1 homolog%2C transcript variant X1 && sp|B3KU38|IQIP1_HUMAN IQCJ-SCHIP1 readthrough transcript protein OS=Homo sapiens OX=9606 GN=IQCJ-SCHIP1 PE=1 SV=2 && -
724439	206.670131515258	107.789182162088	129.790837673552	2558.6816830637	2402.55672018748	2453.62077458697	148.083383783633	2471.61972594605	-4.05886	2.16707616008952e-55	4.48905813458544e-53	LOC724439	NC_037645.1	12387152	12393402	+	3965	protein_coding	uncharacterized LOC724439 && - && PF02995:Protein of unknown function (DUF229)
[truncated: 3,536 more rows]

## Sheet: Jan vs  Jul 
Table S3C The DEGs between January and July
gene_id	Jan1	Jan2	Jan3	Jul1	Jul2	Jul3	Jan	Jul	log2FoldChange	pvalue	padj	gene_name	gene_chr	gene_start	gene_end	gene_strand	gene_length	gene_biotype	gene_description
[truncated: 2,232 more rows]

## Sheet: Feb vs Jul 
Table S3D The DEGs between Februar and July
[truncated: 3,064 more rows]
