# Supplementary material for: Transcriptomic Analysis of the Cold Resistance Mechanisms During Overwintering in Apis mellifera
Source: Insects. 2026 Jan 1;17(1):59. doi: 10.3390/insects17010059 (PMC12841635; doi:10.3390/insects17010059)
Supplement: Supplementary file 1 [file insects-17-00059-s001.zip › Table S4. Shared DEGs between four overwintering intervals and the summer breeding period.xlsx]

## Sheet: Sheet1
Table S4 Shared DEGs between 4 overwintering intervals and the summer breeding period
gene_id	Jul1	Jul2	Jul3	Nov1	Nov2	Nov3	Dec1	Dec2	Dec3	Jan1	Jan2	Jan3	Feb1	Feb2	Feb3	gene_name	gene_chr	gene_start	gene_end	gene_strand	gene_length	gene_biotype	gene_description	Family
406147	19.569685083014	16.8263809901684	20.4304755414948	0.982434184617034	0.547775426117155	0.388999415443444	0.697996497710593	0.516822873087974	0.178385539382861	0.183109597270819	0.0748482477985658	0.357196457764258	1.23618091573749	0.42930007005127	0.154901319307581	LOC406147	NC_037652.1	2619834	2629981	-	3398	protein_coding	short-chain dehydrogenase/reductase && sp|D2WKD9|SDR1_AEDAE Farnesol dehydrogenase OS=Aedes aegypti OX=7159 GN=SDR-1 PE=1 SV=2 && PF00106:short chain dehydrogenase	-
102654936	0.398613437987814	0.293730151316905	0.429329923052063	49.991922182544	42.2023328461319	51.3503528983285	63.0214266372806	30.1106971805909	41.389196622944	255.912373505974	54.9630299743516	184.743481020617	47.3560456631115	71.3855086975861	103.395685656604	LOC102654936	NC_037649.1	8076362	8079675	+	683	protein_coding	uncharacterized LOC102654936 && - && -	-
412986	11.6690778997234	14.5849100655022	19.6971693786536	132.540866963081	108.963102433366	179.536692507837	142.678851429182	233.204421909901	183.559148463839	347.79787843089	89.9820333809388	246.55435300936	90.1296894923171	212.850397697344	310.935867875366	LOC412986	NC_037643.1	15066032	15072835	-	1779	protein_coding	putative fatty acyl-CoA reductase%2C transcript variant X1 && sp|A1ZAI5|FACR1_DROME Putative fatty acyl-CoA reductase CG5065 OS=Drosophila melanogaster OX=7227 GN=CG5065 PE=3 SV=1 && PF03015:Male sterility protein|PF07993:Male sterility protein	-
100577030	3.64966154487178	2.70382044370064	3.09082734063184	12.8277265320055	12.3150338328974	13.8326678188018	11.0731114622271	5.37591065741724	9.29336941527094	8.66604605603217	28.2544836723963	9.98339642756696	5.70884574745154	6.70848387387045	7.90006217918856	LOC100577030	NC_037651.1	7454837	7503623	-	4625	protein_coding	QRFP-like peptide receptor%2C transcript variant X4 && sp|C3ZQF9|QRFPR_BRAFL QRFP-like peptide receptor OS=Branchiostoma floridae OX=7739 GN=QRFPR PE=3 SV=1 && PF00001:7 transmembrane receptor (rhodopsin family)	-
411202	72.9091713318925	74.1225026668665	70.3425469678897	22.8391823538924	19.8353711038638	16.2553917539544	9.84337785395099	5.1973005676771	5.21624193514904	15.9411027764275	13.8278867738772	11.8658486181923	8.49624342976536	11.4845249695873	14.1596223381781	LOC411202	NC_037641.1	10513758	10515610	-	1236	protein_coding	1%2C5-anhydro-D-fructose reductase && sp|P80276|ALDR_PIG Aldo-keto reductase family 1 member B1 OS=Sus scrofa OX=9823 GN=AKR1B1 PE=1 SV=2 && PF00248:Aldo/keto reductase family	-
409798	1966.90622559442	1495.07947662801	1735.43798995648	368.971255504749	496.579160987761	411.259119731473	31.8435050358321	19.8888887962151	29.3236868053964	33.7028472910048	40.5118279731103	20.3195351029512	71.4735208002012	39.0739724473451	19.9732803819682	Fabp	NC_037638.1	5372582	5374100	+	560	protein_coding	FABP-like protein && - && PF14651:Lipocalin / cytosolic fatty-acid binding protein family	-
727313	2.17703799663864	2.30038393098339	2.83145286609109	11.4871644144652	11.7467155556215	12.6571379301985	8.34970061081481	11.2120505883601	10.4755873039575	10.2011310680726	16.1472379005759	9.94980038461681	12.0232795375156	10.3273362332398	10.7208633382569	LOC727313	NC_037651.1	10444860	10462947	-	1657	protein_coding	uncharacterized LOC727313%2C transcript variant X1 && - && PF00431:CUB domain	-
102655356	0.931947665948233	0.76303702019415	0.903385795413406	6.33516532674256	5.31568959575138	5.44976759023914	1.40326121122979	2.5311645094808	1.63478752265435	6.64993160044402	17.1800471067503	6.60150462414657	2.6018879924967	4.50693480837732	5.94581396824612	LOC102655356	NC_037643.1	15511589	15522815	-	2191	protein_coding	thyrotropin-releasing hormone receptor && sp|Q8ITC7|CAPAR_DROME Neuropeptides capa receptor OS=Drosophila melanogaster OX=7227 GN=CapaR PE=2 SV=3 && PF00001:7 transmembrane receptor (rhodopsin family)	-
411353	629.330683112187	875.768815570535	1187.59096665046	182.995403227233	114.576083336712	104.898883647662	4.37657695915228	3.12484719351056	5.84386640961637	1.03332025638996	0.325837596323949	0.611916090723907	8.07221738756241	3.99332504252455	1.93558661604057	LOC411353	NC_037645.1	8577142	8579600	-	1405	protein_coding	lipase 3 && sp|O46107|LIP1_DROME Lipase 1 OS=Drosophila melanogaster OX=7227 GN=Lip1 PE=2 SV=2 && PF04083:Partial alpha/beta-hydrolase lipase region	-
100577303	3.50759549061934	2.73245134926697	2.11512651675737	0.224656090213826	0.221736026153876	0.418855574714136	0.893677995530701	0.847837389412341	0.569797317833458	0.294015704801704	0.449623760474814	0.387985489772457	0.50039821210283	0.439791893234003	0.292614344567023	LOC100577303	NC_037640.1	3836772	3847322	+	5996	lncRNA	uncharacterized LOC100577303%2C transcript variant X7 && - && -	-
724308	5794.56667560747	5210.26511586533	6014.4586980056	1846.49091891797	1307.78741665367	1072.58795722597	32.3869852680702	0.712509577210263	11.0151238519855	1.18531258619655	1.56846273993967	0.914133022293556	12.569407185846	5.36901596626506	1.56236770164273	LOC724308	NC_037643.1	3055301	3069901	+	1881	protein_coding	serine protease 53 && sp|P35041|TRY7_ANOGA Trypsin-7 OS=Anopheles gambiae OX=7165 GN=TRYP7 PE=2 SV=2 && PF00089:Trypsin	-
411392	182.573180062535	167.20412599018	206.303491485069	39.3894003353284	59.8830073436656	40.1694397272259	21.2747555196292	21.7730945925551	19.2605153978763	19.4087258124411	23.8611230878374	19.0507911840833	27.7821223337266	26.2616735108062	29.9173517741842	LOC411392	NC_037645.1	6605423	6609406	-	2944	protein_coding	protein Red && sp|O02467|ASPG_SPOFR N(4)-(Beta-N-acetylglucosaminyl)-L-asparaginase (Fragment) OS=Spodoptera frugiperda OX=7108 PE=1 SV=1 && PF07808:RED-like protein N-terminal region|PF01112:Asparaginase|PF07807:RED-like protein C-terminal region	-
727522	6653.13413139039	4902.80326821649	4015.32446269332	314.349250889568	713.968443880895	210.168967681039	5.18553201024676	38.8022102182749	16.1219459110528	0.829218328311863	0.861339271561897	0.951515807057815	9.20156522675967	11.3743083072716	13.9676277985202	LOC727522	NC_037638.1	13311175	13319041	-	2126	protein_coding	uncharacterized LOC727522 && - && PF06757:Insect allergen related repeat, nitrile-specifier detoxification	-
100576196	1.00913584259474	0.77568908702472	0.748041677154487	5.36837398541293	5.37099190107791	3.12797689148478	4.7461583860404	3.4904985226437	2.77302772028644	2.57760374563898	3.79305539589561	2.01568906081643	3.72627948368257	3.56229948237904	2.61662453614235	LOC100576196	NC_037642.1	8678387	8837618	+	11466	protein_coding	uncharacterized LOC100576196%2C transcript variant X2 && - && -	-
725087	1419.77160601287	750.935563310347	138.838246175704	0.48371617369171	1.28391639357327	3.27515759424371	0.362761745139392	0.117445604410683	0	1.48238503381411	0	0.931778201530218	0.304994935681684	0.142582507871588	0	LOC725087	NC_037650.1	10762729	10766334	-	1574	protein_coding	probable cytochrome P450 6a14 && sp|P33270|CP6A2_DROME Cytochrome P450 6a2 OS=Drosophila melanogaster OX=7227 GN=Cyp6a2 PE=2 SV=2 && PF00067:Cytochrome P450	-
100578731	355.840269903518	425.734672605667	490.636430613758	147.272917378945	146.276642402484	111.297936052997	15.214632140403	4.97394272678271	8.95503961145823	2.58698317930844	1.08767361091743	2.55929267662418	35.6710381315322	21.3547539533492	2.93878238314761	LOC100578731	NC_037647.1	10054932	10056782	+	1403	protein_coding	uncharacterized LOC100578731 && - && PF16984:Group 7 allergen	-
409018	2.4994496494763	2.38890250220424	2.66916145281941	5.6657553935427	5.78576040152403	6.17212567798549	14.3352965721621	11.5479388076286	15.8961779584587	8.60721459861746	6.71257148562653	8.08246775583122	14.0762629592939	10.1791506333937	7.02649971850991	Para	NC_037646.1	6440200	6501762	-	16012	protein_coding	sodium channel protein paralytic%2C transcript variant X2 && sp|P35500|SCNA_DROME Sodium channel protein para OS=Drosophila melanogaster OX=7227 GN=para PE=2 SV=3 && -	-
408536	6.36732988708623	5.01825525708653	4.73645054313141	19.7478406119039	27.5659203250025	16.8977477164369	12.8539199162181	14.4269113369585	12.7578849300626	44.2605233848823	18.4410231370748	33.9290524546248	18.6922637952155	28.7233621639767	35.1690341571807	LOC408536	NC_037652.1	5288728	5342670	-	8915	protein_coding	angiotensin-converting enzyme%2C transcript variant X5 && sp|Q10751|ACE_CHICK Angiotensin-converting enzyme (Fragment) OS=Gallus gallus OX=9031 GN=ACE PE=2 SV=1 && PF01401:Angiotensin-converting enzyme	-
410550	84.5312629579574	75.7193876139508	107.675858317167	30.6386019070725	31.9675535074099	27.5268352948795	54.5932844956227	39.8451936142981	34.3989935962728	22.8997832545289	51.0971518109653	20.3004557272676	47.360244160532	35.5320558405254	31.5733380023159	LOC410550	NC_037651.1	9440653	9443049	-	1988	protein_coding	aminomethyltransferase%2C mitochondrial && sp|P48728|GCST_HUMAN Aminomethyltransferase, mitochondrial OS=Homo sapiens OX=9606 GN=AMT PE=1 SV=1 && PF01571:Aminomethyltransferase folate-binding domain|PF08669:Glycine cleavage T-protein C-terminal barrel domain	-
725331	3.43272637744007	2.96924513966361	3.02501989038487	8.38082806713536	8.39297398825665	8.64414149870702	19.9896320388694	20.3639738375512	20.6244504966306	8.19548744268197	9.94260715616876	6.5413	13.5249135757907	15.7595647708627	16.9566482098108	LOC725331	NC_037645.1	2836803	2842562	+	4144	protein_coding	protein hairy%2C transcript variant X1 && sp|Q9HCC6|HES4_HUMAN Transcription factor HES-4 OS=Homo sapiens OX=9606 GN=HES4 PE=1 SV=1 && PF00010:Helix-loop-helix DNA-binding domain|PF07527:Hairy Orange	bHLH
107965147	12.5705975618826	11.9818467474849	14.0538814578351	45.195256577908	31.6882610309105	47.3966995822833	161.358386851848	143.418190430579	141.893083309536	51.5038818833982	78.6170716243545	48.2823580325826	89.6054271470913	76.3899786795069	68.3566085068635	LOC107965147	NC_037648.1	12650293	12660310	+	5983	protein_coding	uncharacterized LOC107965147 && - && -	-
413768	10.752107006048	9.61798156543173	10.4571508490397	3.67661139051509	3.77738332200757	4.07752710771709	0.970868167804874	0.476722542512857	1.28302041537427	0.290350766750138	0	0.208671651055621	0.742801547599645	0.413396823220379	0.0646373272186808	LOC413768	NC_037646.1	8256011	8260771	-	3393	protein_coding	2-oxoglutarate dehydrogenase%2C mitochondrial && sp|O61199|ODO1_CAEEL 2-oxoglutarate dehydrogenase, mitochondrial OS=Caenorhabditis elegans OX=6239 GN=ogdh-1 PE=1 SV=2 && PF02779:Transketolase, pyrimidine binding domain|PF00676:Dehydrogenase E1 component|PF16870:2-oxoglutarate dehydrogenase C-terminal|PF16078:2-oxoglutarate dehydrogenase N-terminus	-
726481	369.019998019862	373.033747483754	431.169173282594	149.454389829526	178.848998217521	148.952646681455	36.3581959110789	7.28042084054029	14.7198060087767	14.5607664797808	7.91373014033361	10.6886321637442	60.1839016000544	28.4373975802245	4.50646132711611	LOC726481	NC_037643.1	17778197	17781351	-	1022	protein_coding	inositol monophosphatase 2 && sp|P54927|IMP2_SOLLC Inositol monophosphatase 2 OS=Solanum lycopersicum OX=4081 GN=IMP2 PE=1 SV=1 && PF00459:Inositol monophosphatase family	-
408677	18.0109359031849	14.2536495516523	18.4333160410261	41.3598414769328	41.8072356626296	44.6143536112928	58.0948530649049	68.4315879851564	53.5435201040339	109.875392119195	52.2866670272623	65.171790692694	117.941773801632	109.012562458593	124.507856182578	LOC408677	NC_037639.1	14687041	14722203	-	16552	protein_coding	titin%2C transcript variant X1 && - && -	-
726591	27.9846002550545	25.8414970156848	28.939620422037	11.3159671996856	7.27838879012849	8.00642369794663	4.93776069045243	3.72057409257303	4.94328160386752	1.75916131301746	0.994521882077505	2.23929040608077	5.76267673975101	3.14569070881444	1.53860627101001	LOC726591	NC_037638.1	20557814	20564060	-	3478	protein_coding	coiled-coil domain containing 13-like && - && -	-
100577548	37.8789984612841	32.979751883224	36.1936145616987	12.2827288509032	6.33178303428647	7.91696312579054	5.08546154737106	3.60935165646713	4.27356521130333	2.88845139157458	2.16691195953283	2.95538938860085	5.11262127846965	3.64644445922934	1.89250045319342	LOC100577548	NC_037641.1	12043518	12045656	+	1831	protein_coding	tubulin beta chain%2C transcript variant X1 && sp|O17449|TBB1_MANSE Tubulin beta-1 chain OS=Manduca sexta OX=7130 PE=2 SV=1 && PF03953:Tubulin C-terminal domain|PF00091:Tubulin/FtsZ family, GTPase domain	-
726463	160.547170780881	178.573270093627	216.608812082162	51.6801088511079	56.9225572523357	30.2889410169161	5.78270547176434	1.85788	6.36890975099501	4.68999807683097	6.79929005439137	4.9302385116351	17.369078427605	11.8979012611218	2.5127484867176	LOC726463	NC_037643.1	17770015	17774820	-	995	protein_coding	inositol monophosphatase 2 && sp|P20456|IMPA1_BOVIN Inositol monophosphatase 1 OS=Bos taurus OX=9913 GN=IMPA1 PE=1 SV=1 && PF00459:Inositol monophosphatase family	-
107965199	4.7837604499377	3.55549687169448	3.04338004995263	12.1783250033649	12.2204	13.6867258031844	14.6833451153496	9.50888114152077	14.2277438436562	6.2688919830879	10.5586727772127	8.34289821949769	21.000528479662	22.0256743487154	23.8482502345743	LOC107965199	NC_037648.1	10467257	10471396	+	2746	protein_coding	UDP-glucuronosyltransferase 1-1%2C transcript variant X4 && sp|A0A291PQF1|UGT5_DACCO UDP-glycosyltransferase UGT5 OS=Dactylopius coccus OX=765876 GN=UGT5 PE=1 SV=1 && -	-
102654111	11.7467830740694	10.5042447409915	11.661816321582	4.04313531842551	4.44284899531191	3.63682344933593	2.32903454057939	8.32283357719724	3.99710487558912	3.99448838481913	5.19101616688179	4.25026260349207	4.50283293612091	4.57494414514137	4.19100151969184	LOC102654111	NC_037652.1	7719771	7722791	-	1999	protein_coding	platelet glycoprotein V%2C transcript variant X1 && - && PF13855:Leucine rich repeat	-
102655391	5.98847	3.83281666529861	3.13282411799742	0.647798416776755	0.561490466952064	0.3544347279844	1.45744444955179	1.23146646696178	0.277048339879775	0.364961025698315	0.511481842170994	0.127131888248172	0.54305659362327	0.47954031493564	0.749792995736697	LOC102655391	NC_037638.1	5606928	5609698	+	1989	protein_coding	dihydrolipoyl dehydrogenase%2C mitochondrial && sp|P09622|DLDH_HUMAN Dihydrolipoyl dehydrogenase, mitochondrial OS=Homo sapiens OX=9606 GN=DLD PE=1 SV=2 && PF02852:Pyridine nucleotide-disulphide oxidoreductase, dimerisation domain|PF07992:Pyridine nucleotide-disulphide oxidoreductase	-
102653764	22.1423696168159	32.7932767975056	44.8777054903131	6.85157245926096	6.98855099045694	6.91978425963294	10.2766395562146	6.66560269263513	11.2152631087581	8.39247430076796	12.6351998823803	5.91640024934931	8.3664656455085	7.91241519643806	9.84103306904415	LOC102653764	NC_037642.1	12616987	12618367	+	624	protein_coding	waprin-Thr1 && - && PF00095:WAP-type (Whey Acidic Protein) 'four-disulfide core'	-
409143	11.4533445269367	21.7396334369424	40.2796531079604	2.40201862775221	3.07924739277658	3.24209975208227	0.105963994961381	5.01729322099436	1.4291383211639	0.562912917544851	1.81009968819687	0.518541681222611	0.289542840025917	0.0676793930608804	0.185187112035089	LOC409143	NC_037641.1	12179118	12181902	-	1658	protein_coding	venom serine protease 34%2C transcript variant X1 && sp|Q8MQS8|SP34_APIME Venom serine protease 34 OS=Apis mellifera OX=7460 PE=2 SV=1 && PF00089:Trypsin|PF00431:CUB domain	-
410992	92.4980201504304	86.7742849832671	76.4356925388783	34.6769476871318	39.1802989667262	35.2118546827541	22.2124129999848	29.8160292487765	26.6636684526229	32.1570431208498	35.887343725544	25.2075943855503	23.6659090662286	22.3023671547695	24.0082000747283	LOC410992	NC_037641.1	12065830	12067267	-	961	protein_coding	ubiquitin-conjugating enzyme E2 C && sp|Q9VTY6|UBE2C_DROME Ubiquitin-conjugating enzyme E2 C OS=Drosophila melanogaster OX=7227 GN=vih PE=1 SV=1 && PF00179:Ubiquitin-conjugating enzyme	-
409872	15.9016495074327	13.9583373075391	13.0480728082078	30.8947869583705	34.8383246543685	33.7396624046415	29.1508643999116	41.1003835093456	33.4728901472255	42.797013396556	38.7795375424793	40.840898289652	29.0907554318784	34.0293777559355	36.1096895453729	LOC409872	NC_037640.1	6901482	6917270	-	3253	protein_coding	TRPL translocation defect protein 14%2C transcript variant X1 && sp|Q7K556|TTD14_DROME TRPL translocation defect protein 14 OS=Drosophila melanogaster OX=7227 GN=Ttd14 PE=1 SV=1 && PF13521:AAA domain	-
409042	1.54689192128226	1.39525469790971	2.51279573816127	15.2745179460486	7.56900386433263	8.58559199146768	21.731936218503	17.0808966367059	17.8208144739984	38.8879007203901	11.143710540945	29.6014475942578	18.2661455616313	14.1101700342929	12.8941208672581	Crzr	NC_037638.1	10198903	10212094	+	2684	protein_coding	corazonin receptor%2C transcript variant X1 && sp|Q8BZP8|NPSR1_MOUSE Neuropeptide S receptor OS=Mus musculus OX=10090 GN=Npsr1 PE=2 SV=1 && PF00001:7 transmembrane receptor (rhodopsin family)	-
727260	1.07532050780725	1.51780186334694	1.51705648544415	4.41792780554355	3.97616213179406	4.30410166150515	4.03645245915585	9.71807495374842	7.6882023989561	5.86116409018193	3.16927533980719	9.52043015415531	7.93159893984214	7.67808708526791	6.83222589573158	LOC727260	NC_037644.1	1406172	1411159	-	4494	protein_coding	uncharacterized LOC727260 && - && -	-
551579	18.9301683439543	17.4149872746476	16.9546915877664	8.42533298477409	7.68978902877029	6.71230377042331	4.26097601059481	4.34702528977459	2.64243412920374	10.0220140058942	5.32873141051609	9.32738198914107	6.6847442219853	5.96038010035829	7.19992112191647	LOC551579	NC_037651.1	5522474	5526445	-	2711	protein_coding	band 4.1-like protein 5%2C transcript variant X1 && sp|Q8BGS1|E41L5_MOUSE Band 4.1-like protein 5 OS=Mus musculus OX=10090 GN=Epb41l5 PE=1 SV=1 && PF09380:FERM C-terminal PH-like domain|PF00373:FERM central domain|PF08736:FERM adjacent (FA)|PF09379:FERM N-terminal domain	-
726803	162.362558056861	142.724857143287	117.200286529974	541.165243222568	355.297253776305	665.991252809891	1943.46512512637	775.431077898018	1192.98223135514	924.790730138398	1151.77699257437	1001.95388623221	2158.09875292042	3372.75476063179	4714.88	LOC726803	NC_037639.1	10308332	10309331	+	633	protein_coding	uncharacterized LOC726803%2C transcript variant X1 && - && -	-
677674	179.11380141163	95.8674357526174	42.9927111290895	4.84387613146228	12.2623245693549	10.4906350291811	0	2.89566700097767	2.76215111789911	1.29951213769056	0	0.126749536704569	0.451186117258431	0.421851254492255	1.86884494802041	Obp13	NC_037652.1	1917639	1919322	+	399	protein_coding	odorant binding protein 13 && - && PF01395:PBP/GOBP family	-
409626	4.51811687500856	1237.97775272692	2553.9573801448	0.418036159551283	0.569391525832393	0.377393294411655	0.470257772071654	0.0659740832770929	0.707986057414398	0.0370096604524294	0	0	1.58478721129817	0.921087071728627	0.313082728412539	LOC409626	NC_037643.1	5476590	5479957	-	1401	protein_coding	chymotrypsin-2 && sp|P35035|TRY1_ANOGA Trypsin-1 OS=Anopheles gambiae OX=7165 GN=TRYP1 PE=2 SV=3 && PF00089:Trypsin	-
413366	0.723688240694395	0.481200925586685	0.598369070072669	1.74864018203968	2.23896660476815	2.35659029395717	4.91534777142898	4.67558632865842	4.97725629347604	1.9824712929451	4.97687872889676	2.82983212765643	2.41036406880774	2.67545486846489	2.7511468055363	LOC413366	NC_037642.1	7226738	7263231	-	9311	protein_coding	homeobox protein SIX1%2C transcript variant X1 && sp|Q6NZ04|SIX1B_DANRE Homeobox protein six1b OS=Danio rerio OX=7955 GN=six1b PE=1 SV=1 && PF16878:Transcriptional regulator, SIX1, N-terminal SD domain|PF00046:Homeodomain	Homeobox
726294	20.6466613825968	22.0447070206439	34.1898048530681	8.46451943785157	8.42884385651829	7.8419115242492	8.64461773379814	5.94383850370218	5.63756029966142	5.82665958612319	1.73466101539788	5.1082245080004	6.99668189046389	5.1751106153561	4.97179236682633	LOC726294	NC_037648.1	16169681	16173344	-	3079	protein_coding	orcokinin peptides && sp|P85832|ORCK1_APIME Orcokinin peptides OS=Apis mellifera OX=7460 PE=1 SV=1 && -	-
102655594	6.07872008038386	11.3264086382073	19.1288799291472	2.10016501726397	0.971509844278842	0.586283121387254	0.287266621883916	0.15634250790123	0.173989356614619	0.0116938507654158	0	0.1938976336191	0.189469677567704	0	0.0296771923211074	LOC102655594	NC_037638.1	24558219	24562881	-	4434	lncRNA	uncharacterized LOC102655594 && - && -	-
100578337	0.603127141441075	0.578953756186016	0.627203003293516	1.53903558931644	1.71709415548384	1.88934007522897	1.73129388650923	2.48537770800557	2.43588643553737	6.50112117699467	2.57494744289478	3.66755167888852	2.84208651679035	4.92029463288568	4.64183570690263	LOC100578337	NC_037645.1	2974041	3050843	+	9818	protein_coding	uncharacterized LOC100578337%2C transcript variant X3 && sp|O94818|NOL4_HUMAN Nucleolar protein 4 OS=Homo sapiens OX=9606 GN=NOL4 PE=1 SV=2 && -	-
100578548	3.13655504776126	5.95792432886219	7.54476444269794	0.629751246807901	0.49014901855065	0.84601895396622	1.38310684513916	0.461438547897732	0	0.159295036233037	0.546955582837692	0.155370399831407	0	0.301646327136935	0.168444278996147	LOC100578548	NC_037649.1	9158014	9160220	-	1302	protein_coding	uncharacterized LOC100578548 && - && PF16077:Spaetzle	-
410729	363.498976275713	384.051164076636	483.166919652966	142.441717012079	153.999771608423	86.1986869525007	4.6850214305592	0.504161949115675	1.80343357534104	0.659915891012681	0	0.42910479517074	3.45499187367289	1.36015071145382	0.770923525616549	LOC410729	NC_037638.1	10476644	10478968	+	1650	protein_coding	putative serine protease K12H4.7 && sp|Q9QXE5|TSSP_MOUSE Thymus-specific serine protease OS=Mus musculus OX=10090 GN=Prss16 PE=2 SV=1 && PF05577:Serine carboxypeptidase S28	-
412458	947.484677758252	809.545795475892	848.300569285823	340.67684590033	360.744691396732	441.458	102.678464338362	88.5745357195088	90.589564923879	219.639496235611	488.849759277003	223.282912237877	185.761540377126	151.138618730519	117.934505526274	LOC412458	NC_037638.1	6481220	6485582	+	983	protein_coding	farnesol dehydrogenase && sp|Q71R50|DHR11_CHICK Dehydrogenase/reductase SDR family member 11 OS=Gallus gallus OX=9031 GN=DHRS11 PE=2 SV=1 && PF00106:short chain dehydrogenase	-
724386	15192.6003858204	12700.1303517954	12599.6885779614	2605.60624781227	2069.24552651254	524.668034633151	13.3358568855136	6.3527959600301	9.2396458353953	4.62112012588725	0.768381710028782	3.51414047836201	20.1234460697469	13.6451675414542	2.3852931254101	LOC724386	NC_037642.1	6879277	6880564	+	662	protein_coding	NPC intracellular cholesterol transporter 2 && - && PF02221:ML domain	-
409162	1321.36096407422	780.346494262552	500.357556777426	123.420121050696	182.448981650384	202.403689594263	9.69746920600208	7.06408981012962	4.45481308522309	4.79053849454082	4.66510009682556	3.64181039767869	14.3496802075888	8.19486183573779	4.97629257598482	LOC409162	NC_037644.1	13462293	13466703	+	1472	protein_coding	retinoid-inducible serine carboxypeptidase && sp|Q920A6|RISC_RAT Retinoid-inducible serine carboxypeptidase OS=Rattus norvegicus OX=10116 GN=Scpep1 PE=2 SV=1 && PF00450:Serine carboxypeptidase	-
100578144	28.3547315667004	34.1858000506188	34.1464148407056	13.2137761611876	6.87407243658195	6.63154727870856	3.09436459114445	0.121086931010315	1.57213439610031	0.498127403696409	0	0.500577646269047	7.2149060363576	3.57707758066839	0.217079806189271	LOC100578144	NC_037639.1	11777012	11782855	-	3435	protein_coding	mitotic apparatus protein p62 && - && PF15998:Domain of unknown function (DUF4773)	-
412838	3.29099332257873	2.75516629029867	2.99751650916974	6.39209264600445	7.92095140472796	8.87789561424731	5.18296884589907	8.90957839181412	6.6139605452754	16.3483960739949	18.505670699182	14.2551254832257	4.85137311405365	9.94419888154783	14.2117946645279	LOC412838	NC_037645.1	6752255	6892488	-	6432	protein_coding	alpha-mannosidase 2%2C transcript variant X2 && sp|O18497|MAN2_SPOFR Alpha-mannosidase 2 OS=Spodoptera frugiperda OX=7108 PE=1 SV=1 && -	-
102654141	3.68116702844859	2.75025194638677	2.8497227160105	0.39594500926063	0.62918565564375	0.620572776374095	1.90535202545629	0.494694119085334	0.527765381203089	0.292115686162555	0.65911999531821	0.0854756030621795	0.405686221489834	0.727010133798201	1.01317098607012	LOC102654141	NC_037643.1	8977917	8980593	-	1775	lncRNA	uncharacterized LOC102654141 && - && -	-
410894	23782.9900244026	21148.7919069094	25162.9008919823	9880.89509936682	8603.04576386291	5399.74193046552	546.343141013657	6.49505934446321	250.325245403644	59.978455885863	3.68441106666125	41.2785558752084	606.110747936815	290.903152432936	8.10870727875897	LOC410894	NC_037639.1	5729391	5731286	-	925	protein_coding	chymotrypsin-1 && sp|Q7SIG2|CTR1_SOLIN Chymotrypsin-1 OS=Solenopsis invicta OX=13686 PE=1 SV=1 && PF00089:Trypsin	-
726710	2.13783257279684	1.64533989223469	1.78449204177097	4.48391788804919	6.29877732025058	8.07288757644092	4.36863992837774	11.3767993817917	9.5555571407886	15.8245577768965	15.1116075242593	12.9791625113972	6.77747563837265	12.0495094682238	15.1203838398209	Dll	NC_037650.1	6443136	6519079	+	7641	protein_coding	distal-less%2C transcript variant X1 && sp|P20009|DLL_DROME Homeotic protein distal-less OS=Drosophila melanogaster OX=7227 GN=Dll PE=2 SV=3 && -	Homeobox
100578232	69.2573365458302	91.7805641639166	132.172200683512	22.920905703656	29.4972473127374	31.8711438295446	17.485846685412	12.9102199520512	21.1198323937824	18.5430385801231	41.5309795794369	19.041680398771	49.6420417732289	37.5555783486438	33.9774615436472	LOC100578232	NC_037644.1	12118266	12120756	-	741	protein_coding	notch homolog 2 N-terminal-like protein && - && -	-
725225	15.4021468996737	21.3869745035708	27.0889912779882	7.1628541093762	6.74764335609721	7.00245	2.24062911778706	5.41037103667302	3.89230268059217	1.22081048697104	6.6203446511296	2.81145228079493	1.29513137256197	1.94481981224062	2.26629714179015	LOC725225	NC_037638.1	11527170	11528989	+	1529	protein_coding	ninjurin-2 && sp|Q8MPP0|NIJA_DROME Ninjurin-A OS=Drosophila melanogaster OX=7227 GN=NijA PE=1 SV=1 && PF04923:Ninjurin	-
724779	125.494406995188	125.397061946593	135.293463283437	687.550335736351	342.854022980919	335.878003475317	389.526563091325	188.671751207747	272.98573414461	793.342751569404	1540.14568192702	801.479894856944	288.835038641696	443.630551817204	549.623763442866	LOC724779	NC_037640.1	9906294	9916267	+	4558	protein_coding	protein artichoke%2C transcript variant X1 && - && PF13855:Leucine rich repeat	-
725217	195.871494726821	265.014482124965	266.70484991101	24.3873175903579	75.4105582175158	30.9056112539618	1.60861106045275	1.30623169539325	1.82074360213903	3.24065839336585	1.29597118990842	3.6238661330104	17.5102242776302	10.4752451040857	7.66552898885827	LOC725217	NC_037643.1	8502090	8505430	+	2512	protein_coding	uncharacterized protein PFB0145c%2C transcript variant X1 && - && PF01442:Apolipoprotein A1/A4/E domain	-
411273	0.677870749717197	0.370006811784297	0.135204877095426	5.05519979086446	3.07983897325749	2.6491658948644	1.18270436795978	3.27305433583028	2.9473303748811	14.5166195238048	2.08270840340594	10.7637988154688	4.69260190417511	4.28402319713252	3.41389518365028	LOC411273	NC_037645.1	7831736	7839080	-	2711	protein_coding	probable serine/threonine-protein kinase clkA%2C transcript variant X2 && - && PF01607:Chitin binding Peritrophin-A domain	-
551929	8.89376028742614	8.43789430192999	6.74816223351309	2.05128672848878	3.10442384672515	1.85976771868914	0.256392899348632	1.72242126755954	0.296928144420767	2.5843777757601	0.89079833810162	2.99759523985461	0.727530016647968	0.554259888030686	1.53628443625799	LOC551929	NC_037642.1	780710	783498	+	2227	protein_coding	CG30101-like && - && -	-
409095	0.463190321986975	0.278108963685432	0.443451550010675	1.79354107455725	2.55350034068759	3.69809758079716	2.6237005648453	4.66516586185488	2.77087095224106	3.46977110397432	9.25026997621114	2.1605884164079	7.64560036356905	9.22729842292983	15.4722406819685	LOC409095	NC_037648.1	11837338	11853963	-	2645	protein_coding	LIM domain-containing protein A%2C transcript variant X1 && sp|P29673|APTE_DROME Protein apterous OS=Drosophila melanogaster OX=7227 GN=ap PE=2 SV=1 && PF00412:LIM domain	-
409905	83.8335939733599	93.582691985757	123.518614270151	35.2025757546714	44.4422367988237	29.4093740318789	8.15421961905072	13.5082655052685	12.3939313951374	66.8804031778692	14.9173319769087	49.9356925354413	10.9369439417642	20.6692800795333	27.2787630593871	LOC409905	NC_037641.1	2735356	2751026	+	2063	protein_coding	2-acylglycerol O-acyltransferase 1 && sp|Q70VZ7|MOGT1_BOVIN 2-acylglycerol O-acyltransferase 1 OS=Bos taurus OX=9913 GN=MOGAT1 PE=2 SV=1 && PF03982:Diacylglycerol acyltransferase	-
724651	0.275699218375369	0.355525026188891	0.426857200077522	1.27512670176445	1.08381875070279	1.33855191258412	1.00075616000869	1.07639639769001	1.22765379812245	2.22497862349574	1.60327220655347	1.79886472225057	0.957085690255289	1.34939002544548	1.71564975790309	LOC724651	NC_037640.1	9870525	9903559	-	7900	protein_coding	amphoterin-induced protein 2-like%2C transcript variant X1 && - && PF13855:Leucine rich repeat	-
410038	0.772121566872907	0.572539079193624	0.690401479428542	2.0683931682935	2.09446382841292	2.44257551043305	2.51950264218322	2.49275278779369	3.39687830971771	3.5292101681176	1.07787244246289	2.44638542868103	5.40737676876099	4.09508132384144	3.06063831799969	LOC410038	NC_037641.1	10178645	10187901	+	4672	protein_coding	collagen alpha-1(I) chain && sp|Q91717|CO2A1_XENLA Collagen alpha-1(II) chain OS=Xenopus laevis OX=8355 GN=col2a1 PE=2 SV=2 && PF01410:Fibrillar collagen C-terminal domain|PF01391:Collagen triple helix repeat (20 copies)	-
411387	1.25269775220404	1.23078339478188	1.49125260405289	8.1505712708431	3.43436671054217	9.2901568069203	3.88590532765546	5.84960263853943	3.75432257773342	28.9137464402599	19.7751729162099	25.4743240640593	4.88277491315259	6.41317428608471	8.78107586547304	LOC411387	NC_037643.1	13121140	13139358	+	3097	protein_coding	O-acyltransferase like protein%2C transcript variant X1 && sp|Q09225|NRF6_CAEEL Nose resistant to fluoxetine protein 6 OS=Caenorhabditis elegans OX=6239 GN=nrf-6 PE=1 SV=3 && PF01757:Acyltransferase family	-
409673	0.760047684157582	0.794620307707183	0.713664958705441	2.02070360697287	1.83488355212193	2.25822746311764	1.98073785427633	2.46126305867495	2.03537122676285	2.21209151318087	1.98078574423225	2.63544677348958	2.69755685453781	2.0884203837283	1.19312085148366	LOC409673	NC_037647.1	8326650	8335783	-	6985	protein_coding	DNA polymerase epsilon catalytic subunit A && sp|Q9WVF7|DPOE1_MOUSE DNA polymerase epsilon catalytic subunit A OS=Mus musculus OX=10090 GN=Pole PE=1 SV=3 && PF08490:Domain of unknown function (DUF1744)|PF00136:DNA polymerase family B|PF03104:DNA polymerase family B, exonuclease domain	-
552600	4863.6493531207	3822.8222717764	3503.17872338709	1539.03925465895	1924.91564844194	1351.43950397062	389.820949021315	1402.22518178346	931.796871132481	390.791365312838	484.453741376206	331.359337863406	300.312567613033	568.870105876286	765.415773825433	LOC552600	NC_037644.1	119777	124929	-	1315	protein_coding	GILT-like protein 1 && sp|Q95RA9|GILT1_DROME GILT-like protein 1 OS=Drosophila melanogaster OX=7227 GN=GILT1 PE=1 SV=1 && PF03227:Gamma interferon inducible lysosomal thiol reductase (GILT)	-
100578085	23.260567790174	19.8989596649586	17.3850551731107	4.64732570232269	6.95335386325347	7.46925646441967	9.14878226830908	11.0015501971139	9.04336744272307	4.53516846393489	4.08219238877148	3.46578264294801	6.49317441969753	6.98165728129021	4.42979594956433	LOC100578085	NC_037642.1	9803346	9804766	+	1109	protein_coding	uncharacterized LOC100578085 && - && -	-
551562	0.521942002048931	1.65677493401695	3.92432305310334	0.202967313065723	0.149010795124932	0.181934623128108	0.268804918201879	0.279429089921803	0.0975164397028532	0.0764644363572534	0.0262548358964266	0.0111870812148185	0.0884939589962709	0.22753590374656	0.0614507384428063	LOC551562	NC_037652.1	5695634	5715006	-	13562	protein_coding	dynein beta chain%2C ciliary && sp|P23098|DYHC_TRIGR Dynein beta chain, ciliary OS=Tripneustes gratilla OX=7673 PE=1 SV=1 && PF12777:Microtubule-binding stalk of dynein motor|PF12774:Hydrolytic ATP binding site of dynein motor region|PF12781:ATP-binding dynein motor region|PF17852:Dynein heavy chain AAA lid domain|PF18199:Dynein heavy chain C-terminal domain|PF03028:Dynein heavy chain region D6 P…	-
724348	10.1882611364287	7.46118009453934	6.14710894504359	1.78582266246565	2.46925730447259	2.01524880810049	3.16555502064811	3.10661122491583	3.05501953164725	0.32339210578287	0.810767839008886	1.40188676770957	2.99414986754451	2.06072729931802	2.73573120066092	LOC724348	NC_037642.1	6875839	6878765	+	1443	protein_coding	short-chain dehydrogenase/reductase && sp|Q02338|BDH_HUMAN D-beta-hydroxybutyrate dehydrogenase, mitochondrial OS=Homo sapiens OX=9606 GN=BDH1 PE=1 SV=3 && PF00106:short chain dehydrogenase	-
406091	4.63970835176342	3.34571929705142	2.65907998308074	0.659289297783881	0.133036068824879	0.192885972393949	0.49443237423819	0.751460899765912	0.448007437415344	0.421549059299622	1.0179736175891	0.0948837995218065	1.12584903556044	0.456148104450975	0.630923374461367	Mrjp2	NC_037648.1	2301533	2304856	+	1599	protein_coding	major royal jelly protein 2%2C transcript variant X1 && sp|O77061|MRJP2_APIME Major royal jelly protein 2 OS=Apis mellifera OX=7460 GN=MRJP2 PE=1 SV=1 && PF03022:Major royal jelly protein	-
411813	575.074792196694	368.520102473443	196.138644848993	70.2092011661906	99.2129818244852	79.9267627317611	42.9897676963901	76.6873697027789	55.9404003701782	185.949153309898	118.992140459136	145.483	121.370129660719	97.543153279294	84.8291745412485	LOC411813	NC_037649.1	2275794	2301397	+	2968	protein_coding	NADP-dependent malic enzyme%2C transcript variant X2 && sp|P28227|MAOX_ANAPL NADP-dependent malic enzyme OS=Anas platyrhynchos OX=8839 GN=ME1 PE=1 SV=1 && PF03949:Malic enzyme, NAD binding domain|PF00390:Malic enzyme, N-terminal domain	-
406073	1.00156356675427	0.888812565472229	1.20633556543648	2.50206547584595	3.39114096687286	4.05748548502063	7.06089068450576	6.24485410072871	7.35894748306356	5.46399617716874	8.37049746393379	5.74548429971491	3.16180094102194	4.74062022097293	5.09420276011678	LOC406073	NC_037642.1	3433872	3472699	+	6320	protein_coding	homeobox protein prospero%2C transcript variant X1 && sp|P29617|PROS_DROME Homeobox protein prospero OS=Drosophila melanogaster OX=7227 GN=pros PE=1 SV=3 && -	HPD
726054	794.270201593127	747.786483365235	766.591069308644	227.189207108652	381.287208167404	246.026863494299	112.630586474792	77.2499607705264	84.7520034675378	87.2261424865411	132.719891675297	92.3722456939184	177.391341768773	135.507997415234	104.056798118862	LOC726054	NC_037643.1	4832684	4834188	+	1026	protein_coding	transport and Golgi organization 2 homolog && sp|P54797|TNG2_MOUSE Transport and Golgi organization 2 homolog OS=Mus musculus OX=10090 GN=Tango2 PE=1 SV=1 && PF05742:Transport and Golgi organisation 2	-
552106	519.927562430981	426.695039504132	511.24003930285	231.20514402414	262.951333201908	213.46385297123	174.540014079656	157.674178203824	156.310673360169	191.474195268152	186.013158951536	161.635482718726	209.634930043961	190.687795821466	192.079323319607	LOC552106	NC_037642.1	10975707	10977798	+	612	protein_coding	uncharacterized LOC552106 && sp|P62866|RS30_BOVIN 40S ribosomal protein S30 OS=Bos taurus OX=9913 GN=FAU PE=3 SV=1 && PF04758:Ribosomal protein S30	-
410780	44.7743489573894	33.731597769583	31.3064128666889	171.514513393994	172.686578096751	76.7638577346282	5.06461621158034	3.70383942009253	2.55966565322093	7.97178643052377	6.51435371060809	6.11277316687043	25.2829527742356	13.1226513071446	5.70346708361538	LOC410780	NC_037638.1	24729432	24863356	-	6114	protein_coding	sodium/hydrogen exchanger 9B2%2C transcript variant X1 && sp|Q86UD5|SL9B2_HUMAN Sodium/hydrogen exchanger 9B2 OS=Homo sapiens OX=9606 GN=SLC9B2 PE=1 SV=2 && -	-
409646	49.958480752461	45.2416043339195	40.3401909588509	6.9352144271888	16.7623709199947	12.3147358696926	1.51059817022547	2.61555502552393	1.53535679030631	8.35206690845703	14.6820784859335	8.12427559362227	4.31052648813072	2.66241951953601	2.44425335310248	LOC409646	NC_037638.1	11855131	11865607	-	2297	protein_coding	cationic amino acid transporter 3%2C transcript variant X1 && sp|Q8WY07|CTR3_HUMAN Cationic amino acid transporter 3 OS=Homo sapiens OX=9606 GN=SLC7A3 PE=1 SV=1 && PF13520:Amino acid permease|PF13906:C-terminus of AA_permease	-
410994	17.023841247901	16.9784991382731	19.5119205189631	7.62834120012515	4.31673477309685	6.82015045596976	5.9074052075391	7.34988337805493	3.53670052528734	4.94280695014555	6.26533877405347	3.4606391911481	11.6957065761625	7.06954218889781	5.11285223779962	LOC410994	NC_037641.1	12045698	12050812	-	2119	protein_coding	tubulin beta chain && sp|P08841|TBB3_DROME Tubulin beta-3 chain OS=Drosophila melanogaster OX=7227 GN=betaTub60D PE=2 SV=2 && PF03953:Tubulin C-terminal domain|PF00091:Tubulin/FtsZ family, GTPase domain	-
726592	474.60440670331	609.303433278736	1049.37973562199	10.6772814364257	58.2443317539995	26.3590486634631	39.5328340243211	5.18005693835935	12.2786103205191	8.26247541752156	7.38445434087755	7.23935841375155	64.1406306154442	27.1249502112008	1.56970505285728	LOC726592	NC_037647.1	6587620	6589278	-	1481	protein_coding	proteoglycan 4 && - && -	-
100576505	7.90457002324294	12.6459936883515	16.3492850014053	3.37075487500056	1.80367786322775	2.67171568369073	1.48964902885843	0	1.52911891023264	0	0.156835156846574	0	0	0.288315605588232	0	LOC100576505	NC_037638.1	12582303	12584303	-	973	protein_coding	uncharacterized LOC100576505%2C transcript variant X1 && - && -	-
100577161	31.1090592871611	47.6020353812617	74.7070936046729	14.5858320742063	14.1579637548244	12.4025732835452	1.71832548890381	0	0.420648204596086	0	0	0.241283707753449	1.14518613731625	0.267682332287547	0	LOC100577161	NC_037648.1	4669692	4675098	+	1048	protein_coding	uncharacterized LOC100577161 && - && -	-
413423	3.2847362750642	2.79633235276329	4.75562970293517	8.51286967527306	12.8402477606314	11.5972370286792	6.83078539880866	11.9326029128016	9.31961970231492	31.7206762857428	24.4609690371923	19.1197038497959	16.9204162722735	21.6213417637894	29.2021447479628	LOC413423	NC_037641.1	12276599	12303684	-	6983	protein_coding	hemicentin-2%2C transcript variant X1 && sp|P28685|CNTN2_CHICK Contactin-2 OS=Gallus gallus OX=9031 GN=CNTN2 PE=1 SV=1 && -	-
551570	84.2190856586358	90.6444130276599	107.277077455228	46.4943092575142	50.6142183006028	42.2091683337649	20.9259634808303	9.97253902755784	18.8063905712973	9.59867926166738	9.67654808819324	8.32832986489815	18.707698309971	14.5920768405118	14.944766695263	LOC551570	NC_037644.1	843639	846341	+	1761	protein_coding	leucine-rich melanocyte differentiation-associated protein%2C transcript variant X1 && - && PF14580:Leucine-rich repeat	-
409494	226.658804697184	182.999861108852	156.743871943256	88.2971946940032	82.9113639222804	65.8609650723578	20.9203140686868	30.1417304518153	32.6646000995505	48.9352432090585	58.2211153538676	47.1609065329218	22.2197384798925	25.6421183824983	26.8462027075942	LOC409494	NC_037648.1	6752364	6754306	-	1245	protein_coding	methylglutaconyl-CoA hydratase%2C mitochondrial && sp|Q9JLZ3|AUHM_MOUSE Methylglutaconyl-CoA hydratase, mitochondrial OS=Mus musculus OX=10090 GN=Auh PE=1 SV=1 && PF00378:Enoyl-CoA hydratase/isomerase	-
406131	65.3824165240439	44.7036508521194	29.7162420741819	15.7310345639985	7.82589405357142	9.56897420550143	7.25627293504964	4.47485099803164	5.30550602033226	3.94268285932475	5.70443555076619	2.73891326551814	15.1332463935811	11.2949057986154	4.2951079621755	Hbg3	NC_037643.1	4602439	4613520	+	1828	protein_coding	alpha-glucosidase && sp|Q17058|MAL1_APIME Alpha-glucosidase OS=Apis mellifera OX=7460 PE=1 SV=1 && PF00128:Alpha amylase, catalytic domain	-
409814	239.458869414493	251.367890442815	283.689	113.74750220207	124.559965960216	76.2489872131878	41.7499296118696	11.3940600500143	23.3043694235736	25.5293176123192	69.2344332473519	26.4267253140151	18.678777119141	27.0737999114882	26.6048367047256	LOC409814	NC_037645.1	12494038	12500534	+	2750	protein_coding	beta-glucuronidase%2C transcript variant X2 && sp|P06760|BGLR_RAT Beta-glucuronidase OS=Rattus norvegicus OX=10116 GN=Gusb PE=2 SV=1 && PF02837:Glycosyl hydrolases family 2, sugar binding domain|PF02836:Glycosyl hydrolases family 2, TIM barrel domain	-
726051	4.17476721141907	2.73448997139922	1.81200940898759	14.8874578391704	12.6745476376119	8.40339241733307	0.0536125430717028	0.719242328994746	0.336313181581247	7.05686246416194	14.1874636717637	6.15766035792006	0.402859499267064	1.19848494944244	0.829874640078425	LOC726051	NC_037639.1	672212	721836	-	3277	protein_coding	serine/threonine-protein kinase PLK1%2C transcript variant X1 && sp|Q60806|PLK3_MOUSE Serine/threonine-protein kinase PLK3 OS=Mus musculus OX=10090 GN=Plk3 PE=1 SV=2 && PF00069:Protein kinase domain|PF00659:POLO box duplicated region	-
725498	326.142040686156	329.201666243635	519.058305902361	80.0374868048828	154.660603838464	77.6851416332575	9.23444842849743	4.24327921245063	6.34274801115176	1.17293291150434	0.372279149196912	0.942146256861904	11.3387904331906	4.25556135769233	1.05060814971489	LOC725498	NC_037649.1	1140523	1150624	+	1503	protein_coding	protein mesh%2C transcript variant X2 && sp|H9JIQ1|MESH_BOMMO Protein mesh OS=Bombyx mori OX=7091 PE=1 SV=1 && PF06119:Nidogen-like	-
410533	47.5231230056067	53.1301442473452	70.1053039764298	26.4403812312696	16.1350632623621	18.2873157231988	13.0771229251046	8.11377138982684	8.87206961619366	7.5510486835709	18.1902558156361	5.93292430909613	12.9628399756991	8.26159503741061	9.93657707942321	LOC410533	NC_037651.1	8750325	8751974	-	1236	protein_coding	ceramide-1-phosphate transfer protein%2C transcript variant X2 && sp|Q6DBQ8|CPTP_DANRE Ceramide-1-phosphate transfer protein OS=Danio rerio OX=7955 GN=cptp PE=2 SV=1 && PF08718:Glycolipid transfer protein (GLTP)	-
725835	24.3334915700152	18.363968475856	22.7900780397326	7.28292633614111	7.25615252591865	8.75125512796975	5.76524657905601	3.5918273576894	3.80690257700085	5.9104235982631	9.13670880346486	3.66851249757368	3.21285036520986	2.71325400989492	3.56054549529887	LOC725835	NC_037642.1	12092778	12094191	-	579	protein_coding	DNA polymerase epsilon subunit 4%2C transcript variant X1 && sp|Q9W256|DPOE4_DROME DNA polymerase epsilon subunit 4 OS=Drosophila melanogaster OX=7227 GN=Mes4 PE=2 SV=1 && PF00808:Histone-like transcription factor (CBF/NF-Y) and archaeal histone	NF-YC
100578587	1.78029314844594	2.21882812536321	2.9649915447591	10.978627814901	5.70580228896737	7.39502114699312	0.0850996869198208	0	0	0.414402429570638	0.56669314201493	0.171475638661109	0.886527723254457	0.13588330551579	0.0424925069029758	LOC100578587	NC_037639.1	2391734	2405838	-	4129	protein_coding	putative uncharacterized protein DDB_G0282133 && - && -	-
724694	240.965841544259	163.136699565074	161.396024440251	463.221401480137	470.803449474729	723.181231945095	614.023537036873	301.79412105246	333.406954276339	795.006680049911	2243.16739938916	736.470261175852	864.910142042963	682.21087461107	564.115679251123	CPR22	NC_037639.1	2974464	2977178	+	496	protein_coding	cuticular protein 22 && sp|Q7M4F2|CUD8_SCHGR Endocuticle structural glycoprotein SgAbd-8 OS=Schistocerca gregaria OX=7010 PE=1 SV=1 && PF00379:Insect cuticle protein	-
551544	5.17627887121564	4.23284064065907	7.2719403475859	0.608630633428892	1.40677630454121	1.41526942103643	0.435693714757365	1.61544570374807	0.572653814665055	0.563326541690426	0.961112313725184	0.0238890246316121	0.878715333706429	1.00710261700702	0.725177684823281	LOC551544	NC_037644.1	848684	858060	-	2117	protein_coding	peroxidase && sp|Q01603|PERO_DROME Peroxidase OS=Drosophila melanogaster OX=7227 GN=Pxd PE=2 SV=2 && PF03098:Animal haem peroxidase	-
102654165	26.4961942375468	19.449471168528	21.6831362630122	63.1845706744547	42.240996953047	62.8477558866688	39.4864982274324	56.2681644735401	46.0774040737382	77.8766477821657	126.893204234877	60.3487084975314	40.292459326156	53.7810489739287	63.7468755078242	LOC102654165	NC_037650.1	3534958	3582929	+	6684	protein_coding	transmembrane protein 132C%2C transcript variant X1 && sp|Q6IEE7|T132E_HUMAN Transmembrane protein 132E OS=Homo sapiens OX=9606 GN=TMEM132E PE=2 SV=2 && PF15706:Mature oligodendrocyte transmembrane protein, TMEM132D, C-term|PF16070:Transmembrane protein family 132|PF15705:Mature oligodendrocyte transmembrane protein, TMEM132D, N-term	-
100577456	11.1647659327491	8.78820691928177	10.2646566076248	40.3938061007959	21.3891170325441	24.6234852379178	105.052536296581	41.2599777350955	60.0907712326061	40.2813501269353	52.2519177366391	30.5293581310021	36.9453050404706	32.2251363664914	30.2731491755088	LOC100577456	NC_037648.1	11397504	11424515	-	10577	protein_coding	fibrillin-2%2C transcript variant X2 && sp|Q75N90|FBN3_HUMAN Fibrillin-3 OS=Homo sapiens OX=9606 GN=FBN3 PE=2 SV=3 && PF07645:Calcium-binding EGF domain|PF12947:EGF domain|PF12662:Complement Clr-like EGF-like|PF14670:Coagulation Factor Xa inhibitory site|PF18193:Fibrillin 1 unique N-terminal domain|PF00683:TB domain	-
406095	0	0	0.0460767343564675	0.883472522234591	4.57939666011699	5.59412618400834	0.772984365507096	31.5748189062232	20.2963419698448	19.1954523564297	0	14.6855789422041	0.641189070472226	1.05794249240987	0.882220294166623	SP34	NC_037650.1	1214735	1218357	-	1591	protein_coding	serine protease 34 && sp|Q8MQS8|SP34_APIME Venom serine protease 34 OS=Apis mellifera OX=7460 PE=2 SV=1 && PF00089:Trypsin	-
725065	0.709770387591639	1.26624779007609	0.985756348434645	2.76440750382524	3.44422496405267	4.23195211111313	3.23027342049396	3.34816662145975	2.75222132107022	4.04104054320922	1.74488437170367	5.12114737611151	3.12883457275537	3.38731276247074	3.91203055198791	LOC725065	NC_037645.1	1442038	1448047	+	3644	protein_coding	lisH domain-containing protein ARMC9%2C transcript variant X2 && sp|Q5U245|ARMC9_XENLA LisH domain-containing protein ARMC9 OS=Xenopus laevis OX=8355 GN=armc9 PE=2 SV=1 && -	-
551524	7252.03355146645	5954.14717277221	4595.19165601102	2191.93898944685	2231.44299061555	1138.39892189133	59.8685037529543	0.649084906398927	23.6827302379757	8.7024422024094	2.60764146902043	7.03192900192018	73.1976601089607	34.120775133363	1.13969588432028	LOC551524	NC_037644.1	4994294	4998667	-	1424	protein_coding	zinc carboxypeptidase && sp|O02350|CBPA1_ANOGA Zinc carboxypeptidase A 1 OS=Anopheles gambiae OX=7165 GN=AGAP009593 PE=2 SV=3 && PF00246:Zinc carboxypeptidase|PF02244:Carboxypeptidase activation peptide	-
406114	4319.50137617089	3152.68728569656	2896.70756252383	1033.68354606817	994.330665468599	345.322765477804	13.6580346892264	2.73191203954307	5.36119244995677	2.1072261474103	1.03362480525177	1.8061808980401	0.628159982217557	2.48746774200605	1.56653179466417	LOC406114	NC_037650.1	9129778	9132956	+	1624	protein_coding	alpha-amylase && sp|O18345|AMY2_DROAN Alpha-amylase 2 OS=Drosophila ananassae OX=7217 GN=Amy58 PE=3 SV=2 && PF02806:Alpha amylase, C-terminal all-beta domain|PF00128:Alpha amylase, catalytic domain	-
552078	3.25804801907482	2.55716271211123	1.61338287452302	0.0161119301109037	0.395018308072663	0.12121228919549	0	0.317846254027535	0.121276291173782	0.0570569840922735	0	0	0.247624842896993	0.123479982057705	0.156868658392781	LOC552078	NC_037641.1	5018124	5024148	+	3635	protein_coding	glutamyl aminopeptidase-like%2C transcript variant X1 && sp|Q32LQ0|AMPE_BOVIN Glutamyl aminopeptidase OS=Bos taurus OX=9913 GN=ENPEP PE=2 SV=1 && PF01433:Peptidase family M1 domain|PF11838:ERAP1-like C-terminal domain|PF17900:Peptidase M1 N-terminal domain	-
102654271	896.726482958242	665.156069791576	653.778231057183	343.552370980058	378.157065370017	317.381920755073	427.523170470694	148.433370368071	248.613599149678	249.094559980693	382.122551220025	215.502714848951	285.624639770813	295.601067524603	292.319636559343	LOC102654271	NC_037641.1	4211931	4213961	-	1761	protein_coding	transcriptional regulator ATRX homolog && - && -	-
100578391	12.1797384959908	4.82689187006186	3.08665618362694	0.352281900469984	0	0.53005313831652	0	0.555968064187712	0.99437440244368	2.41709257610445	0	1.44494471843208	0	0.674962007187608	0.65959233459544	LOC100578391	NC_037643.1	17522701	17525441	-	665	lncRNA	uncharacterized LOC100578391 && - && -	-
408320	2301.43873901751	2327.97150781502	2750.78621518248	1284.66351240227	1036.08985747881	730.542526865437	214.418644816151	2.5128639307775	103.696246294235	8.9482009537856	0.0601263229360583	8.01039093315185	101.928063731145	53.2544824214164	3.73301	LOC408320	NC_037648.1	15763201	15767809	-	846	protein_coding	uncharacterized LOC408320 && - && PF06585:Haemolymph juvenile hormone binding protein (JHBP)	-
107964181	4.38205728064174	6.94419153165268	4.71973128804846	0.790622281818019	1.49106079942277	0.777810323035859	2.64535867379706	2.54349616073415	0.858332006263042	0.0538427147392041	2.27131399352848	1.15535559002358	1.68246038117864	1.86438103750679	1.22980066123168	LOC107964181	NC_037640.1	6319640	6356991	+	963	lncRNA	uncharacterized LOC107964181 && - && -	-
727243	1926.20572300789	1408.30808333741	1057.14368382466	326.975528493027	440.981231429285	116.843124261931	3.3352043624381	0	1.15874820845511	0.242292216326418	0.297119563106924	0	2.52369057176795	2.94950906324316	0.81986710748779	LOC727243	NC_037638.1	13337080	13338460	-	856	protein_coding	uncharacterized LOC727243 && - && PF06757:Insect allergen related repeat, nitrile-specifier detoxification	-
102653748	7.92298705931756	9.82190790356662	11.8743824147471	4.69755070665769	4.40406551746174	4.07331688242424	1.95590494293365	3.28558666057807	3.48710788981959	4.01031476179023	1.57634308210019	2.77888456917212	3.59421440805609	1.82637424633691	1.11941751160377	LOC102653748	NC_037651.1	10507585	10521356	+	3840	protein_coding	growth/differentiation factor 8 && sp|Q6UKZ8|GDF8_CANLF Growth/differentiation factor 8 OS=Canis lupus familiaris OX=9615 GN=MSTN PE=2 SV=1 && PF00019:Transforming growth factor beta like domain|PF00688:TGF-beta propeptide	-
551320	5.10570305885153	5.56328440854357	6.36742526317852	19.7948079088641	11.9905088059617	11.7855450552027	49.4092388073727	37.5283832893036	43.3721988755289	16.5231539063887	23.016325898947	15.8807411277762	32.8638063965626	28.9470738077964	26.7246966684756	LOC551320	NC_037638.1	24577935	24610093	+	7092	protein_coding	schwannomin-interacting protein 1 homolog%2C transcript variant X1 && sp|B3KU38|IQIP1_HUMAN IQCJ-SCHIP1 readthrough transcript protein OS=Homo sapiens OX=9606 GN=IQCJ-SCHIP1 PE=1 SV=2 && -	-
551282	164.780973519044	158.353120391558	184.642	51.8092	89.5566455204239	54.2743144908882	24.0612619598301	40.594120902895	39.1233438771576	39.8311276955902	68.0516223133328	36.7995276523763	69.863496909372	79.1435927879591	85.2636224205987	LOC551282	NC_037647.1	7592306	7594344	+	962	protein_coding	ribokinase && sp|Q9H477|RBSK_HUMAN Ribokinase OS=Homo sapiens OX=9606 GN=RBKS PE=1 SV=1 && PF00294:pfkB family carbohydrate kinase	-
411079	1.05841227069721	1.36936891021177	1.76074844654931	3.57082046457912	3.75829966856816	6.39032308382636	2.69821528694157	5.04485378644233	3.66517678129357	17.0200676080825	8.4973907754022	10.4883631640463	6.34724044957969	7.42036031901103	7.42866501549753	LOC411079	NC_037642.1	6390669	6524494	+	6495	protein_coding	protein grainyhead%2C transcript variant X2 && sp|P13002|ELF1_DROME Protein grainyhead OS=Drosophila melanogaster OX=7227 GN=grh PE=1 SV=3 && PF04516:CP2 transcription factor	CP2
408272	160.864168100524	164.364434966396	210.973327031998	101.544505071369	83.4838286339681	74.2772825484927	43.2249001033736	26.1639600577227	34.5386930383453	18.423083613567	19.9161286830106	12.2676218260046	62.9629583918874	31.7638370512131	9.21174251905085	LOC408272	NC_037647.1	11656882	11663367	-	2457	protein_coding	monocarboxylate transporter 7%2C transcript variant X1 && - && PF07690:Major Facilitator Superfamily	-
725616	11.7845351250626	9.6486496986415	11.716275413989	3.86762322332022	2.56757028890614	1.10029412903176	2.41303302732395	3.84696270829109	3.79190312733564	1.92785005421098	0.451648117237783	0.870013884294567	3.49656721837624	3.26923017146745	2.58017001474099	LOC725616	NC_037648.1	15839360	15886809	+	1802	protein_coding	allatostatin C%2C transcript variant X5 && sp|P85798|PROH1_APIME Prohormone-1 OS=Apis mellifera OX=7460 PE=1 SV=1 && -	-
724274	115.16879118952	101.083432363331	94.2532513214654	57.8884852664189	48.2531837856958	38.3191709241576	14.4145808975941	34.4826983054262	25.4248545129322	15.2648773741557	16.7919587526406	18.1106246803481	32.7841588175484	25.3994360052735	23.3709608285033	LOC724274	NC_037639.1	4823146	4824181	+	1036	protein_coding	protein lethal(2)essential for life && sp|P82147|L2EFL_DROME Protein lethal(2)essential for life OS=Drosophila melanogaster OX=7227 GN=l(2)efl PE=1 SV=1 && PF00011:Hsp20/alpha crystallin family	-
725408	0.269764537918349	0.254227172137937	0.32020031994674	0.80533585796594	0.696865590800354	0.709218859288974	0.767384000394919	1.12518550885842	0.695330155231385	1.01075618901712	0.613052132280344	0.679052722970994	0.946494536204595	1.11640615906152	0.876335346752196	LOC725408	NC_037644.1	13814457	13891402	-	12363	protein_coding	TSC22 domain family protein 1%2C transcript variant X3 && - && -	-
113218771	2.35280351483919	3.79770119097717	3.0771294670108	0.289219091126591	0.328278817979911	0	0	0.0570553646118563	0.340153795074613	0.0640130053010537	0	0.18730764868564	0.222250939242116	0	0	LOC113218771	NC_037642.1	9377823	9378704	-	810	protein_coding	uncharacterized LOC113218771 && - && -	-
100577717	9.04828952478248	12.7176405803748	18.0833827006061	5.06080008605374	2.65120300931338	1.88738455916434	7.15274574481839	3.95932205238554	2.97094444649363	2.50827917004978	1.2021712071824	1.8862184562989	1.88355208848101	2.0925878514012	1.66834479165859	LOC100577717	NC_037642.1	9883630	9888491	+	2708	protein_coding	uncharacterized LOC100577717%2C transcript variant X2 && sp|P00630|PA2_APIME Phospholipase A2 OS=Apis mellifera OX=7460 PE=1 SV=3 && PF05826:Phospholipase A2	-
107965582	0.338542902715492	0.300942379096753	0.503537291916876	0.0832309795639054	0.0251924057379183	0.0365258964777268	0.124837733523901	0.0656771842760828	0.110940733258584	0.0552646623217292	0.060240252491598	0.0539030774876961	0.135024552144962	0.0730895766606074	0.0986966976268757	LOC107965582	NC_037652.1	4723827	4749729	+	8444	lncRNA	uncharacterized LOC107965582%2C transcript variant X1 && - && -	-
410643	2.25892820774432	2.54379	2.84473546665643	7.60307667530483	4.58903113538626	5.92237458259592	6.50925837799883	7.99940391563422	9.38345115470825	11.4171778985062	8.75917877917645	11.9363795574843	6.18154929173662	9.31045211918699	8.84088635507944	LOC410643	NC_037653.1	3532002	3568351	+	7834	protein_coding	homeobox protein abdominal-A homolog%2C transcript variant X1 && sp|Q07961|ABDA_TRICA Homeobox protein abdominal-A homolog OS=Tribolium castaneum OX=7070 GN=ABD-A PE=2 SV=2 && PF12407:Homeobox protein|PF00046:Homeodomain	Homeobox
100577489	5.67193704470161	2.46236186927615	4.54623778983812	0.227003356407499	0.206128560126921	0	0.425601510770276	0.537381922507018	1.28150964656017	0	0	0	1.51182324949579	0.434931913546278	0	LOC100577489	NC_037644.1	3008971	3009817	+	516	protein_coding	uncharacterized LOC100577489 && - && PF14912:Testicular haploid expressed repeat	-
412230	0.933386746715676	0.928241968280738	0.974662213681848	2.0127921989078	2.04560059502157	3.21640290977469	1.84370617171747	3.63257417973638	3.6862556937595	4.80828184061239	2.28409639288378	2.70647727175171	4.17480148769537	4.09102944150796	3.89150652695737	LOC412230	NC_037652.1	9061000	9079509	-	11959	protein_coding	dynein heavy chain 3%2C axonemal%2C transcript variant X1 && sp|Q8TD57|DYH3_HUMAN Dynein axonemal heavy chain 3 OS=Homo sapiens OX=9606 GN=DNAH3 PE=2 SV=1 && PF08393:Dynein heavy chain, N-terminal region 2|PF17852:Dynein heavy chain AAA lid domain|PF12774:Hydrolytic ATP binding site of dynein motor region|PF12775:P-loop containing dynein motor region|PF18199:Dynein heavy chain C-terminal domain|P…	-
113219320	1.99822479419875	1.37631185913663	1.81938950290964	0.549507519536071	0.402399882814358	0.520086567124658	0.159523278128907	0.615451935462033	0.10006945787304	0.43941130757503	0.400284079691749	0.474505151180027	0.635675355883171	0.509439014958867	0.292065249852642	LOC113219320	NC_037638.1	12381699	12388686	+	3304	protein_coding	uncharacterized LOC113219320 && - && PF14924:Protein of unknown function (DUF4497)	-
102656585	8.01435303415711	7.52778177162976	10.277307406983	18.6459428207149	18.1616628657132	15.6251053642507	17.5172643914965	34.9962554630451	26.0873060060986	37.4734697089211	27.7519521209152	28.6918321938663	22.7308376015616	28.1887242793745	32.6699773033623	LOC102656585	NC_037639.1	14301106	14368260	-	2896	protein_coding	CD151 antigen%2C transcript variant X1 && sp|A1L157|TSN11_HUMAN Tetraspanin-11 OS=Homo sapiens OX=9606 GN=TSPAN11 PE=2 SV=2 && PF00335:Tetraspanin family	-
727202	22.4164135639725	23.0701119307091	33.3831662914114	12.6077705915672	11.0569862777189	9.60660359525933	7.27320484274945	4.20907974997677	5.42431084068385	4.77005835270042	9.31233392049417	5.25736555786466	7.94950921594615	7.17457602741335	5.24579184229768	LOC727202	NC_037643.1	13051985	13054113	-	1087	protein_coding	carbohydrate sulfotransferase 11 && sp|Q9JME2|CHSTB_MOUSE Carbohydrate sulfotransferase 11 OS=Mus musculus OX=10090 GN=Chst11 PE=2 SV=1 && PF03567:Sulfotransferase family	-
724312	129.817134341209	253.393945800951	383.063831296622	75.5233680957567	83.4015785564962	61.6010088913516	3.06757355572329	0.352113107318884	2.86895429445788	0.0987629224644829	0.387557098696422	0.0963296478954722	3.61951529622875	1.99488771013226	1.00258034858507	LOC724312	NC_037644.1	8005369	8009486	-	1575	protein_coding	vanin-like protein 1 && sp|Q9NFP1|VNNL1_DROME Vanin-like protein 1 OS=Drosophila melanogaster OX=7227 GN=vanin-like PE=1 SV=1 && PF00795:Carbon-nitrogen hydrolase	-
409508	7.65315257927802	6.22898138587767	6.53578396832517	14.5735248612591	15.6748221231845	12.6641438436103	16.1895076879354	11.5306500338332	16.7551204687651	17.0765232704308	11.3375922709969	19.5158867492823	19.8828085765103	18.4780953689272	23.0258286145847	LOC409508	NC_037652.1	1848897	1851670	-	1503	protein_coding	S-adenosylmethionine mitochondrial carrier protein%2C transcript variant X1 && sp|Q4V9P0|SAMC_DANRE S-adenosylmethionine mitochondrial carrier protein OS=Danio rerio OX=7955 GN=slc25a26 PE=2 SV=1 && PF00153:Mitochondrial carrier protein	-
413185	2.89049072923674	2.57128368329276	3.68118070680042	9.25978282358028	6.18030796202638	6.82719088843122	29.0503256746026	12.6908484895761	14.1833884009964	5.96615903926406	19.8066977072309	5.45637661250106	15.2386978283798	10.3679780917563	6.0917184738275	LOC413185	NC_037645.1	3509455	3540716	-	3485	protein_coding	spondin-1%2C transcript variant X1 && sp|Q9W770|SPON1_CHICK Spondin-1 OS=Gallus gallus OX=9031 GN=SPON1 PE=2 SV=1 && PF00014:Kunitz/Bovine pancreatic trypsin inhibitor domain|PF02014:Reeler domain|PF00090:Thrombospondin type 1 domain|PF06468:Spondin_N	-
100578437	6.66258616328079	7.50528847922618	7.40967621182459	21.0884278920107	12.5165401254596	14.6186142212985	137.576612594067	55.7966455174175	89.5921453170873	26.9686136664538	48.1171261084093	26.1429631484684	41.6284363167252	62.2839368324018	77.7868655367204	LOC100578437	NC_037639.1	10309560	10319363	+	7529	protein_coding	ataxin-7-like protein 1%2C transcript variant X1 && sp|Q9ULK2|AT7L1_HUMAN Ataxin-7-like protein 1 OS=Homo sapiens OX=9606 GN=ATXN7L1 PE=1 SV=3 && -	-
409771	0.559464263980951	0.723259403523851	0.761148182854144	1.97629917557625	1.89809491771642	1.60116635876924	4.51286741465692	5.74811509149298	5.08972498820923	2.57962857183351	3.01482201208524	1.84876660383426	6.49013125625907	3.05835315716254	2.82741537847238	LOC409771	NC_037645.1	6225905	6252412	+	4623	protein_coding	potassium channel subfamily K member 18%2C transcript variant X1 && sp|Q23435|TWK9_CAEEL TWiK family of potassium channels protein 9 OS=Caenorhabditis elegans OX=6239 GN=twk-9 PE=2 SV=2 && PF07885:Ion channel	-
413210	0.48468231104266	0.272116233773409	0.568641040949838	1.12456723790989	1.6906526104001	2.24113261050665	2.15030508976661	3.24984861019695	2.59968507013916	6.21098719542345	2.62613795737355	4.0257806181138	2.16711622852053	1.54820054118781	1.69561528944321	LOC413210	NC_037649.1	629481	686347	+	7864	protein_coding	cadherin-89D%2C transcript variant X1 && sp|Q9VEU1|CAD89_DROME Cadherin-89D OS=Drosophila melanogaster OX=7227 GN=Cad89D PE=2 SV=3 && PF00028:Cadherin domain	-
406088	5818.95937426826	4616.4265259426	4277.73673728863	290.195399962853	1495.83746554763	1083.17508754109	216.083908415301	2888.43211818182	1550.13098735306	455.838592979823	663.674464057778	397.195020820846	290.458446106726	774.948263814423	1146.84418740509	Vg	NC_037641.1	5029485	5035661	-	5393	protein_coding	vitellogenin && sp|Q868N5|VIT_APIME Vitellogenin OS=Apis mellifera OX=7460 GN=Vg PE=1 SV=1 && PF00094:von Willebrand factor type D domain|PF09172:Domain of unknown function (DUF1943)|PF01347:Lipoprotein amino terminal region	-
726352	19294.2299794988	13216.909047957	12215.5106750461	6200.11768236282	5955.28796657991	3006.47804911675	460.353501041759	2.59104637457512	173.71248626448	40.8038863148368	1.8926001283818	25.2865325725614	382.34298047693	173.037063274231	10.060295929036	LOC726352	NC_037650.1	5993703	5997742	-	1962	protein_coding	transmembrane protease serine 11B-like protein && sp|Q6UWB4|PRS55_HUMAN Serine protease 55 OS=Homo sapiens OX=9606 GN=PRSS55 PE=1 SV=2 && PF00089:Trypsin	-
100578194	3.62663441807563	6.17285210305987	7.06948505846638	2.26355992239133	1.47670036395616	1.63677525145723	1.20311877731293	3.15613577901683	2.99820361962576	1.34247161961572	1.03069828780896	1.29041967349657	1.01326413200439	1.26317936617193	0.921696755734866	LOC100578194	NC_037648.1	4975154	4980368	-	2665	lncRNA	uncharacterized LOC100578194 && - && -	-
413048	36.1996	61.6465973761445	104.83056063643	21.6697404026599	18.2588678560426	20.8390636724111	6.73471830642885	1.28374570376677	3.67366098680582	4.20565444827923	8.79808441415696	3.5401145601586	2.66701127090539	2.38970923609594	1.96570730382304	LOC413048	NC_037645.1	9844313	9851641	+	2700	protein_coding	bifunctional 3'-phosphoadenosine 5'-phosphosulfate synthase 2%2C transcript variant X1 && sp|O95340|PAPS2_HUMAN Bifunctional 3'-phosphoadenosine 5'-phosphosulfate synthase 2 OS=Homo sapiens OX=9606 GN=PAPSS2 PE=1 SV=2 && PF01747:ATP-sulfurylase|PF14306:PUA-like domain|PF01583:Adenylylsulphate kinase	-
100578002	22.4311823674144	23.0110762969478	23.8044021915817	12.6784491724072	9.10695292786919	10.178797089703	14.3332137869491	2.83709874435046	10.1485626614506	5.27719492813049	8.13541203745821	7.10800754059078	2.71440565536413	5.16648523474278	6.44834089306027	LOC100578002	NC_037648.1	10575866	10576484	-	619	protein_coding	thioredoxin%2C mitochondrial && sp|P97493|THIOM_MOUSE Thioredoxin, mitochondrial OS=Mus musculus OX=10090 GN=Txn2 PE=1 SV=1 && PF00085:Thioredoxin	-
409711	1.46017079960746	1.19101106488236	1.36497546270489	2.82107146262823	3.56263241807706	5.83195229673239	8.7293014663197	12.402526799233	8.91091417261035	8.64700268328988	7.5255376215452	5.36334469460522	8.33137400656238	9.12960905593317	7.19951507655009	LOC409711	NC_037651.1	1596870	1759252	+	4941	protein_coding	kazrin%2C transcript variant X18 && sp|Q674X7|KAZRN_HUMAN Kazrin OS=Homo sapiens OX=9606 GN=KAZN PE=1 SV=2 && PF00536:SAM domain (Sterile alpha motif)|PF07647:SAM domain (Sterile alpha motif)	-
102654496	83.2550406737699	87.8868504883769	124.764	44.8066624986538	47.5584899034685	29.7619777920381	6.1271618378734	1.35726418019394	6.47341143049484	0.152277633755811	0	0.891155332953707	11.3671075092554	3.13074337768554	2.12551450553553	LOC102654496	NC_037638.1	27564965	27566289	+	681	protein_coding	high affinity copper uptake protein 1%2C transcript variant X1 && sp|Q9JK41|COPT1_RAT High affinity copper uptake protein 1 OS=Rattus norvegicus OX=10116 GN=Slc31a1 PE=2 SV=1 && PF04145:Ctr copper transporter family	-
408393	0.190025523439069	0.277658296090578	0.440824617820584	1.09008412540733	0.753802803745695	1.21751145460007	1.63501177421262	2.59708308314474	2.22486734543469	2.53146713353913	1.25264535801728	1.69795744527616	2.71922886576491	2.10061932931683	1.17436616463048	LOC408393	NC_037649.1	10138913	10474973	+	13969	protein_coding	agrin%2C transcript variant X1 && sp|A2ASQ1|AGRIN_MOUSE Agrin OS=Mus musculus OX=10090 GN=Agrn PE=1 SV=1 && -	-
410642	3.12827351184403	2.18418115844302	1.49110908929367	5.17743465887286	7.37442763065452	6.97146092355792	12.3270445791105	30.6321358971955	21.5117171807092	9.4411984016385	10.6548830270649	7.99198838984144	10.4218433781908	9.08584931541269	9.24783799924571	LOC410642	NC_037653.1	3302672	3316734	+	5113	protein_coding	homeobox protein abdominal-B%2C transcript variant X1 && sp|P09087|ABDB_DROME Homeobox protein abdominal-B OS=Drosophila melanogaster OX=7227 GN=Abd-B PE=1 SV=3 && PF00046:Homeodomain	Homeobox
102654797	18.2099031435157	14.665036063556	3.10809129601323	0.513744438185393	1.78825566636425	1.54598832008985	0.577922051467007	3.8512371113003	2.73913319191662	0.985463371082011	0.594934142735735	0.813309527187649	1.31595950867042	1.0663462266332	1.09015955301191	LOC102654797	NC_037638.1	13201766	13202682	+	684	lncRNA	uncharacterized LOC102654797 && - && -	-
551197	684.710696782024	603.370258648421	457.759730967117	134.577731538617	294.646567141005	163.042410451779	3.21941917675861	22.5831704955829	15.8999637823358	15.7451884243115	10.8894751989745	13.003661893045	38.7135536575141	33.3242858646113	25.7461642017755	LOC551197	NC_037651.1	374523	378498	+	1719	protein_coding	probable cytochrome P450 6a13 && sp|Q9V4U7|C6A14_DROME Probable cytochrome P450 6a14 OS=Drosophila melanogaster OX=7227 GN=Cyp6a14 PE=3 SV=3 && PF00067:Cytochrome P450	-
411116	0.459295673285606	0.569448251259674	0.647806015402102	1.45852574272749	1.34149155792112	1.32380217736486	1.07970398689884	1.66325921516311	1.5936511350218	4.54858478863175	1.59367601136914	2.12075353516662	1.30158205902557	1.13582636934145	1.71251322797156	LOC411116	NC_037642.1	11492872	11728355	-	6224	protein_coding	nephrin%2C transcript variant X1 && - && PF08205:CD80-like C2-set immunoglobulin domain|PF00047:Immunoglobulin domain|PF13927:Immunoglobulin domain|PF07686:Immunoglobulin V-set domain	-
102655512	0.596627318867631	0.281371238919279	0.257040969008204	2.56692084296699	1.13746538544091	2.50274476642877	3.46510065921662	1.06948800566264	2.02875738226478	5.99953587551601	0.499394227808327	3.74155566115741	1.85157163968888	2.40005555939387	4.02948010016001	LOC102655512	NC_037646.1	10094748	10099600	+	2852	protein_coding	uncharacterized LOC102655512 && - && -	-
100576163	26.0241817345133	25.6918492095798	35.1717095923851	13.5651196876746	13.588570631014	12.3920626282202	1.85699953302266	0	0	0.571880892946914	0	1.95226905891099	0.33092511173918	1.03136428028437	0.241890938881967	LOC100576163	NC_037641.1	8871345	8874821	+	544	protein_coding	short neuropeptide F && sp|E2AJ76|SNPF_CAMFO Short neuropeptide F OS=Camponotus floridanus OX=104421 GN=EAG_11010 PE=1 SV=1 && -	-
410535	1.55847788688142	1.87466422917308	2.10213638013968	5.85292668523731	3.96042085222243	3.64893605316307	7.34071073975511	9.20736593354311	8.40783313800305	4.8821389020534	8.62113426267773	3.65797047272663	7.91028808361839	5.16278049313333	4.20513050123419	LOC410535	NC_037651.1	8825320	8913127	-	4673	protein_coding	protein lozenge%2C transcript variant X4 && sp|Q9W349|LOZEN_DROME Protein lozenge OS=Drosophila melanogaster OX=7227 GN=lz PE=2 SV=2 && PF00853:Runt domain	Runt
100629120	94.0874262709326	69.3311146134114	91.6351054514247	28.4221555360801	12.9042541244162	4.85963240322361	1.6147822026284	0	0	0	0	0	0	0.825091424227498	0.645042503685247	Mir750	NW_020555859.1	229034	229169	-	136	miRNA	ame-miR-750 && - && -	-
410293	0.941545036624307	0.945631098890717	0.540852758889442	2.62857744517605	2.27242005019109	2.19422934947889	1.53923045001849	1.44909751743977	2.06664605159995	2.86907352379146	3.78413229245161	3.24923781596394	2.76703444184005	3.86344684101852	3.03386114552237	LOC410293	NC_037648.1	235182	297554	-	3253	protein_coding	collectin-11 && - && PF00059:Lectin C-type domain	-
725458	18.6532358408757	18.5527148417327	17.2028537864914	7.15194705223987	9.63665518351382	9.96757916897547	5.21528307108887	4.23917827220224	3.53515	1.83825754671512	3.29189080385431	1.90680662055331	3.81591229953684	2.96791467848181	3.06077568434102	LOC725458	NC_037638.1	18587043	18589811	+	1777	protein_coding	hydroxylysine kinase%2C transcript variant X1 && sp|A2RU49|HYKK_HUMAN Hydroxylysine kinase OS=Homo sapiens OX=9606 GN=HYKK PE=1 SV=2 && PF01636:Phosphotransferase enzyme family	-
100577682	6.83492245554799	4.01797341021999	4.40464540489201	13.2144567297619	10.5691986161885	13.7735866971366	11.6817958201575	15.0295337351921	13.8688420027102	17.428751023144	16.7988904177603	13.3019910843895	14.7245916385281	14.4744609850195	14.209364866895	LOC100577682	NC_037651.1	4619010	4623842	-	2380	protein_coding	uncharacterized LOC100577682 && - && PF01284:Membrane-associating domain	-
412969	55.918322390589	90.0266186556739	131.865491155308	0.533638869732435	1.89788528481324	7.32671685637115	0.667001912095558	0	0	0	0	0	0.273383843259095	0.127804594185581	0	LOC412969	NC_037642.1	8231490	8233129	+	1317	protein_coding	uncharacterized LOC412969 && - && PF03067:Lytic polysaccharide mono-oxygenase, cellulose-degrading	-
726447	37.3637714790616	33.7046311994254	33.0651231227613	19.4596167773658	15.3653456377114	11.5986346839486	11.7031534531425	3.70905660799387	7.42987615309042	8.15626382150505	6.77680600950906	11.0400270621777	11.4621551811383	10.2666271598902	17.1086393754334	LOC726447	NC_037638.1	15185754	15186376	-	623	protein_coding	histone H2B && sp|Q8I1N0|H2B_DROYA Histone H2B OS=Drosophila yakuba OX=7245 GN=His2B PE=3 SV=3 && PF00125:Core histone H2A/H2B/H3/H4	-
726252	0.690965228133529	1.10862591711531	1.42697118668885	3.41462774393801	2.20907154295283	3.43884130098779	3.63665134444601	4.17513271635796	4.24436663326126	8.71177832412329	3.11729532794726	7.20184563722575	7.01962731822542	5.37704173754741	4.09746474074216	LOC726252	NC_037640.1	9469876	9518749	-	10737	protein_coding	titin%2C transcript variant X1 && - && -	-
726651	0.402550535464983	0.56953213158111	0.676369834417897	2.11987946317237	2.65465496952669	1.2195642425691	1.24690066462718	2.86451135034969	2.16404444219221	0.932254697500087	1.81710367868221	2.48857287678864	2.39917443993796	1.61934195774576	0.84052380182123	LOC726651	NC_037652.1	7843963	7850348	+	4227	protein_coding	Fanconi anemia group I protein && sp|Q9NVI1|FANCI_HUMAN Fanconi anemia group I protein OS=Homo sapiens OX=9606 GN=FANCI PE=1 SV=4 && PF14679:FANCI helical domain 1|PF14676:FANCI solenoid 2|PF14677:FANCI solenoid 3|PF14678:FANCI solenoid 4|PF14675:FANCI solenoid 1|PF14680:FANCI helical domain 2	-
726585	308.246232792118	276.543338972795	253.961533923758	179.13842023952	122.392620501041	116.780573039807	11.7528135437415	12.4885171689547	11.3065610487625	2.6597048262844	2.74374439915301	4.84067942425555	11.2970704812016	6.34940793514466	4.61592552081901	LOC726585	NC_037641.1	12162921	12165439	-	1891	protein_coding	dihydroceramide fatty acyl 2-hydroxylase FAH2%2C transcript variant X2 && sp|Q4R4P4|FA2H_MACFA Fatty acid 2-hydroxylase OS=Macaca fascicularis OX=9541 GN=FA2H PE=2 SV=1 && PF04116:Fatty acid hydroxylase superfamily|PF00173:Cytochrome b5-like Heme/Steroid binding domain	-
727091	12.1517792684534	11.1345538205871	15.3768176952635	21.4269021779761	32.254594886592	38.3005408840991	41.1082063327725	41.5407585390596	39.8368213349724	81.1734868587352	41.3220940719856	57.9740015078238	76.3610861198985	73.5675662858532	70.9081064831598	LOC727091	NC_037644.1	5302778	5523561	+	3075	protein_coding	forkhead box protein O%2C transcript variant X1 && sp|B4MB78|FOXO_DROVI Forkhead box protein O OS=Drosophila virilis OX=7244 GN=foxo PE=3 SV=1 && PF16676:Transactivation domain of FOXO protein family|PF00250:Forkhead domain	Fork head
102655568	0.0855280780804465	0.168063745789935	0.368474915110026	2.26672464357446	1.00240955980294	0.908010732357371	3.06869492420078	4.3903522334401	3.87770197149647	0.912173259756156	0.805381442534817	0.699049656441759	0.799299055178356	0.761431442514042	0.837793329742487	LOC102655568	NC_037638.1	24594949	24599196	-	3979	lncRNA	uncharacterized LOC102655568%2C transcript variant X1 && - && -	-
100576222	1.56376449503493	2.15717949838114	2.56893031759854	4.34936112903298	5.26998351240249	4.44799029898211	6.28914	6.18843484767771	6.43253008713156	3.29706344778739	8.57028244187405	4.15476097966431	4.5259967320714	4.76557794527129	4.13282279919756	LOC100576222	NC_037643.1	13150506	13156465	+	4309	protein_coding	heart- and neural crest derivatives-expressed protein 1%2C transcript variant X2 && sp|P57102|HAND2_DANRE Heart- and neural crest derivatives-expressed protein 2 OS=Danio rerio OX=7955 GN=hand2 PE=2 SV=1 && PF00010:Helix-loop-helix DNA-binding domain	bHLH
102656449	0	0	0.0391185081969796	1.06257921152966	0.709460625837053	1.17557809825402	1.5703196830683	0.616526752075821	1.20560379236157	0.830051242697762	0.298578207707022	0.70165405217353	3.36222738928174	1.55684273002584	1.26392533272798	LOC102656449	NC_037638.1	1988390	1990795	-	1874	lncRNA	uncharacterized LOC102656449 && - && -	-
411657	18.8756690991698	14.8000716287896	12.6973291935653	2.64439587205124	7.53170262183961	3.35917743421448	1.64721330830172	3.20413805558959	2.80079261022205	2.87845305110216	4.14163997959259	3.35656415594327	1.71746839799237	0.844431094916275	0.746740544606755	LOC411657	NC_037642.1	10728956	10734880	+	4053	protein_coding	arylsulfatase B%2C transcript variant X3 && sp|P50430|ARSB_RAT Arylsulfatase B OS=Rattus norvegicus OX=10116 GN=Arsb PE=2 SV=2 && PF00884:Sulfatase	-
408859	244.528504900416	253.274038696699	310.160765250452	161.624814912293	118.537609499668	86.4619632335682	49.2980683545741	96.4603213843222	69.3043973080761	40.3396129045342	55.5300856571871	37.2656827902863	62.0000823817389	58.7474906832031	63.8815829764638	LOC408859	NC_037642.1	12225065	12230588	+	2018	protein_coding	pyrroline-5-carboxylate reductase 2%2C transcript variant X2 && sp|Q17QJ7|P5CR2_BOVIN Pyrroline-5-carboxylate reductase 2 OS=Bos taurus OX=9913 GN=PYCR2 PE=2 SV=1 && PF03807:NADP oxidoreductase coenzyme F420-dependent|PF14748:Pyrroline-5-carboxylate reductase dimerisation	-
410456	6.49829706669664	7.20758286944218	10.2730265103145	15.5310307489853	15.2850996439967	17.4913327203496	19.947143645394	31.7027601190643	24.1835979808287	35.6511017852141	26.1704892768008	29.7535857662057	28.5149984333702	32.6079799383469	39.3616766222604	LOC410456	NC_037650.1	6326339	6354364	-	5038	protein_coding	uncharacterized LOC410456%2C transcript variant X3 && - && -	-
100577915	10.2866364538669	13.475579737998	38.2236107374205	4.2044223669127	5.62621933887988	3.21853739686212	0.110634951918117	0	1.04102483883036	0	0	0.191082110120112	0.680188642768692	0.706627416214986	0	LOC100577915	NC_037645.1	9261567	9263963	+	794	protein_coding	mediator of RNA polymerase II transcription subunit 2%2C transcript variant X2 && - && -	-
726329	7.57673161817951	11.0724451895391	23.1102192981329	3.99942115489134	3.03465975610615	4.03923795885028	5.99871195797746	0.60524586968985	3.50527053932828	0.0485037738950922	0	0	7.24134725332357	3.62144898267112	1.72333151592616	LOC726329	NC_037650.1	5992173	5993569	-	1069	protein_coding	venom peptide isomerase heavy chain && sp|Q16651|PRSS8_HUMAN Prostasin OS=Homo sapiens OX=9606 GN=PRSS8 PE=1 SV=1 && PF00089:Trypsin	-
100577373	64.3169842104365	58.3813886913374	83.7749607113406	39.7680190613656	23.2142321409859	19.4971453425173	7.08497791269852	2.31703856723462	4.62460865369016	1.18676972225714	1.24741641099495	0.661446083641934	6.93277589221729	2.2320184358939	0.64539402548562	LOC100577373	NC_037643.1	16371003	16374685	-	1835	lncRNA	uncharacterized LOC100577373%2C transcript variant X2 && - && -	-
100578608	2.12987023719407	0.970486196097093	1.82854632193319	4.59504209065411	4.55838587252105	4.73577238460177	4.64119895119173	6.07814292395693	4.27344237240677	4.63245136321503	2.35302524208542	5.36693752560488	3.91887370418751	4.83454929751441	3.95860097953231	LOC100578608	NC_037646.1	6448572	6451428	+	2205	lncRNA	uncharacterized LOC100578608 && sp|P35500|SCNA_DROME Sodium channel protein para OS=Drosophila melanogaster OX=7227 GN=para PE=2 SV=3 && -	-
551628	4.28919262907021	2.69073040389789	2.73278657677622	6.70573287688259	8.65374043846451	7.06534958000826	7.04312578225708	18.0073820434881	9.81454399729484	19.6203648999523	12.4006805396503	12.4936418331886	9.94211302171832	18.8404012194906	25.5780345218717	LOC551628	NC_037641.1	13004405	13014451	-	3380	protein_coding	protein borderless%2C transcript variant X1 && sp|Q9U4G1|BDL_DROME Protein borderless OS=Drosophila melanogaster OX=7227 GN=bdl PE=1 SV=1 && PF07686:Immunoglobulin V-set domain|PF13927:Immunoglobulin domain|PF13895:Immunoglobulin domain|PF00041:Fibronectin type III domain|PF07679:Immunoglobulin I-set domain	-
413368	5.11805620318772	4.65065646709814	5.36374711712193	7.66239929812818	14.0388422240253	12.7419721206362	6.02003532487278	20.8174375758319	12.9578784010124	15.730950276924	6.08014591324571	13.1085502093053	19.4229674778411	12.9819803398159	8.94797877033327	LOC413368	NC_037643.1	13045859	13072323	+	6902	protein_coding	uncharacterized LOC413368%2C transcript variant X2 && sp|Q6A070|TGRM1_MOUSE TOG array regulator of axonemal microtubules protein 1 OS=Mus musculus OX=10090 GN=Togaram1 PE=1 SV=3 && PF12348:CLASP N terminal	-
102654353	68.4274788097144	93.1396687877556	150.225343050441	50.1882311878094	36.0675709392541	33.9532789813526	25.4632084752677	26.957285809387	23.1389528084398	10.396004378575	39.7970189668799	11.7456530180075	23.7847357275981	17.574476772058	16.6500589463557	LOC102654353	NC_037638.1	22963173	22969721	+	2803	protein_coding	alpha-(1%2C3)-fucosyltransferase C && sp|P83088|FUCTC_DROME Alpha-(1,3)-fucosyltransferase C OS=Drosophila melanogaster OX=7227 GN=FucTC PE=2 SV=4 && PF17039:Fucosyltransferase, N-terminal|PF00852:Glycosyltransferase family 10 (fucosyltransferase) C-term	-
410438	6.63339167457708	10.3466083790385	17.9864734856494	2.50969126003194	1.93606074221599	4.6282915407468	1.14926933556806	1.0340067784606	0.85676962718452	0.117976187244263	0.559400533527969	0.115069545267629	0.705438134795795	0.702125580571295	0.0332672660224473	LOC410438	NC_037650.1	4931572	5048442	-	2637	protein_coding	neuroendocrine convertase 1%2C transcript variant X1 && sp|P29120|NEC1_HUMAN Neuroendocrine convertase 1 OS=Homo sapiens OX=9606 GN=PCSK1 PE=1 SV=2 && PF16470:Peptidase S8 pro-domain|PF00082:Subtilase family|PF01483:Proprotein convertase P-domain	-
408559	1024.45166570642	890.30339536172	829.252900758358	186.009330826966	494.094932574412	280.328341209005	55.6768260267658	109.769177160994	87.407795892966	79.8706377465278	207.918000626565	96.435000701328	126.439394348662	189.571442925188	217.463315380339	LOC408559	NC_037653.1	3185077	3188102	+	1943	protein_coding	retinal dehydrogenase 1 && sp|P27463|AL1A1_CHICK Retinal dehydrogenase 1 OS=Gallus gallus OX=9031 GN=ALDH1A1 PE=2 SV=1 && PF00171:Aldehyde dehydrogenase family	-
551736	0.713434008996202	0.394789838318187	0.529937959237155	1.21367481252279	1.42243607347343	1.99600130579311	1.51345948321528	2.56130468125032	1.95191	2.31765641241201	2.23691653728017	1.96199120201561	2.46537879229176	2.05497468935311	1.22604705278776	LOC551736	NC_037648.1	9474231	9822128	-	8300	protein_coding	nephrin%2C transcript variant X1 && sp|Q9QZS7|NPHN_MOUSE Nephrin OS=Mus musculus OX=10090 GN=Nphs1 PE=1 SV=2 && PF13895:Immunoglobulin domain|PF08205:CD80-like C2-set immunoglobulin domain|PF07679:Immunoglobulin I-set domain|PF13927:Immunoglobulin domain|PF00041:Fibronectin type III domain	-
725103	7.47316029538388	6.32578312363118	6.68688607348234	15.4331606227855	15.2716193364303	27.6123437541724	6.97411340486537	16.0034515097952	19.9196820399437	11.298511695789	79.1357880689136	21.0151588271963	76.7328876211083	83.5906811815345	77.1305215386338	CSP6	NC_037638.1	25099624	25101768	-	592	protein_coding	chemosensory protein 6%2C transcript variant X1 && sp|Q9W1C9|PEB3_DROME Ejaculatory bulb-specific protein 3 OS=Drosophila melanogaster OX=7227 GN=EbpIII PE=2 SV=2 && -	-
100576444	155.661725545706	63.2166611541534	50.4306183987795	7.07071502395477	28.9528457278956	16.0585574934162	0.200100573628667	0	0	1.18110556478026	0.231739723024626	0.691203623851338	6.28782839495918	2.17267810115487	2.59780215607179	LOC100576444	NC_037653.1	6001745	6002721	-	439	protein_coding	chymotrypsin inhibitor && sp|P56682|AMCI_APIME Chymotrypsin inhibitor OS=Apis mellifera OX=7460 PE=1 SV=1 && -	-
726883	14.2621864693573	10.332999298743	7.74014291731831	20.5489430186836	26.4664048781197	26.0785471395461	23.0178432340228	21.7608581387339	21.672735019623	72.9381729112319	36.8616966880687	62.2587805025137	27.7924235433588	28.1727257388412	28.4908397790171	LOC726883	NC_037643.1	16606463	16617691	-	4925	protein_coding	CD109 antigen%2C transcript variant X1 && sp|Q6YHK3|CD109_HUMAN CD109 antigen OS=Homo sapiens OX=9606 GN=CD109 PE=1 SV=2 && PF00207:Alpha-2-macroglobulin family|PF07703:Alpha-2-macroglobulin bait region domain|PF01835:MG2 domain|PF07678:A-macroglobulin TED domain|PF07677:A-macroglobulin receptor binding domain|PF17789:Macroglobulin domain MG4|PF17791:Macroglobulin domain MG3	-
102654520	20.9037194520973	14.5584171988027	9.32203454244105	4.72377103508771	5.59172924375756	6.61256473553596	0.562470978871057	0.78910991810961	0.346649655012007	6.87302072194419	2.05707401858076	5.99923127311276	6.01290903247262	4.48748892332044	2.43408984315826	LOC102654520	NC_037653.1	7183150	7187898	-	4451	protein_coding	putative uncharacterized protein DDB_G0282133 && - && -	-
724616	0.720500118593006	0.212368765013528	0.206938840821848	2.72788507615166	1.50123270325323	1.80347120191145	8.4465530599024	5.29986758435821	5.91104237820555	6.12912102626709	4.54104372215528	6.63838399223208	7.05101691858103	7.82002669539541	7.41366423078188	LOC724616	NC_037646.1	9486764	9491937	+	2834	protein_coding	neprilysin-1%2C transcript variant X1 && sp|Q9W436|NEP_DROME Neprilysin-1 OS=Drosophila melanogaster OX=7227 GN=Nep1 PE=2 SV=2 && PF01431:Peptidase family M13|PF05649:Peptidase family M13	-
411748	1.06289506247615	0.932411662713543	0.797271413855117	2.15583555655711	1.69806017699648	1.93517988616936	3.83981338490042	5.76718998541065	3.0733360179636	1.95198609304803	5.61010785558967	2.14364358674252	4.09143774513895	3.79413206511753	3.44934050492702	LOC411748	NC_037644.1	2110293	2185523	-	7172	protein_coding	protein kinase C-binding protein NELL1 && sp|Q92832|NELL1_HUMAN Protein kinase C-binding protein NELL1 OS=Homo sapiens OX=9606 GN=NELL1 PE=1 SV=4 && PF12947:EGF domain|PF07645:Calcium-binding EGF domain|PF00093:von Willebrand factor type C domain	-
100576986	0.0550154206141069	0.108105991297021	0.108633831061907	0.378716093998447	0.437026980907649	0.362077420783538	0.171593722407825	0.442038800865937	0.452835754132739	0.565794594881064	0.397450951613433	0.654050148717742	0.767982835990876	0.355246152745667	0.360452149439095	LOC100576986	NC_037639.1	14032414	14043752	-	7423	protein_coding	uncharacterized LOC100576986%2C transcript variant X1 && - && -	-
724716	36.6446535941051	84.4770421111926	124.436117603872	29.7117098756762	23.0905439154974	23.6010520418835	17.464445175045	7.22370982850842	10.4769856296473	9.76344612845871	13.8558747922887	7.95115832263358	17.2782837134753	15.7446147826081	13.110754215672	LOC724716	NC_037639.1	3946089	3949142	+	1094	protein_coding	sorting nexin-24 && sp|Q17QS1|SNX24_BOVIN Sorting nexin-24 OS=Bos taurus OX=9913 GN=SNX24 PE=2 SV=1 && PF00787:PX domain	-
725504	0.191407936931916	0.236815664128082	0.351231317634874	0.878411488100345	0.592686702516797	0.761803014513601	0.741107832273908	1.12636952489649	0.568210245329303	0.864085562651449	1.54703945500889	0.795389317457927	0.950023804447083	0.812286651577785	0.950263636300815	LOC725504	NC_037652.1	4435635	4450712	-	9601	protein_coding	homeobox protein ARX && sp|P22807|SLOU_DROME Homeobox protein slou OS=Drosophila melanogaster OX=7227 GN=slou PE=2 SV=1 && -	Homeobox
107966061	0.541203696448617	0.739022949445398	0.800263454616215	0.252579475808668	0.100341827382539	0.21970952608285	0.0414359206712193	0.149481979522168	0.0297061535321225	0.153734737798488	0.342768660403675	0.00681577697373624	0.210269756533646	0.10586078650466	0.0650258480803995	LOC107966061	NC_037638.1	21474407	21481907	+	7420	lncRNA	uncharacterized LOC107966061%2C transcript variant X1 && - && -	-
413678	53.5449	48.3222982839419	60.8987902373852	27.4782898478749	32.0023665707813	18.2795722700252	12.5061879552293	10.5588712190445	10.9454967757571	8.01603172057618	11.6466217159627	7.91750530647716	17.0569984534788	12.9834836442531	14.1202454916305	LOC413678	NC_037638.1	11977495	11982389	-	2044	protein_coding	serine--pyruvate aminotransferase%2C mitochondrial%2C transcript variant X3 && sp|Q3LSM4|AGT_AEDAE Alanine--glyoxylate aminotransferase OS=Aedes aegypti OX=7159 GN=AGT PE=1 SV=1 && PF00266:Aminotransferase class-V	-
725414	29.9906714123278	24.3955707220356	19.4019965762673	11.1436239939441	12.4013311410265	11.1569929623652	9.92802288128157	8.2644573203869	4.88770345884036	6.67603445843608	10.4790116814912	4.77513919825195	10.0442162670364	8.74903810640088	12.0481758628249	LOC725414	NC_037638.1	15887275	15889622	-	699	protein_coding	histone H3 && sp|P84227|H32_BOVIN Histone H3.2 OS=Bos taurus OX=9913 PE=1 SV=2 && PF00125:Core histone H2A/H2B/H3/H4	-
100576135	0.447637254432222	0.593738651806976	0.916049722368731	6.47105128584455	1.67885306715672	2.08639791701702	5.28624787359627	2.12761537224088	2.82682233118238	4.70593471394396	6.12208948656013	5.27183875402958	6.03826787247077	4.24348236597109	1.86067505502367	LOC100576135	NC_037641.1	2227949	2242796	+	3041	protein_coding	glutamate receptor 1-like%2C transcript variant X1 && - && -	-
107964237	10.4010856262088	6.45418852598754	1.86709598238828	1.09911008491138	0.855461	0.885938346968379	2.35507	0.619501948198439	1.25574202632102	0.62554263893389	1.0909784279658	1.28805393801251	0.884832827813786	1.12814108942634	0.470379520113638	LOC107964237	NC_037640.1	12224348	12225163	+	746	lncRNA	uncharacterized LOC107964237 && - && -	-
552211	536.348563687739	393.170605518053	341.061057653213	127.223903568607	223.440579916097	81.4874809929606	60.7012959226245	78.8248710330857	63.195224391008	160.328843119871	196.951945254672	130.391378449073	131.163014974752	126.123413302814	139.86840733842	LOC552211	NC_037639.1	13986460	13988798	+	1335	protein_coding	protein THEM6 && sp|Q9W440|THEM6_DROME Protein THEM6 OS=Drosophila melanogaster OX=7227 GN=CG4666 PE=2 SV=1 && PF13279:Thioesterase-like superfamily	-
100578316	0.247277909305792	0	0	1.48943891615602	1.73889379333228	1.52071330668239	2.8323954493333	3.27407623630979	2.40239410581307	1.08316284174263	2.35623099854602	0.918675116169353	3.43368617303215	1.93645435077553	3.18713099005244	LOC100578316	NC_037647.1	10941517	10942763	-	1101	protein_coding	uncharacterized LOC100578316 && - && -	-
408955	69.2671934374173	84.9576	107.253415877422	48.0460099230316	41.3910037952972	26.083083603214	10.5661597711609	21.2726351760974	16.0289453433744	9.51816018680409	11.716975374799	10.3968997920202	12.9261984946004	10.4096440062916	12.6381676704746	LOC408955	NC_037645.1	12640038	12646425	-	2544	protein_coding	4-aminobutyrate aminotransferase%2C mitochondrial%2C transcript variant X1 && sp|P80147|GABT_PIG 4-aminobutyrate aminotransferase, mitochondrial OS=Sus scrofa OX=9823 GN=ABAT PE=1 SV=2 && PF00202:Aminotransferase class-III	-
724916	15.4657165380373	19.1064469856615	29.1411018578444	11.1555935148828	5.53282343222663	5.7014320810767	6.95660208536061	4.28181020448915	5.81853137661791	5.71644089264534	3.92296248001133	4.1882455606727	5.00064613294761	4.06566788749782	5.88017006982638	LOC724916	NC_037652.1	4245761	4267253	+	1932	protein_coding	tetraspanin-12 && - && PF00335:Tetraspanin family	-
724765	4.07783371924009	2.64881375905916	2.99127334674237	5.92196813379627	6.94403792682346	6.78800882819706	9.14460418061727	8.02136646748534	7.38168942312993	4.60297338675531	17.7993543113984	5.78811951800272	7.14264264530893	7.10261821556346	8.03221716372393	LOC724765	NC_037647.1	1972965	2039877	+	5024	protein_coding	protein embryonic gonad%2C transcript variant X3 && sp|P15370|EGON_DROME Protein embryonic gonad OS=Drosophila melanogaster OX=7227 GN=eg PE=2 SV=2 && -	-
102653896	0.263261582556814	0.258656155265575	0.239925298414917	0.575039148007571	1.56647892971193	1.67800219925254	6.62555563437272	2.98382071937696	7.11560042371493	4.93667687415446	1.98261227780768	3.0695939570381	3.08876565664958	2.01989057975122	0.67862847159507	LOC102653896	NC_037648.1	15268699	15272386	+	3361	lncRNA	uncharacterized LOC102653896 && - && -	-
410042	91.0339999690154	122.25213099003	167.953241093505	63.2343570027609	63.6110165301447	56.8239095738638	14.7320060576316	19.1200711471624	16.6880441916231	24.146610565121	49.8798474868511	17.8740562882971	7.90122881713136	16.2525285116025	19.2413094446485	LOC410042	NC_037649.1	8500013	8502775	-	1443	protein_coding	glyoxylate reductase/hydroxypyruvate reductase && sp|Q9UBQ7|GRHPR_HUMAN Glyoxylate reductase/hydroxypyruvate reductase OS=Homo sapiens OX=9606 GN=GRHPR PE=1 SV=1 && PF00389:D-isomer specific 2-hydroxyacid dehydrogenase, catalytic domain|PF02826:D-isomer specific 2-hydroxyacid dehydrogenase, NAD binding domain	-
724439	37.4905740397326	35.2156152764727	36.1086226374038	14.785733371775	9.8180618792761	21.5136069481154	3.02414293161096	1.58517502286055	1.9040033613836	1.47770753473025	2.73257077942795	1.26273226970168	0.756718204229146	1.0329770062712	1.02881432365839	LOC724439	NC_037645.1	12387152	12393402	+	3965	protein_coding	uncharacterized LOC724439 && - && PF02995:Protein of unknown function (DUF229)	-
413382	1.22524223574332	0.856948194322576	0.861132341084326	2.09071649626751	1.92279739702833	2.73572715772421	1.72874074525783	2.62271891149421	2.72372118930226	4.60366299908814	4.00416544763008	3.54127183853721	2.93859479849187	2.25109611455142	1.73310275742251	LOC413382	NC_037646.1	2072190	2540863	+	6555	protein_coding	SAM and SH3 domain-containing protein 1%2C transcript variant X1 && sp|P59808|SASH1_MOUSE SAM and SH3 domain-containing protein 1 OS=Mus musculus OX=10090 GN=Sash1 PE=1 SV=1 && PF07647:SAM domain (Sterile alpha motif)|PF07653:Variant SH3 domain|PF00536:SAM domain (Sterile alpha motif)	-
726980	263.578250900839	265.441465996264	457.636497225056	142.541416400644	160.455927547034	159.287950994552	36.8708602933485	4.75741054925331	21.6097705106225	11.3105332160612	7.97911673786751	8.98663535054267	86.7023792756652	38.6417817013212	5.4828612813246	LOC726980	NC_037641.1	3482600	3485558	-	816	protein_coding	uncharacterized LOC726980 && - && PF11901:Protein of unknown function (DUF3421)	-
725021	0.936036761797515	1.66415026135755	3.7926251896071	0.306833613375952	0.417926668076586	0.173126393408883	0.0575272768978291	0.242120997174086	0.649566775663111	0.0339558181361189	0.033311636675773	0.165596153061961	0.275084659572757	0.220456647730726	0	LOC725021	NC_037645.1	4511467	4555900	-	1527	protein_coding	trypsin 3A1%2C transcript variant X5 && sp|P35038|TRY4_ANOGA Trypsin-4 OS=Anopheles gambiae OX=7165 GN=TRYP4 PE=2 SV=2 && PF00089:Trypsin	-
726839	6.66867911950273	5.59603049789249	4.19195461479321	22.0544683505528	8.14035319982402	18.7580455218433	1.76117110523767	0.257823404940606	0.768548323599544	2.22371538289539	1.66718469496761	1.41068522022658	1.71570285732931	1.8193438517485	0.779988634163332	LOC726839	NC_037651.1	9272315	9278970	-	2868	protein_coding	facilitated trehalose transporter Tret1%2C transcript variant X4 && sp|A9ZSY2|TRET1_APILI Facilitated trehalose transporter Tret1 OS=Apis mellifera ligustica OX=7469 GN=Tret1 PE=1 SV=1 && PF00083:Sugar (and other) transporter	-
726411	0.498631828105636	0.734863345602366	0.179018521028424	1.93077580065279	3.0519107693517	5.5950053488966	4.12942594039673	10.3828223953004	7.73756434949944	7.47052875051858	2.04958081041377	4.26073442614588	5.93483277316859	8.2206911131824	6.26612717865668	LOC726411	NC_037645.1	8614427	8615400	-	819	protein_coding	immunoglobulin domain-containing protein oig-4 && sp|Q5WRU0|OIG4_CAEEL Immunoglobulin domain-containing protein oig-4 OS=Caenorhabditis elegans OX=6239 GN=oig-4 PE=1 SV=1 && PF13927:Immunoglobulin domain	-
406065	26.5477451540242	17.2476749938438	14.7279590300208	32.5430368282577	59.6302875903092	67.865389540813	105.412982187582	50.6899	61.7873207599875	57.6221322288254	40.3712618025566	39.7719399195582	27.6415806154244	47.8806900336327	60.3362834216354	Wat	NC_037652.1	5361890	5382720	+	1105	protein_coding	worker-enriched antennal transcript && - && -	-
725350	2.04561663907271	0.913559623631356	0.726070507675223	2.72031891039151	6.24806078155207	5.49253534827004	3.79517937349986	16.4624602749435	11.5554705220224	15.9376642296681	9.93710696196512	12.1078274135011	10.0217867172598	9.33187418193915	11.8795327762033	LOC725350	NC_037647.1	10129760	10158210	-	2928	protein_coding	GATA-binding factor A && sp|P52168|PNR_DROME GATA-binding factor A OS=Drosophila melanogaster OX=7227 GN=pnr PE=1 SV=1 && -	zf-GATA
102654641	0.16508756471065	0.20854230077905	0.558828085913054	1.44083419358024	1.12406489233454	1.67937400675041	1.84150075720395	1.84154789105835	2.06213818386189	2.44340702147057	2.0621703731313	2.73367919703367	3.41000401581459	4.29642201084229	3.6780386142219	LOC102654641	NC_037645.1	6310261	6314894	-	2886	protein_coding	uncharacterized LOC102654641 && - && -	-
102656214	0.298196033018266	0.402846773794068	0.160587260374895	1.6036929340946	1.19410071687983	1.35125813738412	0.625396480667473	2.32845880113665	1.53907483839346	1.9593027745213	0.835709789768434	1.10784370526009	2.03750313412542	1.32123073627667	0.984873220303651	LOC102656214	NC_037638.1	5432618	5435440	+	1826	lncRNA	uncharacterized LOC102656214 && - && -	-
725202	1467.86129487008	1138.95653420082	2230.07847108134	774.848932887902	350.742468524536	661.259694672717	60.4219033703071	0.978091964774679	12.3913168205752	10.0134629720934	27.9902349058527	8.83021772375162	11.7475496456547	10.6868984471371	3.01702419713099	LOC725202	NC_037652.1	5673199	5673954	-	378	protein_coding	chymotrypsin inhibitor && - && -	-
102653946	1.73711296960699	1.97824871632284	1.95601617204897	0.713401499429136	0.462713183115535	0.25557231509606	0.636921054400993	0.0268067548350369	0.735158376129935	0	0.442577168247436	0.322681970183499	0.591723788353429	0.292897883774495	0.508850234925716	LOC102653946	NC_037641.1	3325530	3331411	-	1724	lncRNA	uncharacterized LOC102653946%2C transcript variant X1 && - && -	-
725046	2.79020015298314	2.59171559712442	3.81695998205016	4.95358814399232	6.8974515882357	9.44120078877818	12.6090351038176	29.7900381289225	22.3561463751194	10.7133746202638	13.3443889406405	8.97792545337498	12.2715820758116	12.0487257996157	10.9747648594967	LOC725046	NC_037647.1	3260327	3302772	-	8489	protein_coding	uncharacterized LOC725046%2C transcript variant X2 && sp|Q9P2D6|F135A_HUMAN Protein FAM135A OS=Homo sapiens OX=9606 GN=FAM135A PE=1 SV=2 && -	-
552414	0.171095848201383	0.103447842134491	0.127578605675386	0.385047557267057	0.359922826635617	0.626212710723816	0.785611915655624	1.72026640763873	1.2307101729945	0.922411129272846	0.472127955484377	0.54763446739377	0.702014713819968	0.781136539305391	0.670050919423213	LOC552414	NC_037646.1	6019232	6034591	+	10343	protein_coding	protein disabled%2C transcript variant X3 && sp|P98081|DAB_DROME Protein disabled OS=Drosophila melanogaster OX=7227 GN=Dab PE=1 SV=2 && PF00640:Phosphotyrosine interaction domain (PTB/PID)	-
409424	40.1721326983519	26.0669375889975	14.9327234174347	12.5238421975537	8.0414114035079	5.33511209417228	3.52372156880152	4.38303633066565	4.56879400983605	13.7628915960422	12.4095135725603	12.2775052275962	6.58599860515856	5.99046395210087	6.17455538272642	LOC409424	NC_037653.1	1253258	1272233	+	3353	protein_coding	solute carrier family 2%2C facilitated glucose transporter member 1%2C transcript variant X4 && sp|P14142|GLUT4_MOUSE Solute carrier family 2, facilitated glucose transporter member 4 OS=Mus musculus OX=10090 GN=Slc2a4 PE=1 SV=3 && PF00083:Sugar (and other) transporter	-
113218776	79.4978696185378	54.8355028488485	74.1877813734734	37.7170616738188	22.1233661013021	14.6281414846902	0	4.06690638953312	0.881678636833397	0.207402137175414	0	0	4.08052724448525	5.16177194996723	1.75451561002387	LOC113218776	NC_037642.1	3286348	3287719	+	250	lncRNA	uncharacterized LOC113218776 && - && -	-
725178	3.26787906137687	25.8928360027679	40.8360469931181	1.42108554455206	1.92188012178223	1.59228017479569	5.4193991444743	3.14938543329875	5.29143735322056	1.41872912626445	5.33091091811708	3.44638337591958	4.49206209154819	4.83724223723669	4.80068803981751	LOC725178	NC_037646.1	7546823	7550400	+	1937	protein_coding	chitooligosaccharidolytic beta-N-acetylglucosaminidase && sp|Q06GJ0|HEXC_OSTFU Chitooligosaccharidolytic beta-N-acetylglucosaminidase OS=Ostrinia furnacalis OX=93504 PE=1 SV=1 && PF00728:Glycosyl hydrolase family 20, catalytic domain|PF14845:beta-acetyl hexosaminidase like	-
725954	4.96444384039422	4.59483793788371	4.41708330717227	1.4858401510309	2.02380768124613	1.72330304813398	0.975014370128269	2.39379220025854	2.33001753920031	1.04139550907317	1.66688472021254	1.17611779407263	0.951497150032315	1.1861779460353	1.99376773866349	LOC725954	NC_037652.1	5915203	5916217	-	946	protein_coding	copper homeostasis protein cutC homolog && sp|Q9NTM9|CUTC_HUMAN Copper homeostasis protein cutC homolog OS=Homo sapiens OX=9606 GN=CUTC PE=1 SV=1 && PF03932:CutC family	-
100578703	17.9631582208002	19.0450772415962	24.6453302884346	10.7853329164231	11.0177260248568	6.08546687238794	1.52833775923288	3.63682134064975	1.88796281977173	7.35567001492033	4.98321041986867	6.71419708564801	4.46524504804958	5.88694780626558	6.33992525035392	LOC100578703	NC_037651.1	9104284	9107730	+	1868	protein_coding	uncharacterized LOC100578703%2C transcript variant X1 && - && -	-
113218894	2.93297348186783	6.91823813976124	12.1934305308938	2.33717540188566	1.17704799525191	2.32714791140286	0.640714387038875	0.449440145785548	0.286427290218764	0.208654061544682	0.16205072348662	0.228952508202267	0.58357640988121	0.470374051370472	0.213283671573995	LOC113218894	NC_037644.1	10166236	10175388	-	5964	lncRNA	uncharacterized LOC113218894 && - && -	-
408264	2.33729801262838	1.88139610367705	2.03212314943995	3.6225678361579	4.1145546180734	6.49881167943438	8.3319287568967	14.7707770052767	9.78072339681235	4.40847529887749	13.6585014949667	5.33559437815736	6.25649727183847	7.66034404619986	10.1082457052472	LOC408264	NC_037647.1	1179403	1227702	-	4834	protein_coding	netrin receptor UNC5C%2C transcript variant X1 && sp|Q7T2Z5|UNC5C_CHICK Netrin receptor UNC5C OS=Gallus gallus OX=9031 GN=UNC5C PE=2 SV=1 && -	-
410151	2.12746523947438	1.64453330179964	1.33103623638934	3.21707215876792	3.50792814597977	4.57720559397781	16.676458148882	22.7303537159714	17.5661955482636	7.9128372261822	4.47759386465083	6.99723861580418	14.7157603048176	12.018155389989	10.0609433394842	LOC410151	NC_037652.1	2480983	2487450	-	4351	protein_coding	retinal homeobox protein Rx2%2C transcript variant X1 && sp|Q4LAL6|ALX4_BOVIN Homeobox protein aristaless-like 4 OS=Bos taurus OX=9913 GN=ALX4 PE=2 SV=1 && -	Homeobox
107965522	7.98086716909342	14.3509706894515	11.6773939690311	5.52843572418971	5.05927045585853	5.03643318878829	0.647818228783075	0.408980932173483	2.03189213872003	0.688281428679472	1.05034833164406	1.19346466419169	0.7080560896209	1.65505064446814	0.808681604915132	LOC107965522	NC_037651.1	7631081	7656361	-	1356	lncRNA	uncharacterized LOC107965522 && - && -	-
100577164	0.0918160589996213	0.13531478035171	0.148336876489558	0.395028098968938	0.351528026052142	1.36705159020491	0.574725666183026	0.286777672391443	0.349376904856077	0.636503253843339	0.27447386593231	0.641288024233313	1.03615168760388	0.40113712301577	0.384606484053526	LOC100577164	NC_037642.1	8103506	8112331	-	7413	lncRNA	uncharacterized LOC100577164%2C transcript variant X1 && - && -	-
409636	52.815556793903	69.9360003631588	86.0858063279976	43.516162970765	26.887685756444	23.6549168183133	19.310990917511	6.5578607347728	11.5751105952988	3.18634568286251	2.38704861068606	2.11898317647163	8.17982786439699	5.67331019519109	3.35710389068813	LOC409636	NC_037648.1	14985661	14989450	-	1790	protein_coding	uncharacterized LOC409636%2C transcript variant X2 && - && PF03803:Scramblase	-
107965795	42.5556108325533	60.6151127668931	76.7725495955981	34.6806630620406	23.0971143020856	28.1313616647351	4.10991069493172	0.371291290503431	0.963554748429693	0.122520166100788	0.408665773377311	0.167302200385567	4.67924354595287	2.09470280290648	0.062187462548105	LOC107965795	NC_037648.1	4419527	4450562	-	2116	protein_coding	lactosylceramide 4-alpha-galactosyltransferase%2C transcript variant X1 && sp|Q67BJ4|A4GAT_MOUSE Lactosylceramide 4-alpha-galactosyltransferase OS=Mus musculus OX=10090 GN=A4galt PE=2 SV=1 && PF04488:Glycosyltransferase sugar-binding region containing DXD motif|PF04572:Alpha 1,4-glycosyltransferase conserved region	-
725590	1.00419042523554	0.589411374725331	0.280927704008966	1.23440414923258	3.22001326883073	3.3685008970879	3.44206343127044	8.91710083405879	6.77856970740372	4.59988453306269	6.50090089270068	3.75010082605146	4.92111870833856	7.24575400559393	9.03479728288782	LOC725590	NC_037640.1	3874732	3908709	-	5219	protein_coding	homeobox protein B-H2-like && sp|Q24255|BARH1_DROME Homeobox protein B-H1 OS=Drosophila melanogaster OX=7227 GN=B-H1 PE=2 SV=2 && PF00046:Homeodomain	Homeobox
100576990	0.98449571847049	0.862703137937414	0.917067513509176	1.9461233799908	2.1413840331559	2.61814753816624	3.10785603595784	2.27641536836828	4.99778742536523	2.41212415205964	1.51129087548741	4.15181535593269	1.33715479082727	2.08369452717343	2.98363678796084	LOC100576990	NC_037638.1	25044959	25047757	-	2558	protein_coding	condensin complex subunit 2 && sp|Q8C156|CND2_MOUSE Condensin complex subunit 2 OS=Mus musculus OX=10090 GN=Ncaph PE=1 SV=1 && PF05786:Condensin complex subunit 2	-
411307	109.487423130149	90.2927849316062	81.3399390758181	28.6343385154022	57.1891223145294	41.9957593536757	23.254499975939	45.8636242184236	36.6086482757375	22.5594154907393	39.2051803807174	21.3950649252325	21.2440368966514	15.5633457752956	13.6949999325802	LOC411307	NC_037646.1	10893442	10895515	-	1579	protein_coding	mitochondrial enolase superfamily member 1 && sp|Q6INX4|ENOF1_XENLA Mitochondrial enolase superfamily member 1 OS=Xenopus laevis OX=8355 GN=enosf1 PE=2 SV=1 && PF02746:Mandelate racemase / muconate lactonizing enzyme, N-terminal domain|PF13378:Enolase C-terminal domain-like	-
727037	28.7903095110667	40.9068615506462	53.6850526688086	4.92927201514453	13.3818124674154	18.5800296933315	8.21276126587994	5.13275505679588	5.71369832438128	3.50919017346688	21.8032	4.98051444162382	18.0413766774804	12.8034143435007	5.4233942392278	LOC727037	NC_037648.1	8252336	8268350	-	2305	protein_coding	phospholipase A1 member A%2C transcript variant X3 && sp|Q8CIV3|LIPH_MOUSE Lipase member H OS=Mus musculus OX=10090 GN=Liph PE=2 SV=2 && PF00151:Lipase	-
100579019	4956.20471986796	7533.60921508106	14209.7147199031	4076.74411615184	2973.37582518794	2998.56220242611	794.273952731295	3.45402431506753	311.108016752591	55.6482565366021	17.7159649095814	29.7844359748556	1054.12723505651	494.137264073681	19.407198077992	LOC100579019	NC_037639.1	9021248	9021916	-	669	protein_coding	probable salivary secreted peptide && sp|D8KY57|SSP_BOMIG Probable salivary secreted peptide OS=Bombus ignitus OX=130704 PE=2 SV=1 && PF15868:Transcription activator MBF2	-
113218576	977.907518033086	1617.77489442409	2762.4011673426	833.274473162115	595.383162864078	338.019175751807	78.2473051787398	46.1614177687416	52.6204157532071	68.9941791586421	61.2166599320988	49.0529498922059	159.558188750698	126.871399021562	76.7220265308126	LOC113218576	NC_037650.1	4865197	4866061	-	865	protein_coding	lysozyme-like && sp|Q17005|LYSC1_ANOGA Lysozyme c-1 OS=Anopheles gambiae OX=7165 GN=AGAP007347 PE=2 SV=2 && PF00062:C-type lysozyme/alpha-lactalbumin family	-
100578929	50.6253000633989	123.037072796931	196.381016247546	34.2630695269354	49.2231654434614	34.7397591927091	15.2548481965941	15.9677814736456	13.8694372844225	11.9277277807241	15.5101504654217	11.7479154486866	13.8854206560331	22.0932464176099	24.414436882831	LOC100578929	NC_037643.1	2426496	2431086	+	2217	protein_coding	uncharacterized LOC100578929 && - && PF02958:Ecdysteroid kinase	-
107965285	0.423630152716303	0.277479520538653	0.760457306650827	0	0	0	0	0	0	0	0	0	0.124497414098281	0.116402939517572	0	LOC107965285	NC_037648.1	8205177	8207246	+	1446	protein_coding	cilia- and flagella-associated protein 251-like && - && -	-
413370	1.09312721503933	1.04241597866977	1.99112652374376	5.40851312887948	2.61258456557654	3.4341096245737	3.76563853468866	6.6582559411238	5.47925581759063	4.83726052103735	3.55611556078318	3.63113174400504	7.31317922891157	5.87034814913301	6.27796681432726	LOC413370	NC_037642.1	9343095	9348959	+	4234	protein_coding	hemicentin-2 && sp|Q96RW7|HMCN1_HUMAN Hemicentin-1 OS=Homo sapiens OX=9606 GN=HMCN1 PE=1 SV=2 && PF08205:CD80-like C2-set immunoglobulin domain|PF13927:Immunoglobulin domain|PF07686:Immunoglobulin V-set domain	-
725220	0.49217169896778	0.674971650819166	0.960801949294841	3.7144698051024	1.42606929726856	1.67268576602671	5.86245	7.08052089579826	7.03961550951642	3.13227843504599	2.36019820952137	3.53508620478111	5.69522217009399	4.41208876082846	3.34357072413407	LOC725220	NC_037645.1	1395517	1431135	+	6638	protein_coding	homeobox protein Nkx-6.1 && sp|Q60554|NKX61_MESAU Homeobox protein Nkx-6.1 OS=Mesocricetus auratus OX=10036 GN=NKX6-1 PE=1 SV=1 && -	Homeobox
102654823	1.34893179998566	0.757333685728373	1.53589984222093	3.48217492926339	3.37275813897367	2.89413215527579	8.13279661554816	10.7032116320849	8.89292226421001	4.49214708208357	6.68239731331033	3.63690785584972	20.7954389583054	14.5825331443877	12.0213130698125	LOC102654823	NC_037640.1	3273716	3277445	-	1766	lncRNA	uncharacterized LOC102654823%2C transcript variant X1 && - && -	-
100578129	0.305033961173077	0.15983881553586	0.328539368215445	0.944909101126166	0.532288361271878	1.35591536110659	1.52880843850878	1.31174493781964	2.02506857503936	0.487986803183862	0.744689749325175	0.95192802633485	0.995049394844072	0.662143879735602	0.550415712735305	LOC100578129	NC_037653.1	2713194	2721128	+	6694	protein_coding	kinesin-like protein KIN-7I%2C transcript variant X1 && sp|Q6RT24|CENPE_MOUSE Centromere-associated protein E OS=Mus musculus OX=10090 GN=Cenpe PE=1 SV=1 && PF00225:Kinesin motor domain	-
113219402	6.57733572828676	8.90357694177927	11.4396294851313	3.52155815323072	0.342613111392061	0.820026732417022	0.848887651832711	0	0.197225894066168	0.185578147078932	0	0.39821311137892	0	0.240971582737881	0	LOC113219402	NC_037638.1	14557859	14564220	+	1397	lncRNA	uncharacterized LOC113219402 && - && -	-
411378	252.163	221.398186507917	249.555791855562	73.7103235048799	154.780394651192	108.435909740882	12.3830151713086	25.6989093221347	19.2266369402921	101.197382352334	144.915114912684	96.5378369709472	41.5941594235829	43.7401269971319	51.8907556780814	LOC411378	NC_037649.1	7755603	7759376	-	1284	protein_coding	prostaglandin reductase 1 && sp|Q9EQZ5|PTGR1_CAVPO Prostaglandin reductase 1 OS=Cavia porcellus OX=10141 GN=Ptgr1 PE=1 SV=1 && PF00107:Zinc-binding dehydrogenase|PF16884:N-terminal domain of oxidoreductase	-
726400	5.63750204096101	2.75494085981459	3.62407702392451	1.72703681041334	1.61434596526114	1.33748772705085	0.819015292365212	0.160329038458295	0.501822728032885	0.06745516170059	0.132350917269485	0.19737969917871	1.87361589716684	1.09487413622556	0.49455123439528	LOC726400	NC_037644.1	13468072	13470546	+	2306	protein_coding	forkhead box protein I1-ema && sp|Q02360|FD2_DROME Fork head domain-containing protein FD2 OS=Drosophila melanogaster OX=7227 GN=fd64A PE=2 SV=2 && PF00250:Forkhead domain	Fork head
104794342	51.4624531860731	51.3777019553459	33.0780380653923	16.4272916697817	2.59420334208515	2.68662604405858	12.8552417301929	2.25438269929774	0.672011156123016	0	1.86098301965507	0	8.78162247737141	2.05266647002939	0	Mir6046	NC_037647.1	8718790	8718871	+	82	miRNA	microRNA 6046 && - && -	-
726818	553.811478005318	666.733834717177	1049.00718764041	442.85472956555	325.215309791809	242.850005116927	55.3529677380675	24.4613732147433	39.1223369737475	78.6872366139144	131.737243289802	63.364494708196	183.099830184314	129.608648391299	72.048224024906	LOC726818	NC_037646.1	8544617	8548705	-	2048	protein_coding	beta-hexosaminidase subunit beta && sp|P20060|HEXB_MOUSE Beta-hexosaminidase subunit beta OS=Mus musculus OX=10090 GN=Hexb PE=1 SV=2 && PF14845:beta-acetyl hexosaminidase like|PF00728:Glycosyl hydrolase family 20, catalytic domain	-
724226	22.7060300065089	13.1481915598348	9.74684441546177	3.58668961517989	7.41365201668411	4.61554127794754	0.814027192557879	0.186200021497194	0.843669122674987	0.459593776980168	0	0.815037310960884	0.531897896494025	0.587736356983971	1.06034384167438	LOC724226	NC_037641.1	2001252	2009202	+	1241	protein_coding	acyl-CoA Delta(11) desaturase%2C transcript variant X1 && sp|Q9BH41|FAD9_ACHDO Acyl-CoA Delta-9 desaturase OS=Acheta domesticus OX=6997 PE=1 SV=1 && PF00487:Fatty acid desaturase	-
113219041	1.5379041696415	0.820257407712389	1.51443427989443	2.94913850506424	3.50192329780506	4.12446528907121	8.79008620565699	13.7242277949501	14.8701	7.26376109862248	2.03598830900073	8.16221193433229	11.3894638844669	8.18592963688069	5.86159992374018	LOC113219041	NC_037647.1	8708197	8709847	+	1549	lncRNA	uncharacterized LOC113219041 && - && -	-
724490	35.303133429879	21.6049823607096	32.5455671229675	10.1687525501047	13.0907491723681	16.0748807524068	17.4722983296267	14.9309500315027	10.6576538518323	10.484064076999	11.179531693166	15.8943919027529	9.75950278254391	12.7009677698668	18.7019795793753	LOC724490	NC_037643.1	7435812	7436865	+	455	lncRNA	uncharacterized LOC724490 && - && -	-
100577498	21.7346850655636	17.140707156948	23.383425983475	27.4173829577687	51.1270009144426	53.0406357689353	163.49988849004	168.151949716104	146.796040393029	54.3978371534305	86.613113350758	43.3174776572324	128.977149281614	108.527279900579	95.9705672766706	LOC100577498	NC_037644.1	13518514	13527808	-	5618	protein_coding	actin cytoskeleton-regulatory complex protein PAN1%2C transcript variant X1 && - && -	-
412515	6.99868599863361	9.93236525502368	15.1200679109266	0.59869917089795	4.5730048691056	1.66916538107115	0.316936206216422	1.05602172143893	0.463901868448119	0.810651768875641	4.3434127642541	0.851500796189682	0.396924407425787	0.472331350489825	0.474763694835082	LOC412515	NC_037650.1	1200967	1208036	-	1663	protein_coding	phospholipase B1%2C membrane-associated%2C transcript variant X1 && sp|Q06HQ7|PLB1_MONDO Phospholipase B1, membrane-associated OS=Monodelphis domestica OX=13616 GN=PLB1 PE=2 SV=1 && PF00657:GDSL-like Lipase/Acylhydrolase	-
107965266	1.42658758542964	1.58605641000665	0.970432446038254	2.58430737796513	3.37332287863526	5.54099950576053	9.37553413003177	8.33549609748614	7.6289760702283	6.3490450155739	7.09835516193494	7.02946079237229	7.84436712746994	6.37500312773237	5.61290156543764	LOC107965266	NC_037648.1	566315	569008	-	1813	protein_coding	glycoprotein 3-alpha-L-fucosyltransferase A%2C transcript variant X1 && sp|Q9VUL9|FUCTA_DROME Glycoprotein 3-alpha-L-fucosyltransferase A OS=Drosophila melanogaster OX=7227 GN=FucTA PE=2 SV=2 && PF17039:Fucosyltransferase, N-terminal|PF00852:Glycosyltransferase family 10 (fucosyltransferase) C-term	-
102656229	1.85244294408399	1.24093418566668	0.937134274307353	2.99475933121184	3.00446189123552	3.70654684247521	9.96170793868902	7.0322795582836	10.2029306169638	7.07733066031568	2.0766268252316	6.33988115633705	9.37853138665803	11.313789706562	11.3229564110819	LOC102656229	NC_037653.1	3430271	3433170	-	2425	lncRNA	uncharacterized LOC102656229 && - && -	-
408928	1219.51473641548	937.994427947675	634.71283253957	565.066414486841	190.226399570235	231.693486794487	260.557591462184	354.510473155949	293.677930695238	113.206999874914	289.742737596572	134.61043509904	151.338703393717	133.580546068763	99.5003223166906	Hsp90	NC_037644.1	9550759	9553976	+	2820	protein_coding	heat shock protein 90 && sp|Q9BLC5|HSP83_BOMMO Heat shock protein 83 OS=Bombyx mori OX=7091 GN=Hsp83 PE=1 SV=1 && PF02518:Histidine kinase-, DNA gyrase B-, and HSP90-like ATPase|PF00183:Hsp90 protein	-
102654781	81.2644279855485	96.0135056332361	111.162384849889	55.2475851371511	18.2852128513596	40.731145677531	2.87650874987105	0	0	0	0	0.127388073413408	2.11614244416927	1.90789402378046	0	LOC102654781	NC_037638.1	13302385	13304070	-	794	protein_coding	protein G12 && sp|Q17040|G12_ANOGA Protein G12 OS=Anopheles gambiae OX=7165 GN=AGAP006187 PE=2 SV=2 && PF06757:Insect allergen related repeat, nitrile-specifier detoxification	-
409141	432.248404644353	298.561694915924	175.20488138571	123.116987367101	154.685108021846	120.972067394457	61.7842953882684	70.3664148037186	69.3412533020371	132.223955822047	149.952332495992	99.3576918371766	91.013724510072	95.6230709532026	96.4725061602025	LOC409141	NC_037642.1	13162929	13166130	+	1018	protein_coding	sugar transporter SWEET1 && sp|Q290X1|SWET1_DROPS Sugar transporter SWEET1 OS=Drosophila pseudoobscura pseudoobscura OX=46245 GN=slv PE=3 SV=1 && PF03083:Sugar efflux transporter for intercellular exchange	-
100577971	4.69401686458064	5.38890605573849	6.67686075703034	2.98541745488243	0.697654009724923	1.60190581367631	2.8974083060055	1.7668344168784	1.30120301069397	0.427553131358612	0.972342702173603	0.511796386401169	1.23704139720593	1.47205	1.51251345691713	LOC100577971	NC_037640.1	2022563	2087001	+	2668	lncRNA	uncharacterized LOC100577971%2C transcript variant X2 && - && -	-
724241	18.8920792819719	16.146037424195	21.3234541963011	4.5650979164991	7.48176134970184	10.4706908561218	8.85121681866579	9.04967503719994	6.70478050823876	4.53445737170582	9.09027700602111	7.69172093461945	6.38865817745398	7.78660423928764	7.83861536797737	LOC724241	NC_037647.1	7068054	7068998	-	526	protein_coding	N-alpha-acetyltransferase 38-B%2C NatC auxiliary subunit && sp|Q6GQ67|LMD1A_XENLA N-alpha-acetyltransferase 38-A, NatC auxiliary subunit OS=Xenopus laevis OX=8355 GN=naa38-a PE=3 SV=1 && PF01423:LSM domain	-
726855	3880.43856621071	5129.72311390543	7487.24831066563	3363.62844835742	2578.94183820201	2045.20220559967	352.072778523967	2.86345583491492	147.965430452002	32.6867561290503	0.879542406983954	22.0801710936199	567.998463066274	247.46560485606	3.0653460765907	LOC726855	NC_037641.1	12392150	12393980	+	1388	protein_coding	vegetative cell wall protein gp1 && - && -	-
410566	5.59400635835172	16.7891399630438	28.4954732115747	5.88155885914569	5.11485133085362	4.73297198668527	4.13655323972837	2.99016860902356	3.89575090906588	3.89882858417435	1.96961397117295	3.63853179160514	3.71769245357284	6.20910668584291	4.78842943779935	LOC410566	NC_037651.1	10645362	10651889	-	4003	protein_coding	putative inorganic phosphate cotransporter%2C transcript variant X1 && sp|Q8BN82|S17A5_MOUSE Sialin OS=Mus musculus OX=10090 GN=Slc17a5 PE=1 SV=2 && PF07690:Major Facilitator Superfamily	-
102654939	4.47082096464715	4.8515389894964	7.13316409102266	3.44510976194911	2.41140102324949	2.17063580677321	1.55019091452326	0.928827773901837	1.74228774741894	1.47418185737427	0.635835865048817	1.21474519221129	2.27970632531435	0.880097519175998	0.96756375552787	LOC102654939	NC_037639.1	14725722	14730196	-	4080	lncRNA	uncharacterized LOC102654939 && - && -	-
551594	0.825775510278997	0.796711064053981	0.624989679764881	2.31732489616732	1.30206380444365	1.31955654077841	3.3221200711283	2.9651452849491	3.61383199051835	1.75687677681655	4.88708908407835	1.87389540760702	1.39049554729683	2.71056376069316	3.79227742793989	Ubx	NC_037653.1	3674143	3820751	+	9149	protein_coding	ultrabithorax && sp|Q8T940|UBX_JUNCO Homeotic protein ultrabithorax OS=Junonia coenia OX=39708 GN=Ubx PE=2 SV=1 && -	Homeobox
107964686	0.0476299821808393	0.0467967560880443	0.0256501344860531	0.225414809476726	0.50241131904973	0.58583112339304	0.753037690574924	1.63320482116724	0.134966551299724	0.834543239159294	1.06788388811558	1.1324969101777	0.0629892445017893	0.215944151617274	0.905497034564454	LOC107964686	NC_037643.1	3650237	3653394	-	2858	lncRNA	uncharacterized LOC107964686 && - && -	-
551847	67.2011388424811	106.386245660504	147.591133745449	52.0759213414827	40.6184225626163	57.9569383239763	37.7746542671354	49.6977880809721	48.0204957363345	26.9268132494996	53.2829649545658	24.1495193916546	28.5787401543504	32.2637396437636	29.001176327817	LOC551847	NC_037652.1	3471482	3475098	+	1579	protein_coding	N-acetyl-D-glucosamine kinase%2C transcript variant X3 && sp|Q9UJ70|NAGK_HUMAN N-acetyl-D-glucosamine kinase OS=Homo sapiens OX=9606 GN=NAGK PE=1 SV=4 && PF01869:BadF/BadG/BcrA/BcrD ATPase family	-
412203	20.2848585933663	36.3022492727569	50.6656366298912	7.18381754794609	15.5875838744254	16.3870954076519	0.0432729811935887	1.00170108116579	0.895794181511764	0.715179783363497	0.300690852436879	1.07125211883758	2.39439804986457	1.35428799286996	0.648220052964484	LOC412203	NC_037652.1	2253684	2259995	+	2030	protein_coding	protein brown%2C transcript variant X1 && sp|P12428|BROWN_DROME Protein brown OS=Drosophila melanogaster OX=7227 GN=bw PE=2 SV=1 && PF01061:ABC-2 type transporter|PF00005:ABC transporter	-
408408	0.571755584130779	0.824701867209518	0.890965100367739	1.61202812453669	1.32121222936043	1.92150183698031	2.74758	1.28030402627677	2.11752576987467	3.8459288171491	1.08188694106608	3.08229047622644	3.96834116716486	3.8808053476266	2.57140804328789	LOC408408	NC_037650.1	3873175	3879248	-	5595	protein_coding	uncharacterized LOC408408 && - && -	-
408474	511.797786000242	456.467171411147	610.934641937443	191.562457388378	364.537213425792	161.922951675411	39.8958856196057	23.6209209493085	24.6696539877863	22.1565014598272	31.4385511051915	15.8274963139366	49.784210390234	45.4044754858229	36.5727154357985	LOC408474	NC_037651.1	9009975	9021058	-	2160	protein_coding	apyrase%2C transcript variant X1 && sp|B3A0N5|APY_TABYA Apyrase OS=Tabanus yao OX=485572 PE=1 SV=1 && PF00149:Calcineurin-like phosphoesterase|PF02872:5'-nucleotidase, C-terminal domain	-
100577678	0.220091332373223	0.0540602784557925	0.207419802153589	0.757534240299237	1.07480130381458	0.605522506938991	0.62137132453607	1.17685337758408	0.779576401808025	1.50898887193106	1.37755870519873	0.838114660852885	0.99446964325393	1.13391707452445	0.780099907447962	LOC100577678	NC_037640.1	2303769	2308446	+	2474	protein_coding	putative uncharacterized protein DDB_G0286901%2C transcript variant X1 && - && PF03221:Tc5 transposase DNA-binding domain|PF03184:DDE superfamily endonuclease	-
107965400	36.8377014756938	38.846616794468	39.6309048747141	69.0602473917312	52.8514650501743	109.018054858115	0.462910905452804	0	0.922400929731157	0	0	0.156767095924125	1.56250815313428	0.243486371935703	0.190353522476241	LOC107965400	NC_037650.1	10770704	10773945	-	1613	protein_coding	probable cytochrome P450 6a14 && sp|P13527|CP6A1_MUSDO Cytochrome P450 6A1 OS=Musca domestica OX=7370 GN=CYP6A1 PE=2 SV=1 && PF00067:Cytochrome P450	-
724867	9.49551121860589	5.30565074708332	1.01491490595827	0.187114587709696	0.0283179811036984	0.492691165907229	0.561304484491917	0.467562333001314	0.0880270204506187	0.579798306800279	2.16685278823878	0.484725864010763	0	0.268879633454328	0.39705491707143	LOC724867	NC_037653.1	2530298	2557117	+	1878	protein_coding	elongation of very long chain fatty acids protein AAEL008004 && sp|Q1HRV8|ELVL1_AEDAE Elongation of very long chain fatty acids protein AAEL008004 OS=Aedes aegypti OX=7159 GN=AAEL008004 PE=2 SV=2 && PF01151:GNS1/SUR4 family	-
100579021	14.3962418162708	16.471956972913	14.1316789129908	5.4881935966793	9.75344054383686	6.01631599263882	3.7630694221359	9.28008942481999	7.08175611914375	4.58117170467782	4.69854615136475	6.22854349846226	5.86421152940041	5.18250195779842	5.16724811519748	LOC100579021	NC_037638.1	24254573	24256513	+	747	protein_coding	transmembrane protein 42 && - && -	-
413319	0.970897241296685	0.970359395607256	1.06374249318919	2.43428439401864	1.60877612569299	1.99389147824672	4.94744485181101	2.35279709406541	2.72407473566639	2.32090438796885	2.03917847521805	2.10202853160988	3.80767349424639	2.75977456209886	2.34093634637961	LOC413319	NC_037642.1	9583677	9661451	-	4066	protein_coding	dynein regulatory complex subunit 7%2C transcript variant X5 && sp|Q0V9S9|DRC7_XENTR Dynein regulatory complex subunit 7 OS=Xenopus tropicalis OX=8364 GN=drc7 PE=2 SV=1 && -	-
107964601	4.12504512341935	3.8212893971323	8.44153698704033	1.87616800023029	0.184177206970547	0.11444329122743	0.342249942167474	0	1.09732730774719	0	0	0	0.20781906007055	0.242884055616753	0	LOC107964601	NC_037643.1	5524064	5525453	-	1155	lncRNA	uncharacterized LOC107964601 && - && -	-
100576136	5.51131581865696	9.37991280114666	13.9804355573678	5.31248120371355	2.70612140662201	3.04135578368118	1.28268009299049	0.184041419478067	0.146296233987842	0	0	0	0.185864723525486	0	0.155266868143705	LOC100576136	NC_037651.1	2473411	2475916	-	2260	protein_coding	zinc finger BED domain-containing protein 1 && - && PF05699:hAT family C-terminal dimerisation region	zf-BED
552249	128.964091121021	81.590158309486	38.3511926603678	16.6227063919901	42.084436417783	24.1499086483548	24.760641110658	52.5092905962856	39.6967456000605	17.7719810868891	31.8109103860863	17.0452212951542	11.0777993708833	22.6381668699052	30.9123916859287	LOC552249	NC_037641.1	10203630	10210650	-	3326	protein_coding	lysosomal alpha-mannosidase%2C transcript variant X2 && sp|Q8VHC8|MA2B1_CAVPO Lysosomal alpha-mannosidase OS=Cavia porcellus OX=10141 GN=MAN2B1 PE=2 SV=1 && PF01074:Glycosyl hydrolases family 38 N-terminal domain|PF17677:Glycosyl hydrolases family 38 C-terminal beta sandwich domain|PF09261:Alpha mannosidase middle domain|PF07748:Glycosyl hydrolases family 38 C-terminal domain	-
100576423	0.122489342297095	0.10028878891694	0.0659640831084041	0.456730208392773	0.271169725469908	1.16296901823196	3.8072825250214	3.34066518472719	3.9006478384201	0.264384847929067	2.10546729158336	0.667430973720878	0.34197580033355	0.538511979339843	1.0788113378971	LOC100576423	NC_037647.1	11401346	11405576	-	3334	lncRNA	uncharacterized LOC100576423%2C transcript variant X2 && - && -	-
551357	0.201478926238055	0.305929385265571	0.138093807999994	0.78803640948782	0.801438492118878	0.569136712024466	2.7658142527689	3.4076608239923	2.34299691569693	0.739525919691668	0.547544340192738	0.762134458591734	1.98626	0.966307286931666	1.02692988476908	otd2	NC_037638.1	20026748	20039445	-	3716	protein_coding	homeotic protein ocelliless%2C transcript variant X1 && sp|P32242|OTX1_HUMAN Homeobox protein OTX1 OS=Homo sapiens OX=9606 GN=OTX1 PE=1 SV=1 && PF00046:Homeodomain	Homeobox
100576726	0.846557767865912	0.898288179176623	1.05767882909107	2.33101954042327	1.77270561709152	2.45512175011284	6.18405347410566	8.25429327138392	6.2507067536696	2.88918400045353	1.84740370740552	2.46575143493634	7.94132460515859	5.02443732962417	3.01148201720515	LOC100576726	NC_037638.1	6835480	6837831	-	2010	lncRNA	uncharacterized LOC100576726%2C transcript variant X2 && - && -	-
724679	2.12023834617146	1.55353370421957	2.51585294797998	3.09223157091525	6.06501182616317	5.88561	7.62954750521702	13.5179642639516	9.04837830171549	6.29652739576891	11.7364423664766	4.59269651793091	7.16037608899362	7.02068288957253	8.68457436323854	LOC724679	NC_037638.1	1742785	1756276	+	1894	protein_coding	uncharacterized LOC724679 && - && -	-
100577667	12.5079575038132	14.0747491669245	17.4634441802715	9.13765761991318	2.31101412908789	3.96776688224107	4.5991702525123	1.57275651665667	3.08702925854625	1.11302194033926	1.1451703538052	1.16503396145833	9.29963092368058	4.90562210132328	2.13573235251597	LOC100577667	NC_037646.1	8542012	8544501	-	1910	protein_coding	WAS/WASL-interacting protein family member 3 && - && -	-
551648	6632.85279181672	5148.81890594255	4471.56868771856	6.24043764595557	793.239627709246	125.800894341053	4.82793179798708	10.3580118755854	4.5555195947837	2.65126736897536	201.349321821215	30.5358494997496	21.9746703306994	31.4029897113212	37.7118786967776	Hex110	NC_037648.1	13517503	13521591	-	3266	protein_coding	hexamerin 110%2C transcript variant X1 && sp|P14296|ARYA_MANSE Arylphorin subunit alpha OS=Manduca sexta OX=7130 PE=2 SV=1 && PF00372:Hemocyanin, copper containing domain|PF03723:Hemocyanin, ig-like domain|PF03722:Hemocyanin, all-alpha domain	-
100578200	2.86646280753737	3.53537751123576	1.64220619088575	4.77561362162658	7.14800652053031	9.08060343923743	7.83198307023925	6.62578427750589	6.61653994935457	7.10854099189927	7.56621889592141	6.84277135924154	11.5606335331585	8.44609715983417	8.13585867551392	LOC100578200	NC_037645.1	8434845	8437784	+	1116	protein_coding	uncharacterized LOC100578200%2C transcript variant X1 && - && -	-
725069	39.3758884177332	66.7093279214594	97.8832924626772	27.5678860487294	32.6486506451314	35.2592889463291	7.80876614048911	16.395177027114	12.9355312615152	18.1835478280316	31.8487028904843	18.8671687298933	12.8901927983548	14.0836191191574	14.5971701484899	LOC725069	NC_037648.1	4322818	4346629	+	2458	protein_coding	peptide transporter family 1%2C transcript variant X2 && sp|P91679|PEPT1_DROME Peptide transporter family 1 OS=Drosophila melanogaster OX=7227 GN=yin PE=1 SV=2 && PF00854:POT family	-
727287	1.25082609860744	1.67855831877618	3.15444917017903	0.630033519890289	0.810470519692222	0.27649006710706	0.885922642768787	0.248578280603874	1.13618381035231	0.464818774485464	0.387600527326935	0.0906733574990998	0.349664185002164	0.603563067834728	0.629140514576018	LOC727287	NC_037651.1	10423161	10428085	+	2231	protein_coding	transcription factor Sox-7 && sp|Q04886|SOX8_MOUSE Transcription factor SOX-8 OS=Mus musculus OX=10090 GN=Sox8 PE=2 SV=2 && PF12444:Sox developmental protein N terminal|PF00505:HMG (high mobility group) box	HMG
100577128	44.6107408010239	63.1156788065673	84.2905689096251	36.9607375022592	21.5114838927959	33.7468405489276	0.904761863345351	0	0.825541794787825	0.0970983788274411	0	0.189412229007951	2.13510733766302	0.210135643623483	0.492841463489851	LOC100577128	NC_037642.1	12083816	12085215	+	534	protein_coding	uncharacterized LOC100577128 && - && -	-
100578672	0.121613897325347	1.31435058180102	2.22674943562723	0	0.190045867228394	0.0524844158696376	0	0	0	0.0926453858734727	0	0	0.357401748632349	0	0	LOC100578672	NC_037641.1	8717891	8721471	-	1679	protein_coding	putative uncharacterized protein DDB_G0271606 && - && -	-
102654542	1.93752119433333	2.27207060114157	2.12048177904123	1.21005921390774	0.854610145980759	0.86988461261254	0.322659878137686	0.445597682299208	0.455412519025515	0.142838937448632	0	0.208979608037698	1.0194154651188	0.437927312399903	0.30208602100962	LOC102654542	NC_037642.1	13102731	13105474	-	2178	protein_coding	uncharacterized LOC102654542 && - && -	-
725158	503.851288808157	371.195936083124	386.190936463091	298.354095589898	200.552240131908	132.829159269115	29.3530641954405	4.69502100716658	8.76822389751695	4.25212459937354	7.47126597854179	4.33306555710967	53.6176990509438	28.4994859139535	4.72452183849757	LOC725158	NC_037650.1	8695403	8696959	+	817	protein_coding	peptidoglycan-recognition protein 1 && sp|Q8INK6|PGPLB_DROME Peptidoglycan-recognition protein LB OS=Drosophila melanogaster OX=7227 GN=PGRP-LB PE=1 SV=1 && PF01510:N-acetylmuramoyl-L-alanine amidase	-
724199	53048.0700386136	52759.2135620676	63867.7333483477	42594.1173994938	20586.3312359387	17702.9739786171	4759.57074284127	5.8557940673684	1939.21382786128	345.176414013368	8.2777141188964	220.762423503058	1485.95597536662	641.701786974727	14.9842171663529	LOC724199	NC_037638.1	26193449	26194792	+	805	protein_coding	early nodulin-75 && - && PF01607:Chitin binding Peritrophin-A domain	-
726750	12.5288163714212	12.6512478807648	16.735472491111	49.7565605939702	16.6560009891953	29.4384552397169	95.070366179394	33.6130168030134	58.7643393010105	185.810686925164	152.448284769288	141.937757082481	70.1235577508708	153.968425623874	213.372833743259	LOC726750	NC_037646.1	8492334	8499522	-	5677	protein_coding	fibroin heavy chain%2C transcript variant X1 && - && -	-
408450	8.20799794966095	8.13678234724871	7.57108848998784	11.8799827041609	12.3415173063746	25.9609156468891	199.238359190351	127.891081734998	174.873760239277	19.3918432988299	29.1690194615468	19.3284812985071	93.7505179470048	65.7521836276781	44.4121936071673	GluCl	NC_037651.1	5177026	5214539	-	6468	protein_coding	glutamate-gated chloride channel%2C transcript variant X3 && sp|Q94900|GLUCL_DROME Glutamate-gated chloride channel OS=Drosophila melanogaster OX=7227 GN=GluClalpha PE=1 SV=2 && -	-
724468	0.0412254661032219	0	0.0888044631873286	0.130069760848876	0.418749358368075	0.569328224478879	0.665082918102552	1.88479684187198	1.75783899429231	0.596705119069181	0.349176974143505	0.428844889177299	0.533079175892659	0.758957506315462	1.36379670878092	LOC724468	NC_037653.1	2060318	2398761	-	4953	protein_coding	uncharacterized LOC724468%2C transcript variant X1 && - && -	-
410926	0.495530977968774	1.53158762807858	2.79088869629093	0.58629048277065	0.241989239402755	0.467806264004133	0.539615978891384	0.32945513890086	0.250742824823695	0.243798963007653	0.41662535067661	0.322170292142448	0.400476438373478	0.187219288737197	0.0798353834380648	LOC410926	NC_037640.1	10525517	10635229	+	6593	protein_coding	PH domain leucine-rich repeat-containing protein phosphatase 2 && sp|Q9VJ07|PHLPP_DROME Protein phosphatase PHLPP-like protein OS=Drosophila melanogaster OX=7227 GN=Phlpp PE=4 SV=1 && -	-
113219366	6.29310070668868	4.2620754721157	3.61933989215681	1.05146976576544	2.62564117432765	1.34476003785194	0.31541885753316	0.207427492529639	0	0.232722326274028	0	0.136193173640367	0.377068469629802	0	0	LOC113219366	NW_020555867.1	31268	40811	+	1114	protein_coding	carcinine transporter-like && sp|Q9VIK2|CART_DROME Carcinine transporter OS=Drosophila melanogaster OX=7227 GN=CarT PE=2 SV=1 && -	-
412832	0.885778820099158	0.644009600375629	0.782309073088685	1.43292175939476	1.39804737631111	2.31656813085822	1.71481295854343	1.96070270424346	2.49564163861613	2.26728000035591	1.27101	2.60631621518332	2.88949360102647	2.40955902650508	2.58017001474099	LOC412832	NC_037648.1	9893730	9898420	+	3842	protein_coding	structural maintenance of chromosomes protein 2 && sp|Q90988|SMC2_CHICK Structural maintenance of chromosomes protein 2 OS=Gallus gallus OX=9031 GN=SMC2 PE=2 SV=1 && PF02463:RecF/RecN/SMC N terminal domain|PF06470:SMC proteins Flexible Hinge Domain	-
551897	1.26142448470493	1.33165004129167	0.766034793205916	2.0091945338812	2.00268201615426	2.91015841602087	4.04408703680343	4.48298578570918	3.52010891085889	3.49623082186473	4.30242249378458	3.89867280594303	2.92230188053169	4.18141758050939	3.96080515275499	LOC551897	NC_037642.1	5311654	5322190	+	5072	protein_coding	Bardet-Biedl syndrome 4 protein homolog%2C transcript variant X5 && sp|Q96RK4|BBS4_HUMAN Bardet-Biedl syndrome 4 protein OS=Homo sapiens OX=9606 GN=BBS4 PE=1 SV=2 && PF07719:Tetratricopeptide repeat	-
102655064	0.496812003915469	0.488120908392812	0.440666887529393	0.150880719501421	0.0456686719731606	0.0378365539910354	0.075435080998699	0.0992160698488698	0	0	0	0	0.025765458821542	0.144541563368321	0.0941667888591601	LOC102655064	NC_037646.1	350748	355991	-	2329	lncRNA	uncharacterized LOC102655064 && - && -	-
409250	343.599586499368	261.997465673657	165.492761501061	41.3480546461832	154.863285362734	89.2415	51.5096574737777	42.1476979299279	42.1369394151554	36.7415454872352	151.738457286226	51.2983633414675	32.5465782212183	43.2683536705064	46.5793013156598	LOC409250	NC_037645.1	2224065	2226802	-	1534	protein_coding	beta-ureidopropionase && sp|Q5RBM6|BUP1_PONAB Beta-ureidopropionase OS=Pongo abelii OX=9601 GN=UPB1 PE=2 SV=1 && PF00795:Carbon-nitrogen hydrolase	-
724832	15.0657075901599	31.4040195314675	44.8227839668051	87.1153352354007	58.5684353563409	59.5291988822502	1.84613503226412	1.7328820143982	1.66631130335916	13.013590403356	6.29106425896501	9.75676309724476	1.94158743111725	2.68061150949508	3.15674867845238	LOC724832	NC_037643.1	16771523	16774829	-	3307	protein_coding	innexin inx2 && sp|Q9XYN1|INX2_SCHAM Innexin inx2 OS=Schistocerca americana OX=7009 GN=inx2 PE=1 SV=1 && PF00876:Innexin	-
726912	0.364089099156428	0.65231261735188	0.276808373925008	2.35889202076817	1.32199883968121	0.734806594554978	1.79668655396288	1.77413817839636	2.60092423546667	1.38681416456185	2.46491436670907	1.35264648751902	3.11556933393212	1.43002000146163	1.69765119597967	LOC726912	NC_037638.1	1172799	1385267	+	3178	protein_coding	protein cortex%2C transcript variant X1 && - && -	-
107964046	1.2439757487074	1.13491297369138	0.574214760008927	3.97581857645301	1.63153715411164	3.22114537710627	2.75229718505436	5.24894457467038	5.68314395478446	5.31366441523172	2.45701587538446	2.90498024332299	4.34782026702756	6.88509710660858	6.95736444575392	LOC107964046	NC_037639.1	15147824	15150022	+	1532	lncRNA	uncharacterized LOC107964046 && - && -	-
408645	0.157812565826883	0.155051835261865	0.0566577794308876	0.277246298106811	0.400746898270133	0.391612537462621	1.37481910881302	1.16977002008773	1.29896620729488	0.43580296430927	0.889469937774792	0.664470762219758	0.91017460288603	0.455310812016952	0.483080812343545	LOC408645	NC_037638.1	23465230	23683325	-	10351	protein_coding	glutamate receptor%2C ionotropic%2C kainate 2%2C transcript variant X4 && sp|A0A2R8QF68|GRIK2_DANRE Glutamate receptor ionotropic, kainate 2 OS=Danio rerio OX=7955 GN=grik2 PE=3 SV=1 && -	-
100577641	524.360146453652	709.989818882738	1308.26735167572	517.993568605568	340.875282457113	317.339955345935	28.6448321161908	4.0959645531555	12.6243701135217	7.97700527597747	3.48752782167244	4.73593921091452	68.5372837886933	34.1516102549817	3.44741779561546	LOC100577641	NC_037651.1	4631450	4633862	-	598	protein_coding	protein snakeskin && sp|H9JBU5|SSK_BOMMO Protein snakeskin OS=Bombyx mori OX=7091 PE=1 SV=2 && -	-
100576808	1.09075712398108	0.750172998635748	0.822366330974324	0.140785735464266	0.255678694772815	0.0706100434656422	0.175969855414633	0	0	0	0	0	0.144249407681181	0.0449569045252163	0	LOC100576808	NC_037639.1	13698081	13699423	-	1248	lncRNA	uncharacterized LOC100576808 && - && -	-
724326	6.19665368760352	9.52516703617046	8.8271114796086	4.81607120906835	3.43608137233598	3.42909744125656	3.67629710272404	4.00392933157212	2.50844692931675	3.04555267511621	4.48166248492558	2.22788833238427	2.90786471166998	2.38925152507581	2.51197168836017	LOC724326	NC_037638.1	14022243	14022923	+	681	protein_coding	peptidyl-prolyl cis-trans isomerase && sp|P54985|PPIA_BLAGE Peptidyl-prolyl cis-trans isomerase OS=Blattella germanica OX=6973 GN=CYPA PE=2 SV=1 && PF00160:Cyclophilin type peptidyl-prolyl cis-trans isomerase/CLD	-
406151	0.87271328218316	0.577127297680566	0.370562379337533	0.917025271365814	1.59982802578103	2.06967256487432	3.08120591710507	2.60959180911188	3.11158315612822	1.86664480505551	3.91331850366625	2.33193519470792	2.74477580864046	1.46646750976003	1.10860467283594	mGlutR1	NC_037648.1	14015127	14045583	-	8111	protein_coding	metabotropic glutamate receptor 1%2C transcript variant X1 && sp|P91685|GRM_DROME Metabotropic glutamate receptor OS=Drosophila melanogaster OX=7227 GN=mGluR PE=1 SV=2 && -	-
551347	19.189363651235	24.2230000789933	30.0322352902844	7.21398440116168	15.769963290732	12.3820122935663	5.85093346996159	7.54786251375277	7.54173104043165	2.83853289929855	0.18564550804345	1.15358269035408	6.29643399951433	2.20124755879672	3.48181701806744	LOC551347	NC_037640.1	11847613	11849719	+	1096	protein_coding	UPF0605 protein CG18335 && sp|Q7JRP4|U605_DROME UPF0605 protein CG18335 OS=Drosophila melanogaster OX=7227 GN=CG18335 PE=2 SV=1 && PF10629:Protein of unknown function (DUF2475)	-
102655426	0.365039341736037	0.782516600095352	0.536139086015161	1.31354258110395	1.29646924701964	2.25566555234953	1.92734609070421	4.70936259148764	2.79420338343105	1.84548464332097	1.01684136390059	2.46577597002062	5.26640450861377	2.16108782591425	2.58771804988894	LOC102655426	NC_037645.1	3749749	3752773	+	2051	lncRNA	uncharacterized LOC102655426%2C transcript variant X1 && - && -	-
100576417	0.355112580190014	0.332286034533244	0.692101169123804	0.145507741498472	0	0.0109467495956673	0	0	0	0.0257642406429086	0	0	0.178905103886821	0	0.0326928374538609	LOC100576417	NC_037647.1	3422279	3467019	-	4025	lncRNA	uncharacterized LOC100576417%2C transcript variant X1 && - && -	-
102656300	0.17037107518503	0.334781298872667	0.64224854884603	1.53930436172194	1.59743184518885	2.20579	0.384799163179534	3.7596557532093	3.4483676346738	5.38622571513122	0.509305323693671	3.92431794617975	2.62862500104881	1.96617530879744	1.42732809326097	LOC102656300	NC_037643.1	16427815	16428834	+	799	lncRNA	uncharacterized LOC102656300 && - && -	-
409712	169.471722082548	121.562748908773	90.2877057226008	36.7709991182661	88.1278049459745	46.4113338135497	38.5211179757267	34.8189921266291	44.7436133201073	37.9854922673254	73.4044996058959	40.405806114646	44.078564612345	60.3041445881719	67.2925798379357	LOC409712	NC_037652.1	7870499	7874116	+	1537	protein_coding	short/branched chain specific acyl-CoA dehydrogenase%2C mitochondrial && sp|P45954|ACDSB_HUMAN Short/branched chain specific acyl-CoA dehydrogenase, mitochondrial OS=Homo sapiens OX=9606 GN=ACADSB PE=1 SV=1 && PF02771:Acyl-CoA dehydrogenase, N-terminal domain|PF00441:Acyl-CoA dehydrogenase, C-terminal domain|PF02770:Acyl-CoA dehydrogenase, middle domain	-
449496	364.359160762418	772.650155059195	1340.83581694525	404.660250957344	358.959195090149	164.943898033479	65.0462874981732	36.0294932225045	41.5982518536869	58.151629089605	124.469290657548	49.1668110164737	253.132604249888	149.019498712281	35.5059029216983	JHBP-1	NC_037644.1	1964713	1971819	-	971	protein_coding	take-out-like carrier protein && sp|Q9VBV3|TAKT_DROME Protein takeout OS=Drosophila melanogaster OX=7227 GN=to PE=2 SV=1 && PF06585:Haemolymph juvenile hormone binding protein (JHBP)	-
102653634	0.0352659298116162	0.0346489971242566	0	0.576565001611172	0.192885067144673	0.570734030084984	1.91163439200278	2.32271502463914	3.11214285669819	2.25670719206409	0.71160905103909	1.31018303484774	3.57559153547549	3.02334018245434	2.0454197526185	LOC102653634	NC_037643.1	13445830	13448030	+	1930	lncRNA	uncharacterized LOC102653634 && - && -	-
412630	2.8018267653827	2.85669207358434	2.24906355904079	8.57464406381818	4.1305761951647	4.19217997865141	21.0143679700811	5.18683118523862	9.05218600438172	69.4293756292066	18.0157610539657	66.2654453590853	1.79440661236644	11.8531192097179	18.4138968391826	LOC412630	NC_037649.1	7774616	7789073	+	2575	protein_coding	scavenger receptor class B member 1%2C transcript variant X2 && sp|B2RFN2|SNMP2_HELVI Sensory neuron membrane protein 2 OS=Heliothis virescens OX=7102 GN=snmp2 PE=2 SV=1 && PF01130:CD36 family	-
503861	0.585124953030782	0.945785021336822	0.426918960505805	2.6798482757258	1.19458531601009	1.39293290404102	2.25335109362898	2.4478745033556	2.3380621089072	1.59606469956122	1.80559047645588	2.06163077546674	2.47952170984757	1.69594499067505	1.77592400903692	NOS	NC_037640.1	8347938	8354218	-	3606	protein_coding	nitric oxide synthase && sp|Q26240|NOS_RHOPR Nitric oxide synthase, salivary gland OS=Rhodnius prolixus OX=13249 PE=2 SV=1 && PF00175:Oxidoreductase NAD-binding domain|PF00258:Flavodoxin|PF02898:Nitric oxide synthase, oxygenase domain|PF00667:FAD binding domain	-
102654812	0.841292097539473	1.11988	0.876890961257652	2.03162573282405	1.7387782368601	1.91491735102038	3.90535204476189	3.57483253393425	2.1532223487259	3.55593775858964	2.21072118948392	2.9238813580713	2.0816086773514	2.43842808467871	3.14805432420551	LOC102654812	NC_037643.1	16118970	16121836	-	2508	lncRNA	uncharacterized LOC102654812 && - && -	-
410381	0.0919359448938577	0.120436856280622	0.0330067916979467	0.421913487280575	0.550727994503893	0.456278858090453	3.32233622383194	1.4981849906184	1.56308403085615	0.606985093039258	0.412248377159071	0.751423300220196	2.02637619074869	1.01046766046772	1.16520059648141	LOC410381	NC_037649.1	11327606	11331388	-	2221	protein_coding	popeye domain-containing protein 3-like%2C transcript variant X1 && sp|Q9DG25|POPD3_CHICK Popeye domain-containing protein 3 OS=Gallus gallus OX=9031 GN=POPDC3 PE=2 SV=1 && PF04831:Popeye protein conserved region	-
113219002	0.616514896163218	0.424010825315858	0.464815752289835	1.90978910716744	1.1079410106822	2.11523130207946	2.3870693430159	6.36291348823527	6.93802822236425	1.78471041953481	1.4744020059103	1.83235743279431	2.44596821720264	3.40499685577942	1.98654394250891	LOC113219002	NC_037646.1	2711025	2713806	+	1104	protein_coding	uncharacterized LOC113219002 && - && -	-
724914	3.4651298779225	3.92637130548897	6.26564823599485	2.76402526051584	2.17388648695727	1.19525406909957	0.652873666465886	0.58391108933873	0.880531897617894	1.36803713670145	1.83355121247819	0.789323201819086	0.13379655205211	0.416991578204904	1.22248858000548	LOC724914	NC_037650.1	8027620	8034472	-	2691	protein_coding	protein hairy && sp|Q26263|DPN_DROME Protein deadpan OS=Drosophila melanogaster OX=7227 GN=dpn PE=1 SV=2 && PF00010:Helix-loop-helix DNA-binding domain|PF07527:Hairy Orange	bHLH
100578966	10.3137210957927	25.2613717400431	22.6108761006417	9.25236893617497	11.1448982912256	5.30337959992134	3.8234155280289	2.03633386218135	5.12259551894739	1.39308259790042	1.14798952528964	4.18498228498062	3.99836724654812	4.31122461536174	2.63978705430781	LOC100578966	NC_037638.1	11733247	11735694	-	1861	protein_coding	toll-like receptor 6 && - && PF13855:Leucine rich repeat	-
100577889	0	0	0	0.399925488299099	0.484198802847455	0.1671497235302	0.799795009010486	0.350643743062243	0.167237981189946	0.472083772022946	0.463127792448304	0.575565991788197	1.27482329337663	0.723676545073587	1.09823625058399	LOC100577889	NC_037645.1	9806491	9808293	+	1318	protein_coding	uncharacterized LOC100577889%2C transcript variant X1 && - && -	-
410013	56.1917483963462	31.7750715858266	9.57034716553991	4.58134046567862	9.02280924555566	2.37536366094144	6.33759340583375	8.91565462341189	9.64044756844128	5.80989073482925	0.241967136805047	4.43717167763763	7.13622862524236	6.79086874105212	3.57023525295555	LOC410013	NC_037644.1	789807	839501	+	1892	protein_coding	calexcitin-2%2C transcript variant X1 && - && PF13499:EF-hand domain pair	-
102653963	0.0545160148469518	0.160686979054422	0.0587169278022745	0.492552737291082	0.404662475667667	0.494072358603004	1.58309444614911	1.22153776217454	1.7434073966219	0.851370406907487	0.387052669152664	0.8303947420705	0.769022072507762	0.94371690332148	1.40529884663506	LOC102653963	NC_037648.1	15553727	15556354	+	2497	lncRNA	uncharacterized LOC102653963 && - && -	-
726848	5812.90580499902	4970.12075011057	4432.2956216111	399.208575684413	2949.51258064456	1695.62996531253	58.7548881162613	1567.61254805488	859.666445856878	508.279320929983	802.149520958074	476.003604667739	374.47524812179	492.093314495852	565.274322021488	Hex70a	NC_037645.1	11848693	11852800	-	2591	protein_coding	hexamerin 70a && sp|P14296|ARYA_MANSE Arylphorin subunit alpha OS=Manduca sexta OX=7130 PE=2 SV=1 && PF03723:Hemocyanin, ig-like domain|PF03722:Hemocyanin, all-alpha domain|PF00372:Hemocyanin, copper containing domain	-
102656395	0.363419307212002	0.510088210906295	0.447341475887962	1.42954974103762	0.770741572648486	3.15919352366187	8.10766008434873	1.58632192227472	6.89336844206126	6.36760947468377	0.582000791806697	6.21072729852386	9.79531599497289	6.20549309144404	7.36066808171723	LOC102656395	NC_037638.1	4746833	4749201	+	1311	protein_coding	heat shock transcription factor%2C Y-linked-like && sp|A0A1B0GTS1|HSFX4_HUMAN Heat shock transcription factor, X-linked member 4 OS=Homo sapiens OX=9606 GN=HSFX4 PE=3 SV=1 && PF00447:HSF-type DNA-binding	HSF
113218875	9.52271055087233	14.7455944821643	27.602786116638	10.7995639346206	5.10895816144364	4.9997920139076	1.44424620985565	1.01309138711188	0.0710572724720661	0.434595065003285	0	0.097820242060199	0.309517749041245	0.651135978887465	0.763570623317932	LOC113218875	NC_037643.1	3889073	3891137	+	1551	lncRNA	uncharacterized LOC113218875 && - && -	-
724395	0.0127316207512943	0	0.0274253963191694	0.17528429765248	0.0895305867217938	0.189561418596876	0.287555678432891	0.795317203680421	0.319538413554939	0.611033232419149	0.0570896399594897	0.662198757979536	1.66126964686026	0.62969940345084	0.533312358078711	LOC724395	NC_037646.1	6078619	6084120	-	5346	protein_coding	mucin-3A && - && -	-
100578375	1.28494683621387	0.612105853087554	1.09039484747691	2.41236518800098	2.49476877462536	1.9660938418534	2.83935616590312	4.8382818629379	4.06666705347212	3.94514934844538	3.49200475084018	4.9762970280098	5.35538304398051	6.35528085572027	5.36994194143462	LOC100578375	NC_037648.1	1197184	1199181	+	1748	lncRNA	uncharacterized LOC100578375 && - && -	-
102654994	0.451629647587482	0.326271294154056	0.41489743295727	0.742944240232974	0.736897534036872	1.07486014643249	1.68865124015691	1.02819913510125	1.3873017192563	1.40656211296753	0.704829764534988	1.67787296539245	1.28822265719962	1.53295674446639	1.2241204734261	LOC102654994	NC_037642.1	13872220	13877728	-	5124	protein_coding	uncharacterized LOC102654994 && - && PF02197:Regulatory subunit of type II PKA R-subunit	-
107964640	0.709484828385191	0.278829316677479	0.662269003957482	1.5058888396567	1.5891523600056	1.6534232276708	3.32696752908456	4.84950774543165	2.10616422106657	1.94574624869221	2.05022822364594	2.70613343723034	5.50453333883879	4.36684940022003	3.50537343906784	LOC107964640	NC_037643.1	16464130	16465672	-	1439	protein_coding	uncharacterized LOC107964640 && - && -	-
102654066	0.892632715231729	0.822203661268221	0.630930234255711	1.58418571840447	1.3731203345504	2.23914865704817	3.11414718552795	6.5723571030551	3.81669286948883	2.38002452496377	1.52183666060864	1.8446732778344	2.26258743064515	2.27644076553259	1.54598711538989	LOC102654066	NC_037641.1	8624193	8629686	+	2440	protein_coding	uncharacterized LOC102654066%2C transcript variant X3 && - && -	-
102654405	7180.78486184119	10097.019937937	13962.2399659689	6846.51183036927	5300.76114468164	2453.45533960852	70.0235080132504	0.356674660803997	21.1427898027854	20.179976412051	1.5703112874414	12.1553783921023	122.000328147591	50.6007556573653	3.53030979966214	LOC102654405	NC_037638.1	13288347	13289647	+	907	protein_coding	uncharacterized LOC102654405 && - && PF06757:Insect allergen related repeat, nitrile-specifier detoxification	-
107964011	0.110921672179197	0.167663443524672	0.358407332341037	0.433176017454551	0.466676920633344	1.04945803601436	0.418462801714107	0.724189001748834	0.483558234442285	0.695500460002799	0.930996979286722	0.83052169161478	0.624375523181123	1.11129274939203	1.01175527217122	LOC107964011	NC_037640.1	2029532	2048818	-	7977	lncRNA	uncharacterized LOC107964011 && - && -	-
107964134	14.0470951490057	7.68323080912771	11.3861492731132	3.86292094584506	4.63920831706929	6.37473481773219	5.98087842199047	5.11313182436465	1.28969	3.86121000060611	3.57150358240187	1.7216362602595	2.93654964402881	5.25249689635888	5.13289141230388	LOC107964134	NC_037640.1	12578544	12579228	-	470	protein_coding	mitotic-spindle organizing protein 2 && - && -	-
100577308	1.20347583659681	0.952507057487546	0.90014838360928	2.01359558777968	1.64558625555156	3.33268	2.71816383342242	3.79070686200678	1.78630863307356	2.24108399698385	1.77384465298491	2.50878171888871	3.06522906381072	2.20456647730726	1.24953223700128	LOC100577308	NC_037647.1	9505063	9507905	+	2036	protein_coding	dystrotelin%2C transcript variant X1 && sp|P46939|UTRN_HUMAN Utrophin OS=Homo sapiens OX=9606 GN=UTRN PE=1 SV=2 && PF09069:EF-hand|PF09068:EF hand|PF00569:Zinc finger, ZZ type	-
413397	1.98129307725878	8.24456274038819	17.448328298285	0.100285729371806	0	0.980802521563852	0	0.31654003654523	0	0.710281291696624	1.91621767548959	0.259793142868782	1.3357890355134	0.38428915648952	0.150215377570537	Def2	NC_037653.1	5139659	5140578	-	584	protein_coding	defensin 2 && sp|Q5MQL3|DEF2_APIME Defensin-2 OS=Apis mellifera OX=7460 PE=2 SV=1 && PF01097:Arthropod defensin	-
724175	878.311434337632	690.741788075821	442.601861448008	144.389321519436	479.504385580882	244.376387896315	80.7300127668982	83.6694823124044	78.9384372252905	114.837979122654	258.841914828089	130.320615640983	67.6495860661434	152.514082416362	209.404115134158	LOC724175	NC_037645.1	534283	536536	-	1704	protein_coding	probable cytochrome P450 304a1 && sp|Q9VG17|CP304_DROME Probable cytochrome P450 304a1 OS=Drosophila melanogaster OX=7227 GN=Cyp304a1 PE=2 SV=2 && PF00067:Cytochrome P450	-
412925	7.90531035592604	4.68198687328422	3.42170705837613	5.11764744556564	26.5833683583385	13.1883082323431	15.6856043146606	15.6641361802358	14.3407363080602	57.8024409441385	34.6750543935442	38.7703959389341	20.9090788647101	21.8486896000324	21.6279163053824	LOC412925	NC_037638.1	2130927	2142404	-	3685	protein_coding	D-galactonate transporter && - && PF07690:Major Facilitator Superfamily	-
107965025	3.73802715989488	3.13704249707372	3.35506106915971	1.87628403511187	0.912720283399523	1.56279254096039	0.653303188614877	0.317264384454944	0	0	0	0.115727837860693	0.137317513948218	1.02711609789419	0	LOC107965025	NC_037647.1	2589406	2590354	-	874	lncRNA	uncharacterized LOC107965025 && - && -	-
724422	8.34512252418417	12.3770384807546	20.838846315857	9.39905580114736	5.14991401451031	4.98929850274995	0.600262654003217	0.342866872852975	0.688542473122528	0.303693094263102	0.357518018613938	0.0394947794963865	0.796666779477792	1.22684425750032	0.650835544522717	LOC724422	NC_037653.1	4494356	4511762	+	2561	protein_coding	homeobox protein Hox-B1a%2C transcript variant X1 && sp|Q08821|HXA1_XENLA Homeobox protein Hox-A1 (Fragment) OS=Xenopus laevis OX=8355 GN=hoxa1 PE=2 SV=1 && PF00046:Homeodomain	Homeobox
113219209	2.29566093696218	0.304797467866068	0.400955794135678	0	0.193914926208735	0	0	0	0	0	0	0	0	0.153435415261996	0	LOC113219209	NC_037650.1	8769991	8774484	-	1097	protein_coding	uncharacterized LOC113219209 && - && -	-
107965565	1.78423308730783	3.68649834862127	6.27386072790016	2.34809331500617	0.779061065337059	0.934208439375806	0.101593082293352	0.231608708312585	0.148702545726527	0	0.137266031005142	0	0.0925331589751292	0.0432584555493214	0.270549824213396	LOC107965565	NC_037652.1	5682155	5685261	-	2594	lncRNA	uncharacterized LOC107965565 && - && -	-
725346	3.44409615655046	2.52401632722239	1.39866108694004	3.0121490577307	8.33781903683858	6.56067171173758	4.29929901083046	6.13386582637625	5.55391717001543	15.5056968999869	9.97927380068321	11.5367838365067	10.8765608963821	7.00455050646555	7.0588143580388	LOC725346	NC_037651.1	6433259	6441545	+	2411	protein_coding	sodium-dependent nutrient amino acid transporter 1%2C transcript variant X1 && sp|B3MRS1|NAAT1_DROAN Sodium-dependent nutrient amino acid transporter 1 OS=Drosophila ananassae OX=7217 GN=NAAT1 PE=3 SV=1 && PF00209:Sodium:neurotransmitter symporter family	-
411038	0.70151074123426	1.12411550056745	1.39420283140818	1.40129311176212	2.27732856576051	2.74635814702587	2.12873864847111	3.36829670298755	3.1913521210534	4.44069606590304	3.00208148307711	3.63009117912845	2.61383466581065	2.2442486738988	2.49184272221182	LOC411038	NC_037641.1	6467101	6557012	-	8150	protein_coding	uncharacterized LOC411038%2C transcript variant X1 && sp|Q70EL1|UBP54_HUMAN Inactive ubiquitin carboxyl-terminal hydrolase 54 OS=Homo sapiens OX=9606 GN=USP54 PE=1 SV=4 && PF00443:Ubiquitin carboxyl-terminal hydrolase	-
724301	0.337424016823608	0.284161038738592	0.2855484872424	0.55995233028847	0.903929209848366	0.920530934926021	4.51041147816318	9.44262243578019	7.00519278114353	0.734426831357699	1.87328413498802	1.39684811661458	3.7186107929143	3.05961664111557	2.73366454819583	LOC724301	NC_037640.1	1920832	1924554	+	2824	protein_coding	paired mesoderm homeobox protein 2-like%2C transcript variant X2 && sp|Q90963|PRRX2_CHICK Paired mesoderm homeobox protein 2 (Fragment) OS=Gallus gallus OX=9031 GN=PRRX2 PE=2 SV=1 && PF00046:Homeodomain	Homeobox
411763	1.3481477772203	0.644382312685586	1.11845846054201	1.74007551413222	2.00710512855919	2.50023057547722	2.52763552488514	2.89461290378245	2.22720613894946	3.19208321402203	1.55214750782795	3.30295179213329	3.1802824442943	2.68817259520801	2.85296636265926	LOC411763	NC_037639.1	13706256	13709991	-	3736	protein_coding	DNA polymerase subunit gamma-1%2C mitochondrial && sp|Q27607|DPOG1_DROME DNA polymerase subunit gamma-1, mitochondrial OS=Drosophila melanogaster OX=7227 GN=tam PE=1 SV=2 && PF18136:DNA mitochondrial polymerase exonuclease domain|PF00476:DNA polymerase family A	-
102655611	0	0.0393136769252294	0.0430970513586947	0.413170130180845	0.343911142645621	0.362639235576632	0.671354481892302	1.14110729223713	0.745098789211057	1.52411917383461	0.059808194243275	1.0703294210608	2.36362109987647	1.88010250458894	2.70758581793807	LOC102655611	NC_037643.1	17028664	17032966	+	1701	lncRNA	uncharacterized LOC102655611%2C transcript variant X2 && - && -	-
113219157	0.0837315018132177	0.0411333627247826	0.112729639183669	0.351239085371714	0.11449121315984	0.494606904497452	0.330952132809954	0.255841062906617	0.542321166743593	0.494346167341061	0.179907426063328	0.544381756136952	0.470612860735651	0.716102721565431	0.741952626105743	LOC113219157	NC_037649.1	9688598	9695305	+	6503	lncRNA	uncharacterized LOC113219157%2C transcript variant X1 && - && -	-
413380	0.227310454081553	0.0957145483537433	0.24482661761831	1.73241683639998	0.837298931736929	0.25225572780092	0.880117933340976	1.94031793393756	1.20936358821375	0.865824761586295	1.35903849018068	0.530824157057588	0.944778563285903	0.803046996862641	0.334831223286998	LOC413380	NC_037648.1	2235257	2240237	+	2096	protein_coding	yellow-g2%2C transcript variant X1 && - && PF03022:Major royal jelly protein	-
102655094	0.318052544562707	1.95305386827732	0.342561141874485	0.136838471853119	0	0	0	0	0	0	0	0	0.0701025158824431	0	0.0512416942179869	LOC102655094	NC_037640.1	4915797	4917364	+	856	lncRNA	uncharacterized LOC102655094 && - && -	-
102653935	330.844484456399	217.312452446358	126.059146464365	62.6624509848225	158.874092228286	75.4269322489711	11.7023153302648	9.69542209837837	8.94009806579318	8.84722403335683	30.911405131604	9.26583431330224	11.5819160785472	7.72931798528082	3.58878192959428	LOC102653935	NC_037640.1	8378380	8379809	+	1430	protein_coding	uncharacterized LOC102653935 && - && PF02958:Ecdysteroid kinase	-
409640	0.905999927273468	0.489582834574355	0.512302752606967	2.04642959237243	1.13264385517994	1.24630838782618	4.28258510551325	4.62917419168608	5.22625647873374	4.36545263771878	2.1328537503135	3.75300949329864	3.95392186751531	4.07026797762011	4.27681425737932	LOC409640	NC_037640.1	4633066	4648454	+	3005	protein_coding	proton-coupled amino acid transporter-like protein CG1139%2C transcript variant X3 && sp|Q9W056|C1139_DROME Proton-coupled amino acid transporter-like protein CG1139 OS=Drosophila melanogaster OX=7227 GN=CG1139 PE=2 SV=1 && PF01490:Transmembrane amino acid transporter protein	-
724208	23.8516427746845	26.6233981299481	33.3170412306047	49.2994211238454	30.740559833957	89.1401	142.715011108368	34.0934661037943	70.3145083385015	103.101640445582	124.925208398898	94.6052497548578	216.097286068881	142.697892560039	54.5750700950344	LOC724208	NC_037652.1	3808079	3810354	-	1384	protein_coding	serine protease snake && sp|P05049|SNAK_DROME Serine protease snake OS=Drosophila melanogaster OX=7227 GN=snk PE=1 SV=2 && PF00089:Trypsin	-
413560	5.79960122255663	3.60165741007848	1.04108479934094	1.09852106557327	1.39650442503994	1.34590462271488	0.035307134977084	1.05258892109494	0.25101381340715	0.0138934979351162	0	0.013551196448318	0.225109472222722	0.180405841953279	0.0235063720528386	LOC413560	NC_037638.1	16676463	16691640	+	3732	protein_coding	uncharacterized LOC413560%2C transcript variant X1 && - && PF01607:Chitin binding Peritrophin-A domain	-
412057	0.293668164279273	0.19975210091216	0.437950719714741	0.641455883323415	0.670721673907843	1.33074036115268	1.92423299711816	2.53084947904898	1.44483513752569	2.30599787433667	0.354531780047133	2.75273238758717	7.44868896271785	4.99052974282175	4.39647954055102	LOC412057	NC_037651.1	4974140	4977963	-	3013	protein_coding	MAM and LDL-receptor class A domain-containing protein 1 && sp|B3EWZ5|MLRP1_ACRMI MAM and LDL-receptor class A domain-containing protein 1 (Fragment) OS=Acropora millepora OX=45264 PE=1 SV=1 && PF00629:MAM domain, meprin/A5/mu	-
102654358	0.143703587312977	0.218202225651988	0.0844238975368212	0.730680669280952	0.255187948717589	0.439760977038994	2.67241805449964	0.878170765494195	2.15765885213547	1.13454144136263	1.02514803577928	0.708605327369284	1.99257991785014	0.893822648433781	0.82506012371564	LOC102654358	NC_037638.1	4935208	4943198	+	5210	lncRNA	uncharacterized LOC102654358%2C transcript variant X1 && - && -	-
100578666	7.14294604905727	5.56599149220417	3.71404046220491	2.96719948134097	2.43773751928146	2.60430963691855	0.794729962210359	0.724720131921407	0.8641301476805	0.688004676999263	0.184077934392902	0.305024518366242	1.30294278011663	0.135358786121761	0.211642413754387	LOC100578666	NC_037640.1	8383007	8385506	+	829	protein_coding	uncharacterized LOC100578666%2C transcript variant X1 && - && -	-
100577141	0.0729118848810062	0.0358181919924024	0.0785303528239312	0.690129111392054	0.199393775891387	0.448394577037308	2.77600694030858	2.7971491820692	1.23963921890073	1.02756816758039	0.190716702960545	0.758460537795094	2.15346517990888	1.68288599006873	0.798788574461859	LOC100577141	NC_037643.1	16420300	16422683	-	1867	lncRNA	uncharacterized LOC100577141 && - && -	-
100576277	0.997389636966225	0.861672760722734	0.574166401009432	2.27875122708003	1.08834629851753	1.73660032115196	3.52885804443017	5.94324312173376	5.45758630682623	2.1091298689516	1.77352904248078	1.94216925266768	6.26154680012338	3.68560292580651	2.13884229872794	LOC100576277	NC_037642.1	11471580	11476397	-	3958	lncRNA	uncharacterized LOC100576277%2C transcript variant X1 && - && -	-
102656724	0.667286711141366	0.837728203892022	0.958275612563918	1.37166407188714	1.88277557370831	1.96785114599672	2.58365152420544	2.97023515773487	4.29194053197085	1.89214912728115	2.29953711542709	2.01080269912526	4.51038670814883	2.53639215595861	2.31737	LOC102656724	NC_037647.1	10672403	10674934	+	1836	lncRNA	uncharacterized LOC102656724%2C transcript variant X3 && - && -	-
724458	0.418068827093507	0.652375975001209	1.19192959035937	0.409114564046949	0.307442621776681	0.270636399283464	0.174566843921384	0.21150958963663	0.0995512130592929	0.0374687710180804	0.00612632412428103	0.01827281650432	0.050590663033554	0.0540587419944308	0.0264138806760188	LOC724458	NC_037647.1	11592871	11605664	+	8303	protein_coding	achaete-scute complex protein T3%2C transcript variant X1 && sp|Q90259|ASL1A_DANRE Achaete-scute homolog 1a OS=Danio rerio OX=7955 GN=ascl1a PE=2 SV=1 && -	bHLH
100578100	59.0919883764915	100.773777597897	160.441071074279	77.8912171468256	38.4223158374239	36.0449953517125	12.5582528750415	0.294532618013696	5.66693069372566	0.465633419208997	0.294709555063183	0.571364293354517	11.9076799573666	4.27460458600364	0.0381195454089775	LOC100578100	NC_037650.1	2805685	2810368	-	3452	protein_coding	uncharacterized LOC100578100 && - && PF03281:Mab-21 protein	-
551137	0.604111637897213	0.537015521786344	0.588695521074241	0.940634364420593	1.32615762563482	1.48979432367069	3.15585498941409	4.37536997260152	3.35380715617099	2.32297406388355	1.46193875987556	0.961871484163368	2.48552825542958	1.2093901349201	1.1864856196273	LOC551137	NC_037645.1	1677129	1682190	-	2366	protein_coding	proton-associated sugar transporter A && sp|Q9Y2W3|S45A1_HUMAN Proton-associated sugar transporter A OS=Homo sapiens OX=9606 GN=SLC45A1 PE=1 SV=5 && PF13347:MFS/sugar transport protein	-
408471	0.216917917202529	0.240622983010541	0.331608482768598	1.06572789901356	0.338977325772615	0.511859297301261	1.63911931282736	3.31633206993434	2.15842217945875	0.932851187562904	0.873318305443836	0.665503478829622	1.86926589281356	1.02672011913742	0.901879104566603	LOC408471	NC_037651.1	8943525	8960945	-	9727	protein_coding	brefeldin A-inhibited guanine nucleotide-exchange protein 3%2C transcript variant X1 && sp|Q5TH69|BIG3_HUMAN Brefeldin A-inhibited guanine nucleotide-exchange protein 3 OS=Homo sapiens OX=9606 GN=ARFGEF3 PE=1 SV=3 && PF09324:Domain of unknown function (DUF1981)|PF16213:Dimerisation and cyclophilin-binding domain of Mon2	-
552453	0.237360922533284	0.466417188839165	0.319564447956145	1.07227914997021	1.76188701262801	0.806690505295358	26.6136379760133	6.44670902676249	13.2597702575206	0.858901614283537	2.43912624778971	1.1022899988039	8.78927864343712	2.05445606590561	2.10327721341135	LOC552453	NC_037639.1	354541	359164	+	1147	protein_coding	restin homolog && - && PF05335:Protein of unknown function (DUF745)	-
677677	73.7509808486549	38.7451069792802	20.317978813185	60.5245327816518	105.547583747441	139.116340343796	150.362761268034	153.062537894241	130.701	604.802541380255	452.417585983481	454.453226067316	174.841532759773	256.932090521561	333.614545485388	Obp18	NC_037652.1	1943576	1945860	+	718	protein_coding	odorant binding protein 18 && - && PF01395:PBP/GOBP family	-
551010	0	0.0649248198541896	0	0.0852915523589341	0.348517366467022	0.224581070284897	0.724927466500362	0.998330396812796	1.3374979320895	0.352382271899975	0.111116947290085	0.466450600853075	0.932159279151399	0.245124248362732	0.138402323606252	nAChRa6	NC_037639.1	3499710	3849609	+	4120	protein_coding	nicotinic acetylcholine receptor alpha6 subunit%2C transcript variant X6 && sp|P48180|ACH1_CAEEL Acetylcholine receptor subunit alpha-type acr-16 OS=Caenorhabditis elegans OX=6239 GN=acr-16 PE=2 SV=1 && -	-
410626	117.19070525385	147.849099835631	218.585376386306	128.811938602454	29.7106703249839	51.8432117781844	29.1421929740501	29.1834549980144	28.6484896068895	17.3829662131008	51.5922661377614	16.3094022947369	43.5082486663463	31.499212060476	20.7407712218233	LOC410626	NC_037652.1	4693378	4705374	-	3997	protein_coding	sodium-coupled monocarboxylate transporter 1 && sp|Q8BYF6|SC5A8_MOUSE Sodium-coupled monocarboxylate transporter 1 OS=Mus musculus OX=10090 GN=Slc5a8 PE=1 SV=1 && PF00474:Sodium:solute symporter family	-
100629076	153.51490920988	125.447073456953	183.002663149706	62.414324300421	18.2446344532777	5.14577134278082	0.961797282733413	0	0	0	0	0	3.0660895997635	0.409534429543576	0	Mir1175	NW_020555859.1	228877	229013	-	137	miRNA	ame-miR-1175 && - && -	-
113218536	1.52483847230267	4.08590006821682	6.56935990201659	0.715684716331586	0.938703585425244	2.3032392182194	0.56654408847139	0.690242089194351	0.561149845235105	0.774413954151241	0.276262697645107	0.137333510237944	1.67027691609655	1.79021873172511	0.268001366093259	LOC113218536	NC_037644.1	1834307	1835886	-	1473	lncRNA	uncharacterized LOC113218536%2C transcript variant X1 && - && -	-
406081	3.61366710683051	1.58563812612964	0.037787672351103	5.3132826844081	41.3387639779486	31.7509343491443	11.1842811857099	70.8230593725513	42.4080607214002	19.9116742520211	344.006868018164	50.3905850131559	54.5328193755874	67.1250151046276	86.1883183686984	LOC406081	NC_037642.1	11679274	11685664	+	1940	protein_coding	glucose oxidase && sp|P18172|DHGL_DROPS Glucose dehydrogenase [FAD, quinone] OS=Drosophila pseudoobscura pseudoobscura OX=46245 GN=Gld PE=3 SV=4 && PF05199:GMC oxidoreductase|PF00732:GMC oxidoreductase	-
725495	0.241716168818299	0.19790637599827	0.130171206323421	0.381317268709371	0.393468248836531	1.0822833297344	2.33973769282884	2.72173844977363	2.90283362970451	3.11502174064879	1.21935969384917	1.87085917228185	3.16110687776741	1.80987796282161	3.06352237322901	LOC725495	NC_037638.1	16059878	16071669	+	3379	protein_coding	homeobox protein GBX-2 && sp|Q28ZA9|UNPG_DROPS Homeobox protein unplugged OS=Drosophila pseudoobscura pseudoobscura OX=46245 GN=unpg PE=3 SV=1 && PF00046:Homeodomain	Homeobox
409023	137.581208677568	180.607897510188	229.040284299312	144.634365206802	75.6040575683138	36.5555146269432	17.1819519757393	17.3604988954988	21.8777932472018	8.66414368381749	9.02689259188476	7.73007990560169	22.6972332251923	19.4409494905417	7.92600154139669	LOC409023	NC_037646.1	5461803	5463953	-	1544	protein_coding	methylthioribose-1-phosphate isomerase%2C transcript variant X1 && sp|B4NG41|MTNA_DROWI Methylthioribose-1-phosphate isomerase OS=Drosophila willistoni OX=7260 GN=GK22419 PE=3 SV=1 && PF01008:Initiation factor 2 subunit family	-
113218542	0.183508343317388	3.98458795993777	8.51868006461343	0.63161893721364	0.401475523957098	0.296984814792132	0.651311451909433	0.498407606746871	0.505140766586942	0.0978575734852992	0.150858873346713	0	0.226505405860124	0.257159796820434	0.201043174510689	LOC113218542	NC_037639.1	15431056	15435042	+	3709	lncRNA	uncharacterized LOC113218542 && - && -	-
107964495	0.749925567831857	1.38519635484412	1.64773569961134	0	0.0703144581481871	0.563137658243394	0.0967872981742893	0	0	0.0228517118968063	0	0.11144351067678	0.0793403529246866	0	0	LOC107964495	NC_037642.1	8234669	8237029	-	2269	lncRNA	uncharacterized LOC107964495 && - && -	-
413408	2.81010035051947	1.52493845960933	1.09099885511058	1.70105395591198	6.15298205068251	5.4679224441584	3.5951579178634	16.3293932630841	14.629389287352	7.34321056970081	23.6385642771869	8.82540047059634	1.71409569799548	4.70020875654513	5.70659781944874	LOC413408	NC_037653.1	6263230	6289809	-	4166	protein_coding	scavenger receptor class B member 1 && sp|O18824|SCRB1_BOVIN Scavenger receptor class B member 1 OS=Bos taurus OX=9913 GN=SCARB1 PE=2 SV=1 && -	-
724521	0.0506046427780069	0	0	0.391897244296069	0.197699511199797	0.393106323770059	0.293902366694002	0.0687209596068455	0.819403937577506	0.963764577952668	1.39931164352751	1.42883009331946	1.42769376583783	2.25259160577202	4.3047594892779	LOC724521	NC_037646.1	9480780	9483694	+	1345	protein_coding	uncharacterized LOC724521 && - && -	-
410291	0.623888317444263	0.437838702203068	0.735960689788832	0.945863832503705	1.36957177749978	1.61549368760153	1.62958378545476	7.22169996950942	4.6421861880414	2.15006580441558	2.33130565971631	2.05294415473436	2.64547495117089	3.25714833728219	4.23120853137577	LOC410291	NC_037648.1	314918	377714	+	2291	protein_coding	dipeptidase 1 && sp|P31429|DPEP1_RABIT Dipeptidase 1 OS=Oryctolagus cuniculus OX=9986 GN=DPEP1 PE=1 SV=1 && -	-
410581	0.280703634945076	0.188700529161623	0.0477369770096417	0.203401314358619	0.958115256470128	0.765108176645292	0.409952086866546	3.68153858002312	1.90181928663596	0.664028982708348	0.673514005087525	0.669623827621553	1.23740755189066	1.40052418872564	0.990175946616467	LOC410581	NC_037652.1	8800859	8810003	-	4607	protein_coding	uncharacterized LOC410581%2C transcript variant X1 && - && -	-
102656787	0.777865651844792	1.52851575885292	0.837806678413026	0.167333902723242	0	0	0.125491645461407	0	0	0	0.145333912011158	0	0	0	0	LOC102656787	NC_037645.1	6291277	6292585	-	350	lncRNA	uncharacterized LOC102656787 && - && -	-
724379	1.57109993256993	1.51745255793791	3.9292674325024	4.03277324246937	4.76466650603237	5.27486859917981	5.73942619500724	4.26709839561911	5.30352466405065	8.35775435409532	3.18415456675464	5.85666169129749	6.66752817726348	4.28040386747129	5.74885298667837	LOC724379	NC_037651.1	2816800	2821502	-	2556	protein_coding	tubulin polyglutamylase TTLL4 && sp|Q14679|TTLL4_HUMAN Tubulin polyglutamylase TTLL4 OS=Homo sapiens OX=9606 GN=TTLL4 PE=1 SV=2 && PF03133:Tubulin-tyrosine ligase family	-
100577655	1.56242742120905	0.719575657637898	0.447000514397194	0.168054134729225	0.400575516057265	0.331877334854295	0.189047672502837	0.397832241052542	0.355770612065126	0.0371955052323196	0	0	0	0	0.125861951938585	LOC100577655	NC_037638.1	5204201	5207419	-	2788	protein_coding	uncharacterized LOC100577655 && - && -	-
727311	1.24373219801589	1.25252404862605	1.7414437582363	1.68556992007652	2.76959945657971	4.36782309986098	2.88934624543395	4.75026962106478	3.72568633655044	4.47681634606593	5.15872314448012	3.99686627231899	5.83903678200735	4.04969495746927	3.8873461437258	LOC727311	NC_037651.1	10452758	10457395	+	2189	protein_coding	band 7 protein AGAP004871%2C transcript variant X4 && sp|Q7PPU9|BND7A_ANOGA Band 7 protein AGAP004871 OS=Anopheles gambiae OX=7165 GN=AGAP004871 PE=3 SV=3 && PF01145:SPFH domain / Band 7 family	-
107965291	1.33621093568431	0.615391697390938	0.314819994188944	1.18570955610641	2.54486573251175	2.70310841242704	4.04190882621097	10.688955025474	7.8769602140407	7.37995334734602	11.9209472612833	5.18141219585001	2.68746381132645	9.87882468418641	13.723971796199	LOC107965291	NC_037648.1	1832820	1835013	-	1630	lncRNA	uncharacterized LOC107965291%2C transcript variant X1 && - && -	-
100576291	0.0467696781932792	0.105032004633066	0.107943581566418	0.287458849284062	0.146173821375957	0.233560029902648	0.745903517491725	0.467274866944848	0.605845730620769	0.244313894778146	0.289612095202367	0.292903783602852	0.589062075148437	0.473656095895004	0.189453928637112	LOC100576291	NC_037638.1	5806791	5967005	+	10187	protein_coding	uncharacterized LOC100576291%2C transcript variant X4 && sp|Q9JJZ8|CNGA3_MOUSE Cyclic nucleotide-gated cation channel alpha-3 OS=Mus musculus OX=10090 GN=Cnga3 PE=1 SV=2 && PF00520:Ion transport protein|PF00027:Cyclic nucleotide-binding domain	-
107964633	0.0474308324295605	0.0233005451044653	0.051085773073965	0.122439441017007	0.296480381952588	0.307042976463838	0.397900339267876	0.193232802796949	0.595209881137528	0.343261376858264	0.194960125868627	0.246697878756697	0.501806998706938	0.390984089529407	0.213965318295594	LOC107964633	NC_037643.1	16349444	16353400	-	2870	protein_coding	major antigen-like && - && -	-
727333	81.4890989475483	78.2856350548867	40.5520706800473	10.4978344632977	36.5335471515516	8.23775766099335	0.828718413424387	3.2104652420102	10.7752320539244	38.7767289058664	9.68477269576928	13.2722	12.4544394254544	14.7242730320118	17.1539	LOC727333	NC_037641.1	2027997	2031882	-	1166	protein_coding	acyl-CoA Delta(11) desaturase%2C transcript variant X2 && sp|Q9BH41|FAD9_ACHDO Acyl-CoA Delta-9 desaturase OS=Acheta domesticus OX=6997 PE=1 SV=1 && -	-
100576498	0.181260305023753	0.89044693009075	1.22017450667676	0.233955523115052	0.177034515688234	0.0586693303895616	0	0.18461323036859	0	0.207125969216459	0	0.0673409655727335	0.079903799727525	0	0	LOC100576498	NC_037641.1	802359	1123011	-	1502	protein_coding	uncharacterized LOC100576498 && - && -	-
113219274	0.0521557429397849	0	0.0280873886441148	0.213174416304514	0.0713157432163254	0.211018520701919	0.56375078277203	0.540058537446709	0.538381351514646	0.476786522242331	0.331316772592487	0.193766533123076	0.379359361809819	0.376191109130545	0.33611410153714	LOC113219274	NC_037652.1	8156306	8161635	-	5220	lncRNA	uncharacterized LOC113219274 && - && -	-
102655392	0.19278498005247	0.269165062633425	0.284139861864883	0.820704442396343	0.261624710930322	0.689679494315575	0.890489314842424	0.502934363371953	0.320377411640042	1.61549816151094	0.690054427184763	1.16857857744395	0.330990888942865	0.727674547663965	0.52311139237444	LOC102655392	NC_037640.1	7569798	7592745	+	6708	protein_coding	MDS1 and EVI1 complex locus protein EVI1-A-like && sp|Q8I7Z8|HAM_DROME Transcription factor hamlet OS=Drosophila melanogaster OX=7227 GN=ham PE=2 SV=1 && -	zf-C2H2
102656140	1.48595597943773	1.11083994102683	0.0869815903668008	0.0277963293560203	0.06310057963069	0.376408167159987	0.302263930098074	0.0548348900517366	0.117689661418791	0.159956560469885	0	0.168016827724661	0	0.0133142422514167	0.145723887875737	LOC102656140	NC_037642.1	3514496	3519116	+	4214	lncRNA	uncharacterized LOC102656140%2C transcript variant X1 && - && -	-
