# Supplementary material for: Transcriptomic Analysis of the Cold Resistance Mechanisms During Overwintering in Apis mellifera
Source: Insects. 2026 Jan 1;17(1):59. doi: 10.3390/insects17010059 (PMC12841635; doi:10.3390/insects17010059)
Supplement: Supplementary file 1 [file insects-17-00059-s001.zip › Table S5. Gene function enrichment analysis of the shared DEGs between four overwintering intervals and the summer breeding period.xlsx]

## Sheet: Sheet1
Table S5A The 20 GO pathways with the largest number of upregulated differential genes were enriched
Category	GOID	Description	GeneRatio	BgRatio	pvalue	padj	geneID	geneName	Count
BP	GO:0051179	localization	41/219	466/2717	0.287310597049319	0.764917823313121	725617/408695/410793/413994/412925/408302/100576291/408680/412663/726268/100578899/725051/411937/409056/409043/408696/724499/724436/552785/409208/100577409/408576/100578557/100577019/551553/410752/100578314/408430/411976/100577254/726119/410092/551263/725438/411955/107964339/726423/410915/408465/107965338/411303	LOC725617/LOC408695/LOC410793/LOC413994/LOC412925/LOC408302/LOC100576291/LOC408680/LOC412663/LOC726268/LOC100578899/LOC725051/LOC411937/LOC409056/LOC409043/LOC408696/LOC724499/LOC724436/pHCl/LOC409208/LOC100577409/LOC408576/LOC100578557/LOC100577019/LOC551553/LOC410752/LOC100578314/LOC408430/LOC411976/LOC100577254/LOC726119/LOC410092/LOC551263/LOC725438/LOC411955/LOC107964339/LOC726423/LOC410915/…	41
BP	GO:0006810	transport	39/219	456/2717	0.365232755359239	0.884383045310456	725617/408695/410793/413994/412925/408302/100576291/408680/726268/100578899/725051/409056/409043/408696/724499/724436/552785/409208/100577409/408576/100578557/100577019/551553/410752/100578314/408430/411976/100577254/726119/410092/551263/725438/411955/107964339/726423/410915/408465/107965338/411303	LOC725617/LOC408695/LOC410793/LOC413994/LOC412925/LOC408302/LOC100576291/LOC408680/LOC726268/LOC100578899/LOC725051/LOC409056/LOC409043/LOC408696/LOC724499/LOC724436/pHCl/LOC409208/LOC100577409/LOC408576/LOC100578557/LOC100577019/LOC551553/LOC410752/LOC100578314/LOC408430/LOC411976/LOC100577254/LOC726119/LOC410092/LOC551263/LOC725438/LOC411955/LOC107964339/LOC726423/LOC410915/LOC408465/LOC1079653…	39
BP	GO:0051234	establishment of localization	39/219	457/2717	0.371009472666826	0.884383045310456	725617/408695/410793/413994/412925/408302/100576291/408680/726268/100578899/725051/409056/409043/408696/724499/724436/552785/409208/100577409/408576/100578557/100577019/551553/410752/100578314/408430/411976/100577254/726119/410092/551263/725438/411955/107964339/726423/410915/408465/107965338/411303	LOC725617/LOC408695/LOC410793/LOC413994/LOC412925/LOC408302/LOC100576291/LOC408680/LOC726268/LOC100578899/LOC725051/LOC409056/LOC409043/LOC408696/LOC724499/LOC724436/pHCl/LOC409208/LOC100577409/LOC408576/LOC100578557/LOC100577019/LOC551553/LOC410752/LOC100578314/LOC408430/LOC411976/LOC100577254/LOC726119/LOC410092/LOC551263/LOC725438/LOC411955/LOC107964339/LOC726423/LOC410915/LOC408465/LOC1079653…	39
BP	GO:0050896	response to stimulus	30/219	347/2717	0.3659111840077	0.884383045310456	409042/551388/410718/102655356/100577030/724344/406068/410322/408471/408363/410044/411253/102653763/726130/726879/408271/408830/724571/100577142/100578892/410229/413211/411270/406150/724602/413562/412013/411297/100577004/551008	Crzr/Akhr/LOC410718/LOC102655356/LOC100577030/LOC724344/Oa1/LOC410322/LOC408471/Ac3/LOC410044/LOC411253/LOC102653763/LOC726130/LOC726879/LOC408271/LOC408830/LOC724571/LOC100577142/LOC100578892/LOC410229/SIFR/LOC411270/Glurb/LOC724602/LOC413562/LOC412013/LOC411297/LOC100577004/LOC551008	30
BP	GO:0055085	transmembrane transport	29/219	250/2717	0.024810799058867	0.487381017138402	725617/413994/412925/408302/100576291/408680/726268/100578899/725051/409043/724499/409208/100577409/408576/100578557/100577019/551553/410752/100578314/408430/411976/100577254/726119/551263/725438/107964339/726423/410915/107965338	LOC725617/LOC413994/LOC412925/LOC408302/LOC100576291/LOC408680/LOC726268/LOC100578899/LOC725051/LOC409043/LOC724499/LOC409208/LOC100577409/LOC408576/LOC100578557/LOC100577019/LOC551553/LOC410752/LOC100578314/LOC408430/LOC411976/LOC100577254/LOC726119/LOC551263/LOC725438/LOC107964339/LOC726423/LOC410915/LOC107965338	29
BP	GO:0023052	signaling	29/219	286/2717	0.10765942297496	0.521107651637035	409042/551388/410718/102655356/100577030/724344/406068/410322/408471/408363/724687/726268/410044/102653763/726130/408271/408830/724571/100577142/410229/413211/411270/100577019/406150/724602/413562/411297/409238/100577004	Crzr/Akhr/LOC410718/LOC102655356/LOC100577030/LOC724344/Oa1/LOC410322/LOC408471/Ac3/LOC724687/LOC726268/LOC410044/LOC102653763/LOC726130/LOC408271/LOC408830/LOC724571/LOC100577142/LOC410229/SIFR/LOC411270/LOC100577019/Glurb/LOC724602/LOC413562/LOC411297/LOC409238/LOC100577004	29
BP	GO:0090304	nucleic acid metabolic process	29/219	473/2717	0.966543204207151	0.999999998640817	409673/552172/727091/725331/410535/102656395/411763/412839/724861/102654776/102656008/726842/725422/726458/726879/412840/410475/408872/725632/408435/726761/408910/411264/724636/724740/410309/100577069/412475/726200	LOC409673/LOC552172/LOC727091/LOC725331/LOC410535/LOC102656395/LOC411763/LOC412839/LOC724861/LOC102654776/LOC102656008/LOC726842/LOC725422/LOC726458/LOC726879/LOC412840/LOC410475/LOC408872/LOC725632/LOC408435/LOC726761/LOC408910/LOC411264/LOC724636/LOC724740/E75/LOC100577069/LOC412475/LOC726200	29
BP	GO:0007154	cell communication	28/219	285/2717	0.149073078733635	0.536140020006933	409042/551388/410718/102655356/100577030/724344/406068/410322/408471/408363/726268/410044/102653763/726130/408271/408830/724571/100577142/410229/413211/411270/100577019/406150/724602/413562/411297/409238/100577004	Crzr/Akhr/LOC410718/LOC102655356/LOC100577030/LOC724344/Oa1/LOC410322/LOC408471/Ac3/LOC726268/LOC410044/LOC102653763/LOC726130/LOC408271/LOC408830/LOC724571/LOC100577142/LOC410229/SIFR/LOC411270/LOC100577019/Glurb/LOC724602/LOC413562/LOC411297/LOC409238/LOC100577004	28
BP	GO:0051716	cellular response to stimulus	27/219	325/2717	0.464528349894803	0.999999998640817	409042/551388/410718/102655356/100577030/724344/406068/410322/408471/408363/410044/102653763/726130/726879/408271/408830/724571/100577142/410229/413211/411270/406150/724602/413562/411297/100577004/551008	Crzr/Akhr/LOC410718/LOC102655356/LOC100577030/LOC724344/Oa1/LOC410322/LOC408471/Ac3/LOC410044/LOC102653763/LOC726130/LOC726879/LOC408271/LOC408830/LOC724571/LOC100577142/LOC410229/SIFR/LOC411270/Glurb/LOC724602/LOC413562/LOC411297/LOC100577004/LOC551008	27
BP	GO:0044271	cellular nitrogen compound biosynthetic process	27/219	447/2717	0.96848965965643	0.999999998640817	727091/725331/410535/503861/102656395/412839/724861/102654776/102656008/726842/408363/725422/726458/102653763/412840/408872/724571/408435/726761/408910/411264/724636/724740/410309/100577069/412475/726200	LOC727091/LOC725331/LOC410535/NOS/LOC102656395/LOC412839/LOC724861/LOC102654776/LOC102656008/LOC726842/Ac3/LOC725422/LOC726458/LOC102653763/LOC412840/LOC408872/LOC724571/LOC408435/LOC726761/LOC408910/LOC411264/LOC724636/LOC724740/E75/LOC100577069/LOC412475/LOC726200	27
BP	GO:0034645	cellular macromolecule biosynthetic process	27/219	453/2717	0.974216585943066	0.999999998640817	409673/107965266/727091/725331/410535/102656395/411763/412839/724861/102654776/102656008/726842/725422/726458/412840/408872/725632/408435/726761/408910/411264/724636/724740/410309/100577069/412475/726200	LOC409673/LOC107965266/LOC727091/LOC725331/LOC410535/LOC102656395/LOC411763/LOC412839/LOC724861/LOC102654776/LOC102656008/LOC726842/LOC725422/LOC726458/LOC412840/LOC408872/LOC725632/LOC408435/LOC726761/LOC408910/LOC411264/LOC724636/LOC724740/E75/LOC100577069/LOC412475/LOC726200	27
BP	GO:0009059	macromolecule biosynthetic process	27/219	454/2717	0.975077238392308	0.999999998640817	409673/107965266/727091/725331/410535/102656395/411763/412839/724861/102654776/102656008/726842/725422/726458/412840/408872/725632/408435/726761/408910/411264/724636/724740/410309/100577069/412475/726200	LOC409673/LOC107965266/LOC727091/LOC725331/LOC410535/LOC102656395/LOC411763/LOC412839/LOC724861/LOC102654776/LOC102656008/LOC726842/LOC725422/LOC726458/LOC412840/LOC408872/LOC725632/LOC408435/LOC726761/LOC408910/LOC411264/LOC724636/LOC724740/E75/LOC100577069/LOC412475/LOC726200	27
BP	GO:0034654	nucleobase-containing compound biosynthetic process	26/219	288/2717	0.294074116239683	0.772887100373525	727091/725331/410535/102656395/412839/724861/102654776/102656008/726842/408363/725422/726458/102653763/412840/408872/724571/408435/726761/408910/411264/724636/724740/410309/100577069/412475/726200	LOC727091/LOC725331/LOC410535/LOC102656395/LOC412839/LOC724861/LOC102654776/LOC102656008/LOC726842/Ac3/LOC725422/LOC726458/LOC102653763/LOC412840/LOC408872/LOC724571/LOC408435/LOC726761/LOC408910/LOC411264/LOC724636/LOC724740/E75/LOC100577069/LOC412475/LOC726200	26
BP	GO:0019438	aromatic compound biosynthetic process	26/219	299/2717	0.368012309312168	0.884383045310456	727091/725331/410535/102656395/412839/724861/102654776/102656008/726842/408363/725422/726458/102653763/412840/408872/724571/408435/726761/408910/411264/724636/724740/410309/100577069/412475/726200	LOC727091/LOC725331/LOC410535/LOC102656395/LOC412839/LOC724861/LOC102654776/LOC102656008/LOC726842/Ac3/LOC725422/LOC726458/LOC102653763/LOC412840/LOC408872/LOC724571/LOC408435/LOC726761/LOC408910/LOC411264/LOC724636/LOC724740/E75/LOC100577069/LOC412475/LOC726200	26
BP	GO:0018130	heterocycle biosynthetic process	26/219	304/2717	0.402938520548075	0.943723605761269	727091/725331/410535/102656395/412839/724861/102654776/102656008/726842/408363/725422/726458/102653763/412840/408872/724571/408435/726761/408910/411264/724636/724740/410309/100577069/412475/726200	LOC727091/LOC725331/LOC410535/LOC102656395/LOC412839/LOC724861/LOC102654776/LOC102656008/LOC726842/Ac3/LOC725422/LOC726458/LOC102653763/LOC412840/LOC408872/LOC724571/LOC408435/LOC726761/LOC408910/LOC411264/LOC724636/LOC724740/E75/LOC100577069/LOC412475/LOC726200	26
BP	GO:1901362	organic cyclic compound biosynthetic process	26/219	305/2717	0.409984654109082	0.944346675195076	727091/725331/410535/102656395/412839/724861/102654776/102656008/726842/408363/725422/726458/102653763/412840/408872/724571/408435/726761/408910/411264/724636/724740/410309/100577069/412475/726200	LOC727091/LOC725331/LOC410535/LOC102656395/LOC412839/LOC724861/LOC102654776/LOC102656008/LOC726842/Ac3/LOC725422/LOC726458/LOC102653763/LOC412840/LOC408872/LOC724571/LOC408435/LOC726761/LOC408910/LOC411264/LOC724636/LOC724740/E75/LOC100577069/LOC412475/LOC726200	26
BP	GO:0043412	macromolecule modification	26/219	358/2717	0.754302511323924	0.999999998640817	107965266/412960/725720/411038/412271/413190/100577120/552694/551375/102656656/724379/102655538/410475/408830/551691/724571/409791/411270/409425/410732/410685/413596/724611/408922/411297/409821	LOC107965266/LOC412960/LOC725720/LOC411038/LOC412271/LOC413190/LOC100577120/LOC552694/LOC551375/LOC102656656/LOC724379/LOC102655538/LOC410475/LOC408830/Camkii/LOC724571/LOC409791/LOC411270/LOC409425/LOC410732/LOC410685/LOC413596/LOC724611/LOC408922/LOC411297/LOC409821	26
BP	GO:0007165	signal transduction	25/219	278/2717	0.306406488427184	0.795105444652818	409042/551388/410718/102655356/100577030/724344/406068/410322/408471/408363/410044/102653763/726130/408271/408830/724571/100577142/410229/413211/411270/406150/724602/413562/411297/100577004	Crzr/Akhr/LOC410718/LOC102655356/LOC100577030/LOC724344/Oa1/LOC410322/LOC408471/Ac3/LOC410044/LOC102653763/LOC726130/LOC408271/LOC408830/LOC724571/LOC100577142/LOC410229/SIFR/LOC411270/Glurb/LOC724602/LOC413562/LOC411297/LOC100577004	25
BP	GO:0006464	cellular protein modification process	25/219	333/2717	0.686420201211603	0.999999998640817	107965266/412960/725720/411038/412271/413190/100577120/552694/551375/102656656/724379/102655538/408830/551691/724571/409791/411270/409425/410732/410685/413596/724611/408922/411297/409821	LOC107965266/LOC412960/LOC725720/LOC411038/LOC412271/LOC413190/LOC100577120/LOC552694/LOC551375/LOC102656656/LOC724379/LOC102655538/LOC408830/Camkii/LOC724571/LOC409791/LOC411270/LOC409425/LOC410732/LOC410685/LOC413596/LOC724611/LOC408922/LOC411297/LOC409821	25
BP	GO:0036211	protein modification process	25/219	333/2717	0.686420201211603	0.999999998640817	107965266/412960/725720/411038/412271/413190/100577120/552694/551375/102656656/724379/102655538/408830/551691/724571/409791/411270/409425/410732/410685/413596/724611/408922/411297/409821	LOC107965266/LOC412960/LOC725720/LOC411038/LOC412271/LOC413190/LOC100577120/LOC552694/LOC551375/LOC102656656/LOC724379/LOC102655538/LOC408830/Camkii/LOC724571/LOC409791/LOC411270/LOC409425/LOC410732/LOC410685/LOC413596/LOC724611/LOC408922/LOC411297/LOC409821	25

## Sheet: Sheet2
Table S5B The 10 KEGG pathways with the highest enrichment of upregulated differential genes
KEGGID	Description	GeneRatio	BgRatio	pvalue	padj	geneID	geneName	keggID	Count
ame04814	Motor proteins	13/124	108/2917	0.000518713564216726	0.0155614069265018	412230/408444/100578129/412886/411894/411184/409843/410959/552224/551711/410323/410815/552512	LOC412230/LOC408444/LOC100578129/LOC412886/LOC411894/TpnT/LOC409843/LOC410959/LOC552224/LOC551711/LOC410323/TpnI/LOC552512	ame:412230/ame:408444/ame:100578129/ame:412886/ame:411894/ame:411184/ame:409843/ame:410959/ame:552224/ame:551711/ame:410323/ame:410815/ame:552512	13
ame04512	ECM-receptor interaction	7/124	22/2917	2.12164879604273e-05	0.00190948391643846	408393/410038/412663/413782/102654867/408552/409448	LOC408393/LOC410038/LOC412663/LOC413782/LOC102654867/LOC408552/LOC409448	ame:408393/ame:410038/ame:412663/ame:413782/ame:102654867/ame:408552/ame:409448	7
ame04013	MAPK signaling pathway - fly	7/124	75/2917	0.0381587914769637	0.572381872154455	406073/726958/100577214/726842/552187/100577174/412916	LOC406073/LOC726958/LOC100577214/LOC726842/LOC552187/LOC100577174/LOC412916	ame:406073/ame:726958/ame:100577214/ame:726842/ame:552187/ame:100577174/ame:412916	7
ame04080	Neuroactive ligand-receptor interaction	6/124	64/2917	0.0523405844422348	0.672950371400161	409042/100576135/551388/406151/413211/411303	Crzr/LOC100576135/Akhr/mGlutR1/SIFR/nAChRa9	ame:409042/ame:100576135/ame:551388/ame:406151/ame:413211/ame:411303	6
ame00230	Purine metabolism	6/124	73/2917	0.0876063811006486	0.851694263994782	408363/102653763/724571/724933/412632/724389	Ac3/LOC102653763/LOC724571/LOC724933/Adk1/LOC724389	ame:408363/ame:102653763/ame:724571/ame:724933/ame:412632/ame:724389	6
ame00350	Tyrosine metabolism	5/124	15/2917	0.000272929562029351	0.0122818302913208	725400/408930/551465/410638/410947	LOC725400/TyHyd/LOC551465/LOC410638/LOC410947	ame:725400/ame:408930/ame:551465/ame:410638/ame:410947	5
ame04145	Phagosome	5/124	58/2917	0.0978115150435595	0.851694263994782	503861/412630/412886/413408/413782	NOS/LOC412630/LOC412886/LOC413408/LOC413782	ame:503861/ame:412630/ame:412886/ame:413408/ame:413782	5
ame04310	Wnt signaling pathway	5/124	77/2917	0.22770811106761	0.888462514850503	725720/410724/551691/409791/724378	LOC725720/LOC410724/Camkii/LOC409791/LOC724378	ame:725720/ame:410724/ame:551691/ame:409791/ame:724378	5
ame01240	Biosynthesis of cofactors	5/124	115/2917	0.54633392235693	0.888462514850503	107965199/725400/551927/412082/412632	LOC107965199/LOC725400/LOC551927/LOC412082/Adk1	ame:107965199/ame:725400/ame:551927/ame:412082/ame:412632	5
ame04330	Notch signaling pathway	4/124	26/2917	0.0225034827525077	0.405062689545139	408877/411086/100577069/551501	LOC408877/LOC411086/LOC100577069/LOC551501	ame:408877/ame:411086/ame:100577069/ame:551501	4

## Sheet: Sheet3
Table S5C The 20 GO pathways with the largest number of downregulated differential genes were enriched
Category	GOID	Description	GeneRatio	BgRatio	pvalue	padj	geneID	geneName	Count
BP	GO:0006810	transport	37/140	456/2717	0.00204383238781518	0.113163473662241	725217/410533/410566/410272/100577717/724341/552476/409646/725069/411493/409424/551961/410626/552810/410862/406088/102655983/102654777/408272/410705/409845/726584/727479/102655622/410296/552640/412830/100576458/726182/551046/409865/113219372/413068/413947/412810/413816/406148	LOC725217/LOC410533/LOC410566/LOC410272/LOC100577717/LOC724341/LOC552476/LOC409646/LOC725069/LOC411493/LOC409424/LOC551961/LOC410626/LOC552810/LOC410862/Vg/LOC102655983/LOC102654777/LOC408272/LOC410705/LOC409845/LOC726584/LOC727479/LOC102655622/LOC410296/LOC552640/LOC412830/LOC100576458/Vhdl/LOC551046/LOC409865/LOC113219372/LOC413068/LOC413947/LOC412810/LOC413816/nAChRa7	37
BP	GO:0051234	establishment of localization	37/140	457/2717	0.0021284545591785	0.113163473662241	725217/410533/410566/410272/100577717/724341/552476/409646/725069/411493/409424/551961/410626/552810/410862/406088/102655983/102654777/408272/410705/409845/726584/727479/102655622/410296/552640/412830/100576458/726182/551046/409865/113219372/413068/413947/412810/413816/406148	LOC725217/LOC410533/LOC410566/LOC410272/LOC100577717/LOC724341/LOC552476/LOC409646/LOC725069/LOC411493/LOC409424/LOC551961/LOC410626/LOC552810/LOC410862/Vg/LOC102655983/LOC102654777/LOC408272/LOC410705/LOC409845/LOC726584/LOC727479/LOC102655622/LOC410296/LOC552640/LOC412830/LOC100576458/Vhdl/LOC551046/LOC409865/LOC113219372/LOC413068/LOC413947/LOC412810/LOC413816/nAChRa7	37
BP	GO:0051179	localization	37/140	466/2717	0.00303863848824008	0.115974702301163	725217/410533/410566/410272/100577717/724341/552476/409646/725069/411493/409424/551961/410626/552810/410862/406088/102655983/102654777/408272/410705/409845/726584/727479/102655622/410296/552640/412830/100576458/726182/551046/409865/113219372/413068/413947/412810/413816/406148	LOC725217/LOC410533/LOC410566/LOC410272/LOC100577717/LOC724341/LOC552476/LOC409646/LOC725069/LOC411493/LOC409424/LOC551961/LOC410626/LOC552810/LOC410862/Vg/LOC102655983/LOC102654777/LOC408272/LOC410705/LOC409845/LOC726584/LOC727479/LOC102655622/LOC410296/LOC552640/LOC412830/LOC100576458/Vhdl/LOC551046/LOC409865/LOC113219372/LOC413068/LOC413947/LOC412810/LOC413816/nAChRa7	37
BP	GO:0055085	transmembrane transport	20/140	250/2717	0.028641685836452	0.819868257068438	410566/410272/552476/409646/725069/409424/551961/410626/552810/102654777/408272/410705/409845/727479/102655622/410296/100576458/113219372/413947/412810	LOC410566/LOC410272/LOC552476/LOC409646/LOC725069/LOC409424/LOC551961/LOC410626/LOC552810/LOC102654777/LOC408272/LOC410705/LOC409845/LOC727479/LOC102655622/LOC410296/LOC100576458/LOC113219372/LOC413947/LOC412810	20
BP	GO:0055114	oxidation-reduction process	18/140	255/2717	0.10058639228943	0.999987261129822	725087/102655391/411813/408859/551544/408559/409712/724175/410042/412020/551197/412305/552024/410515/100578286/411378/552712/102654007	LOC725087/LOC102655391/LOC411813/LOC408859/LOC551544/LOC408559/LOC409712/LOC724175/LOC410042/LOC412020/LOC551197/LOC412305/LOC552024/LOC410515/LOC100578286/LOC411378/LOC552712/LOC102654007	18
BP	GO:0006811	ion transport	16/140	154/2717	0.00479363640326031	0.156820390906659	100577717/552476/551961/552810/410862/102655983/409845/727479/552640/412830/551046/409865/413947/412810/413816/406148	LOC100577717/LOC552476/LOC551961/LOC552810/LOC410862/LOC102655983/LOC409845/LOC727479/LOC552640/LOC412830/LOC551046/LOC409865/LOC413947/LOC412810/LOC413816/nAChRa7	16
BP	GO:0018130	heterocycle biosynthetic process	14/140	304/2717	0.71719827806455	0.999987261129822	408847/552134/552364/410537/551891/726069/408474/724914/409822/726550/726400/410539/725146/551607	LOC408847/LOC552134/LOC552364/LOC410537/LOC551891/LOC726069/LOC408474/LOC724914/LOC409822/LOC726550/LOC726400/LOC410539/LOC725146/LOC551607	14
BP	GO:1901362	organic cyclic compound biosynthetic process	14/140	305/2717	0.721880450411103	0.999987261129822	408847/552134/552364/410537/551891/726069/408474/724914/409822/726550/726400/410539/725146/551607	LOC408847/LOC552134/LOC552364/LOC410537/LOC551891/LOC726069/LOC408474/LOC724914/LOC409822/LOC726550/LOC726400/LOC410539/LOC725146/LOC551607	14
BP	GO:0006796	phosphate-containing compound metabolic process	14/140	321/2717	0.79024885003584	0.999987261129822	100577717/726463/552364/413759/551891/726069/408474/409523/726481/410539/409693/552712/102655054/412667	LOC100577717/LOC726463/LOC552364/LOC413759/LOC551891/LOC726069/LOC408474/LOC409523/LOC726481/LOC410539/LOC409693/LOC552712/LOC102655054/LOC412667	14
BP	GO:0006793	phosphorus metabolic process	14/140	323/2717	0.797913593997558	0.999987261129822	100577717/726463/552364/413759/551891/726069/408474/409523/726481/410539/409693/552712/102655054/412667	LOC100577717/LOC726463/LOC552364/LOC413759/LOC551891/LOC726069/LOC408474/LOC409523/LOC726481/LOC410539/LOC409693/LOC552712/LOC102655054/LOC412667	14
BP	GO:0050896	response to stimulus	14/140	347/2717	0.874908349186059	0.999987261129822	551544/725225/411102/413397/726069/408699/408963/410515/725511/412308/100578739/413829/102655054/724780	LOC551544/LOC725225/LOC411102/Def2/LOC726069/LOC408699/LOC408963/LOC410515/LOC725511/LOC412308/LOC100578739/LOC413829/LOC102655054/LOC724780	14
BP	GO:0006508	proteolysis	13/140	196/2717	0.20574592732566	0.999987261129822	409626/409140/409143/409517/725021/727648/410438/727074/409162/113218562/724308/410729/410894	LOC409626/LOC409140/LOC409143/LOC409517/LOC725021/LOC727648/LOC410438/LOC727074/LOC409162/LOC113218562/LOC724308/LOC410729/LOC410894	13
BP	GO:0044271	cellular nitrogen compound biosynthetic process	13/140	447/2717	0.995625490717808	0.999987261129822	552106/408847/552134/410537/726069/408474/724914/409822/726550/726400/410539/725146/551607	LOC552106/LOC408847/LOC552134/LOC410537/LOC726069/LOC408474/LOC724914/LOC409822/LOC726550/LOC726400/LOC410539/LOC725146/LOC551607	13
BP	GO:0019438	aromatic compound biosynthetic process	11/140	299/2717	0.918517026217568	0.999987261129822	408847/410537/726069/408474/724914/409822/726550/726400/410539/725146/551607	LOC408847/LOC410537/LOC726069/LOC408474/LOC724914/LOC409822/LOC726550/LOC726400/LOC410539/LOC725146/LOC551607	11
BP	GO:0019637	organophosphate metabolic process	10/140	103/2717	0.0369401582630221	0.93992180469245	100577717/726463/552364/551891/726069/408474/726481/410539/409693/552712	LOC100577717/LOC726463/LOC552364/LOC551891/LOC726069/LOC408474/LOC726481/LOC410539/LOC409693/LOC552712	10
BP	GO:0034654	nucleobase-containing compound biosynthetic process	10/140	288/2717	0.940452787791089	0.999987261129822	410537/726069/408474/724914/409822/726550/726400/410539/725146/551607	LOC410537/LOC726069/LOC408474/LOC724914/LOC409822/LOC726550/LOC726400/LOC410539/LOC725146/LOC551607	10
BP	GO:0051716	cellular response to stimulus	10/140	325/2717	0.979646253078824	0.999987261129822	411102/726069/408699/408963/725511/412308/100578739/413829/102655054/724780	LOC411102/LOC726069/LOC408699/LOC408963/LOC725511/LOC412308/LOC100578739/LOC413829/LOC102655054/LOC724780	10
BP	GO:0034645	cellular macromolecule biosynthetic process	10/140	453/2717	0.999797660566305	0.999987261129822	552106/102654353/410537/724914/409822/552291/726550/726400/725146/551607	LOC552106/LOC102654353/LOC410537/LOC724914/LOC409822/LOC552291/LOC726550/LOC726400/LOC725146/LOC551607	10
BP	GO:0009059	macromolecule biosynthetic process	10/140	454/2717	0.999805734217774	0.999987261129822	552106/102654353/410537/724914/409822/552291/726550/726400/725146/551607	LOC552106/LOC102654353/LOC410537/LOC724914/LOC409822/LOC552291/LOC726550/LOC726400/LOC725146/LOC551607	10
BP	GO:0090304	nucleic acid metabolic process	10/140	473/2717	0.999911481661476	0.999987261129822	410537/724914/409822/552291/413489/726550/726400/412308/725146/551607	LOC410537/LOC724914/LOC409822/LOC552291/LOC413489/LOC726550/LOC726400/LOC412308/LOC725146/LOC551607	10

## Sheet: Sheet4
Table S5D The 10 KEGG pathways with the highest enrichment of downregulated differential genes
KEGGID	Description	GeneRatio	BgRatio	pvalue	padj	geneID	geneName	keggID	Count
ame04142	Lysosome	15/150	85/2917	1.82923902352871e-05	0.00173777707235228	725178/411657/724386/409814/552249/726818/551080/409341/411353/413489/409708/552073/409709/409946/412810	LOC725178/LOC411657/LOC724386/LOC409814/LOC552249/LOC726818/LOC551080/LOC409341/LOC411353/LOC413489/LOC409708/LOC552073/LOC409709/LOC409946/LOC412810	ame:725178/ame:411657/ame:724386/ame:409814/ame:552249/ame:726818/ame:551080/ame:409341/ame:411353/ame:413489/ame:409708/ame:552073/ame:409709/ame:409946/ame:412810	15
ame01240	Biosynthesis of cofactors	11/150	115/2917	0.0320578425530058	0.160120819266466	411202/102655391/408847/408559/552134/409814/552364/409066/412670/551891/411021	LOC411202/LOC102655391/LOC408847/LOC408559/LOC552134/LOC409814/LOC552364/LOC409066/LOC412670/LOC551891/LOC411021	ame:411202/ame:102655391/ame:408847/ame:408559/ame:552134/ame:409814/ame:552364/ame:409066/ame:412670/ame:551891/ame:411021	11
ame04145	Phagosome	10/150	58/2917	0.000591552147422527	0.014049363501285	100577548/410994/552476/552419/551961/724188/410996/409946/406122/412810	LOC100577548/LOC410994/LOC552476/LOC552419/LOC551961/LOC724188/LOC410996/LOC409946/Arp1/LOC412810	ame:100577548/ame:410994/ame:552476/ame:552419/ame:551961/ame:724188/ame:410996/ame:409946/ame:406122/ame:412810	10
ame01200	Carbon metabolism	10/150	95/2917	0.0223229404604831	0.124745843749758	102655391/411813/413678/410550/551005/412020/412670/413768/409058/552712	LOC102655391/LOC411813/LOC413678/LOC410550/LOC551005/LOC412020/LOC412670/LOC413768/LOC409058/LOC552712	ame:102655391/ame:411813/ame:413678/ame:410550/ame:551005/ame:412020/ame:412670/ame:413768/ame:409058/ame:552712	10
ame00520	Amino sugar and nucleotide sugar metabolism	7/150	46/2917	0.00814406656488413	0.0967107904579991	725178/551847/551005/725539/726818/551581/406107	LOC725178/LOC551847/LOC551005/LOC725539/LOC726818/LOC551581/Gfat2	ame:725178/ame:551847/ame:551005/ame:725539/ame:726818/ame:551581/ame:406107	7
ame01212	Fatty acid metabolism	7/150	54/2917	0.0191223186634446	0.124745843749758	409712/409638/412020/727333/411692/724226/725146	LOC409712/LOC409638/LOC412020/LOC727333/LOC411692/LOC724226/LOC725146	ame:409712/ame:409638/ame:412020/ame:727333/ame:411692/ame:724226/ame:725146	7
ame04146	Peroxisome	7/150	62/2917	0.0377666169230875	0.160120819266466	102654488/413678/100578329/412020/100576895/724560/100576414	LOC102654488/LOC413678/LOC100578329/LOC412020/LOC100576895/LOC724560/LOC100576414	ame:102654488/ame:413678/ame:100578329/ame:412020/ame:100576895/ame:724560/ame:100576414	7
ame00190	Oxidative phosphorylation	7/150	93/2917	0.199244683711667	0.450672498871627	409473/726316/100359410/552476/551961/409946/412810	LOC409473/LOC726316/Cox6c/LOC552476/LOC551961/LOC409946/LOC412810	ame:409473/ame:726316/ame:100359410/ame:552476/ame:551961/ame:409946/ame:412810	7
ame04814	Motor proteins	7/150	108/2917	0.318940111314275	0.58200102385325	100577548/551562/410994/412131/410996/406122/410960	LOC100577548/LOC551562/LOC410994/LOC412131/LOC410996/Arp1/LOC410960	ame:100577548/ame:551562/ame:410994/ame:412131/ame:410996/ame:406122/ame:410960	7
ame00531	Glycosaminoglycan degradation	6/150	16/2917	8.73204962920439e-05	0.00414772357387209	725178/411657/409814/725623/726818/552073	LOC725178/LOC411657/LOC409814/LOC725623/LOC726818/LOC552073	ame:725178/ame:411657/ame:409814/ame:725623/ame:726818/ame:552073	6
